# Supplementary material for: Metabolome-based prediction of yield heterosis contributes to the breeding of elite rice
Source: Life Sci Alliance. 2019 Dec 13;3(1):e201900551. doi: 10.26508/lsa.201900551 (PMC6918511; doi:10.26508/lsa.201900551)
Supplement: Supplementary file 1 [file LSA-2019-00551_TableS1.xls]

## Sheet: Yield per plant
Table S1 Yield per plant of parents and hybrids.
Groups	Name	Yield per plant (g)		Groups	Name	Yield per plant (g)
P2012	R465	49.5188		H2015	YA/(Bph68s/YB//YB-1)F5	30.5927
P2012	YB	41.3746		P2015	(Bph68s/YB//YB-1)F5	22.474
P2012	Mianhui725	40.7195		H2015	YA/(Bph68s/YB//YB-2)F5	20.2127
P2012	610234	34.1307		P2015	(Bph68s/YB//YB-2)F5	18.408
P2012	9311K	41.7073		H2015	YA/(Bph68s/YB//YB-3)F5	22.0267
P2012	Qianlijing	27.9485		P2015	(Bph68s/YB//YB-3)F5	17.3047
P2012	WH1394	26.6166		H2015	YA/(Bph68s/YB//YB-4)F5	24.5787
P2012	R4115	30.6428		P2015	(Bph68s/YB//YB-4)F5	21.5913
P2012	C418	16.284		H2015	YA/(Bph68s/YB//YB-5)F5	24.35
P2012	WH1384	37.7954		P2015	(Bph68s/YB//YB-5)F5	18.7033
P2012	WH1383	13.8812		H2015	YA/(Bph68s/YB//YB-6)F5	21.6513
P2012	WH1392	27.8532		P2015	(Bph68s/YB//YB-6)F5	20.044
P2012	WH1390	29.601		H2015	YA/(Bph68s/YB//YB-7)F5	25.798
P2012	Liaoxing1	38.5526		P2015	(Bph68s/YB//YB-7)F5	18.8073
P2012	JR2	32.5317		H2015	YA/(Bph68s/YB//YB-8)F5	23.05
P2012	110080	12.5606		P2015	(Bph68s/YB//YB-8)F5	22.3733
P2012	Wuyunjing8	15.9139		H2015	YA/(Bph68s/YB//YB-9)F5	28.3967
P2012	Balilla	20.08		P2015	(Bph68s/YB//YB-9)F5	20.2393
H2012	JR2/Liaoxing1	34.8723		H2015	YA/(Bph68s/YB//YB-10)F5	30.0973
H2012	Liaoxing1/JR2	36.0265		P2015	(Bph68s/YB//YB-10)F5	23.9767
H2012	Wuyunjing8/Balilla	28.0577		H2015	YA/(Bph68s/YB//YB-11)F5	23.836
H2012	Balilla/Wuyunjing8	16.0713		P2015	(Bph68s/YB//YB-11)F5	17.7387
H2012	WH1392/WH1390	29.1183		H2015	YA/(Bph68s/YB//YB-12)F5	20.7173
H2012	WH1390/WH1392	29.5825		P2015	(Bph68s/YB//YB-12)F5	19.162
H2012	JR2/110080	21.5007		H2015	YA/(Bph68s/YB//YB-13)F5	29.128
H2012	110080/JR2	26.2253		P2015	(Bph68s/YB//YB-13)F5	25.2047
H2012	WH1383/WH1384	34.3581		H2015	YA/(Bph68s/YB//YB-14)F5	29.434
H2012	WH1384/WH1383	39.5319		P2015	(Bph68s/YB//YB-14)F5	27.254
H2012	110080/Liaoxing1	29.1029		H2015	YA/(Bph68s/YB//YB-15)F5	25.4532
H2012	Liaoxing1/110080	39.3508		P2015	(Bph68s/YB//YB-15)F5	19.396
H2012	R4115/C418	30.8402		H2015	YA/(Bph68s/YB//YB-16)F5	31.5453
H2012	C418/R4115	38.5533		P2015	(Bph68s/YB//YB-16)F5	23.234
H2012	Mianhui725/YB	31.3108		H2015	YA/(9311/Shaoniejing//9311K-1)F5	26.2253
H2012	YB/Mianhui725	52.4177		P2015	(9311/Shaoniejing//9311K-1)F5	6.78
H2012	610234/Mianhui725	36.6981		H2015	YA/(9311/Shaoniejing//9311K-2)F5	35.2407
H2012	Mianhui725/610234	64.4924		P2015	(9311/Shaoniejing//9311K-2)F5	7.47467
H2012	R465/YB	37.7309		H2015	YA/(Ningbohui2/Ningjing3-1)F5	19.4927
H2012	YB/R465	42.519		P2015	(Ningbohui2/Ningjing3-1)F5	13.3673
H2012	9311K/610234	54.8278		H2015	YA/(Ningbohui2/Ningjing3-2)F5	31.232
H2012	610234/9311K	46.1842		P2015	(Ningbohui2/Ningjing3-2)F5	6.36933
H2012	WH1390/Liaoxing1	25.7144		H2015	YA/(9311K/Qianlijing-1)F5	28.59
H2012	Liaoxing1/WH1390	25.2332		P2015	(9311K/Qianlijing-1)F5	16.5693
H2012	C418/WH1384	33.6288		H2015	YA/(9311K/Qianlijing-2)F5	36.5765
H2012	WH1384/C418	33.474		P2015	(9311K/Qianlijing-2)F5	9.928
H2012	Wuyunjing8/110080	16.2294		H2015	YA/(9311K/Qianlijing-3)F5	25.958
H2012	110080/Wuyunjing8	37.3612		P2015	(9311K/Qianlijing-3)F5	18.8353
H2012	WH1390/JR2	35.3662		H2015	YA/(9311K/Qianlijing-4)F5	31.5533
H2012	JR2/WH1390	44.1023		P2015	(9311K/Qianlijing-4)F5	18.838
H2012	YB/610234	54.4894		H2015	YA/(9311K/Qianlijing-5)F5	25.8933
H2012	610234/YB	66.8225		P2015	(9311K/Qianlijing-5)F5	13.1127
H2012	R465/Mianhui725	45.3581		H2015	YA/(9311K/Qianlijing-6)F5	38.2467
H2012	Mianhui725/R465	50.0523		P2015	(9311K/Qianlijing-6)F5	18.2893
H2012	WH1392/Liaoxing1	32.2603		H2015	YA/(9311K/Qianlijing-7)F5	34.3613
H2012	Liaoxing1/WH1392	40.1721		P2015	(9311K/Qianlijing-7)F5	16.236
H2012	110080/Balilla	30.757		H2015	YA/(9311K/Qianlijing-8)F5	29.5107
H2012	WH1390/110080	32.4476		P2015	(9311K/Qianlijing-8)F5	16.7093
H2012	110080/WH1390	31.449		H2015	YA/(9311K/Qianlijing-9)F5	26.216
H2012	Wuyunjing8/JR2	34.6551		P2015	(9311K/Qianlijing-9)F5	15.3407
H2012	JR2/WH1392	39.3411		H2015	YA/(9311K/Qianlijing-10)F5	25.1747
H2012	WH1392/JR2	47.9811		P2015	(9311K/Qianlijing-10)F5	19.0467
H2012	R4115/WH1384	30.0276		H2015	YA/(9311K/Qianlijing-11)F5	29.5613
H2012	WH1384/R4115	38.2203		P2015	(9311K/Qianlijing-11)F5	22.004
H2012	C418/WH1383	45.4076		H2015	YA/(9311K/Qianlijing-12)F5	27.6597
H2012	WH1383/C418	31.3481		P2015	(9311K/Qianlijing-12)F5	14.326
H2012	Mianhui725/9311K	17.0757		H2015	YA/(9311K/Qianlijing-13)F5	28.768
H2012	9311K/Mianhui725	55.764		P2015	(9311K/Qianlijing-13)F5	18.0673
H2012	Liaoxing1/Wuyunjing8	31.9354		H2015	YA/(9311K/Qianlijing-14)F5	30.796
H2012	Wuyunjing8/Liaoxing1	28.8939		P2015	(9311K/Qianlijing-14)F5	21.4233
H2012	WH1383/WH1392	22.138		H2015	YA/(9311K/Qianlijing-15)F5	37.7273
H2012	WH1392/110080	24.0567		P2015	(9311K/Qianlijing-15)F5	19.5793
H2012	110080/WH1392	33.7518		H2015	YA/(9311K/Qianlijing-16)F5	29.3713
H2012	Balilla/JR2	32.7047		P2015	(9311K/Qianlijing-16)F5	19.0213
H2012	JR2/Balilla	35.127		H2015	YA/(9311K/Qianlijing-17)F5	42.502
H2012	Liaoxing1/Balilla	31.4512		P2015	(9311K/Qianlijing-17)F5	20.4493
H2012	Balilla/Liaoxing1	32.1578		H2015	YA/(9311K/Qianlijing-18)F5	29.8927
H2012	R465/610234	51.3882		P2015	(9311K/Qianlijing-18)F5	15.1553
H2012	610234/R465	58.0551		H2015	YA/(9311K/Qianlijing-19)F5	30.1907
H2012	9311K/Qianlijing	66.8732		P2015	(9311K/Qianlijing-19)F5	14.296
H2012	WH1383/WH1390	47.9585		H2015	YA/(9311K/Qianlijing-20)F5	35.9567
H2012	WH1390/WH1383	49.7873		P2015	(9311K/Qianlijing-20)F5	17.236
H2012	Qianlijing/9311K	61.1699		H2015	YA/(9311K/Qianlijing-21)F5	31.728
H2012	WH1383/R4115	51.5204		P2015	(9311K/Qianlijing-21)F5	19.7447
H2012	R4115/WH1383	52.355		H2015	YA/(9311K/Qianlijing-22)F5	30.806
H2012	WH1384/WH1392	26.4579		P2015	(9311K/Qianlijing-22)F5	14.6767
H2012	WH1392/WH1384	24.7423		H2015	YA/(9311K/Qianlijing-23)F5	34.1873
H2012	WH1394/R4115	40.4805		P2015	(9311K/Qianlijing-23)F5	17.724
H2012	R4115/WH1394	38.8829		H2015	YA/(9311K/Qianlijing-24)F5	33.7693
H2012	9311K/YB	62.1045		P2015	(9311K/Qianlijing-24)F5	26.7487
H2012	YB/9311K	64.5951		H2015	YA/(9311K/Qianlijing-25)F5	29.3073
H2012	WH1384/WH1390	41.9666		P2015	(9311K/Qianlijing-25)F5	18.3313
H2012	WH1390/WH1384	39.6366		H2015	YA/(9311K/Qianlijing-26)F5	27.326
H2012	Qianlijing/WH1394	26.5449		P2015	(9311K/Qianlijing-26)F5	20.6467
H2012	WH1394/Qianlijing	55.3187		H2015	YA/(9311K/Qianlijing-27)F5	38.2413
H2012	Wuyunjing8/WH1390	21.2927		P2015	(9311K/Qianlijing-27)F5	26.8653
H2012	WH1390/Wuyunjing8	29.3906		H2015	YA/(9311K/Qianlijing-28)F5	36.184
H2012	WH1394/C418	34.4676		P2015	(9311K/Qianlijing-28)F5	16.9527
H2012	C418/WH1394	42.3697		H2015	YA/(9311K/Qianlijing-29)F5	31.7347
H2012	Wuyunjing8/WH1392	33.2943		P2015	(9311K/Qianlijing-29)F5	13.7293
H2012	WH1392/Wuyunjing8	24.4606		H2015	YA/(9311K/Qianlijing-30)F5	31.58
H2012	R465/9311K	51.5084		P2015	(9311K/Qianlijing-30)F5	14.0073
H2012	9311K/R465	69.3528		H2015	YA/(9311K/Qianlijing-31)F5	33.602
H2012	WH1390/Balilla	36.0482		P2015	(9311K/Qianlijing-31)F5	17.666
H2012	Balilla/WH1390	31.9651		H2015	YA/(9311K/Qianlijing-32)F5	47.1267
H2012	Qianlijing/610234	67.5609		P2015	(9311K/Qianlijing-32)F5	35.3073
H2012	WH1383/JR2	46.8514		H2015	YA/(9311K/Qianlijing-33)F5	30.3453
H2012	JR2/WH1383	25.2937		P2015	(9311K/Qianlijing-33)F5	21.4747
H2012	WH1392/C418	47.7005		H2015	YA/(9311K/Qianlijing-34)F5	34.0613
H2012	C418/WH1392	34.9709		P2015	(9311K/Qianlijing-34)F5	19.984
H2012	WH1392/Balilla	24.2954		H2015	YA/(9311K/Qianlijing-35)F5	29.6853
H2012	Balilla/WH1392	33.1653		P2015	(9311K/Qianlijing-35)F5	19.518
H2012	Liaoxing1/WH1384	37.5711		H2015	YA/(9311K/Qianlijing-36)F5	27.7747
H2012	WH1384/Liaoxing1	33.1309		P2015	(9311K/Qianlijing-36)F5	17.08
H2012	WH1383/110080	42.9962		H2015	YA/(9311K/Qianlijing-37)F5	28.6167
H2012	110080/WH1383	38.994		P2015	(9311K/Qianlijing-37)F5	16.968
H2012	C418/WH1390	29.3551		H2015	YA/(9311K/Qianlijing-38)F5	36.7233
H2012	WH1390/C418	36.7696		P2015	(9311K/Qianlijing-38)F5	20.1887
H2012	Qianlijing/Mianhui725	58.7872		H2015	YA/(9311K/Qianlijing-39)F5	26.39
H2012	Mianhui725/Qianlijing	54.5102		P2015	(9311K/Qianlijing-39)F5	23.784
H2012	WH1384/JR2	40.0489		H2015	YA/(9311K/Qianlijing-40)F5	29.7133
H2012	WH1394/WH1384	41.1599		P2015	(9311K/Qianlijing-40)F5	14.0813
H2012	WH1384/WH1394	34.7213		H2015	YA/(9311K/Qianlijing-41)F5	26.9227
H2012	WH1392/R4115	32.6955		P2015	(9311K/Qianlijing-41)F5	13.9147
H2012	R4115/WH1392	37.9566		H2015	YA/(9311K/Qianlijing-42)F5	29.5773
H2012	WH1384/110080	36.9102		P2015	(9311K/Qianlijing-42)F5	21.0007
H2012	110080/WH1384	30.3909		H2015	YA/(9311K/Qianlijing-43)F5	28.7847
H2012	WH1390/R4115	30.4368		P2015	(9311K/Qianlijing-43)F5	21.0527
H2012	R4115/WH1390	43.1601		H2015	YA/(9311K/Qianlijing-44)F5	39.6853
H2012	WH1383/WH1394	46.1856		P2015	(9311K/Qianlijing-44)F5	18.406
H2012	WH1394/WH1383	41.0844		H2015	YA/(9311K/Qianlijing-45)F5	32.6
H2012	YB/Qianlijing	51.6887		P2015	(9311K/Qianlijing-45)F5	20.1613
H2012	Qianlijing/YB	76.1685		H2015	YA/(9311K/Qianlijing-46)F5	30.558
H2012	9311K/WH1394	31.1571		P2015	(9311K/Qianlijing-46)F5	16.4147
H2012	WH1394/9311K	37.5002		H2015	YA/(9311K/Qianlijing-47)F5	34.4667
H2012	C418/Liaoxing1	34.9077		P2015	(9311K/Qianlijing-47)F5	17.7567
H2012	Liaoxing1/C418	32.3499		H2015	YA/(9311K/Qianlijing-48)F5	32.0873
H2012	WH1383/Wuyunjing8	33.2024		P2015	(9311K/Qianlijing-48)F5	16.612
H2012	Wuyunjing8/WH1383	39.208		H2015	YA/(9311K/Qianlijing-49)F5	32.7507
H2012	JR2/C418	51.3328		P2015	(9311K/Qianlijing-49)F5	17.8013
H2012	C418/JR2	52.5631		H2015	YA/(9311K/Qianlijing-50)F5	39.14
H2012	R4115/Qianlijing	42.8063		P2015	(9311K/Qianlijing-50)F5	19.9633
H2012	Qianlijing/R4115	61.1742		H2015	YA/(9311K/Qianlijing-51)F5	59.9527
H2012	Balilla/WH1383	27.9396		P2015	(9311K/Qianlijing-51)F5	30.1733
H2012	WH1383/Balilla	42.7983		H2015	YA/(9311K/Qianlijing-52)F5	35.118
H2012	R465/Qianlijing	60.0328		P2015	(9311K/Qianlijing-52)F5	17.7767
H2012	Qianlijing/R465	66.5486		H2015	YA/(9311K/Qianlijing-53)F5	36.842
H2012	110080/C418	28.0577		P2015	(9311K/Qianlijing-53)F5	9.712
H2012	C418/110080	32.2977		H2015	YA/(9311K/Qianlijing-54)F5	38.7593
H2012	R4115/Liaoxing1	29.5398		P2015	(9311K/Qianlijing-54)F5	13.0827
H2012	Liaoxing1/R4115	43.3037		H2015	YA/(9311K/Qianlijing-55)F5	30.0307
H2012	Wuyunjing8/WH1384	36.2558		P2015	(9311K/Qianlijing-55)F5	14.244
H2012	WH1384/Wuyunjing8	29.47		H2015	YA/(9311K/Qianlijing-56)F5	32.0767
H2012	JR2/R4115	58.061		P2015	(9311K/Qianlijing-56)F5	12.8173
H2012	R4115/JR2	56.4406		H2015	YA/(9311K/Qianlijing-57)F5	35.2273
H2012	Qianlijing/C418	45.4909		P2015	(9311K/Qianlijing-57)F5	20.456
H2012	C418/Qianlijing	66.1238		H2015	YA/(9311K/Qianlijing-58)F5	36.416
H2012	WH1384/Balilla	31.5109		P2015	(9311K/Qianlijing-58)F5	21.414
H2012	Balilla/WH1384	49.991		H2015	YA/(9311K/Qianlijing-59)F5	34.832
H2012	110080/R4115	23.5755		P2015	(9311K/Qianlijing-59)F5	27.4047
H2012	R4115/110080	45.3456		H2015	YA/(9311K/Qianlijing-60)F5	31.8507
H2012	610234/WH1394	13.3062		P2015	(9311K/Qianlijing-60)F5	11.7147
H2012	WH1394/610234	14.852		H2015	YA/(9311K/Qianlijing-61)F5	42.4685
H2012	WH1394/WH1392	28.3388		P2015	(9311K/Qianlijing-61)F5	12.7113
H2012	WH1392/WH1394	30.0861		H2015	YA/(9311K/Qianlijing-62)F5	25.706
H2012	WH1384/Qianlijing	53.1867		P2015	(9311K/Qianlijing-62)F5	18.1433
H2012	Qianlijing/WH1384	47.3554		H2015	YA/(9311K/Qianlijing-63)F5	29.7947
H2012	Mianhui725/WH1394	14.5531		P2015	(9311K/Qianlijing-63)F5	17.928
H2012	WH1394/Mianhui725	24.6983		H2015	YA/(9311K/Qianlijing-64)F5	31.962
H2012	WH1394/WH1390	28.4814		P2015	(9311K/Qianlijing-64)F5	22.6753
H2012	Wuyunjing8/C418	17.1719		H2015	YA/(9311K/Qianlijing-65)F5	46.5667
H2012	C418/Wuyunjing8	21.4033		P2015	(9311K/Qianlijing-65)F5	18.714
H2012	Balilla/C418	27.6455		H2015	YA/(9311K/Qianlijing-66)F5	37.754
H2012	C418/Balilla	31.3978		P2015	(9311K/Qianlijing-66)F5	7.626
H2012	Qianlijing/WH1383	47.2589		H2015	YA/(9311K/Qianlijing-67)F5	38.5267
H2012	WH1383/Qianlijing	50.8402		P2015	(9311K/Qianlijing-67)F5	15.8267
H2012	WH1394/YB	65.0177		H2015	YA/(9311K/Qianlijing-68)F5	33.596
H2012	YB/WH1394	53.6372		P2015	(9311K/Qianlijing-68)F5	22.5127
H2012	Wuyunjing8/R4115	41.3989		H2015	YA/(9311K/Qianlijing-69)F5	28.012
H2012	9311K/R4115	65.3568		P2015	(9311K/Qianlijing-69)F5	15.6333
H2012	R4115/Wuyunjing8	50.5936		H2015	YA/(9311K/Qianlijing-70)F5	30.092
H2012	R4115/9311K	76.8722		P2015	(9311K/Qianlijing-70)F5	17.5047
H2012	R4115/Balilla	36.6056		H2015	YA/(9311K/Qianlijing-71)F5	30.3607
H2012	WH1394/Liaoxing1	40.8818		P2015	(9311K/Qianlijing-71)F5	20.044
H2012	Liaoxing1/WH1394	39.6609		H2015	YA/(9311K/Qianlijing-72)F5	30.056
H2012	9311K/C418	53.3072		P2015	(9311K/Qianlijing-72)F5	19.1113
H2012	C418/9311K	66.7949		H2015	YA/(9311K/Qianlijing-73)F5	35.5053
H2012	WH1394/JR2	45.6137		P2015	(9311K/Qianlijing-73)F5	16.7527
H2012	JR2/WH1394	46.5107		H2015	YA/(9311K/Qianlijing-74)F5	23.8327
H2012	WH1394/R465	31.657		P2015	(9311K/Qianlijing-74)F5	23.878
H2012	R465/WH1394	22.3126		H2015	YA/(9311K/WH1394)F5	21.09
H2012	110080/WH1394	15.8641		P2015	(9311K/WH1394)F5	18.0847
H2012	WH1394/110080	36.5419		H2015	YA/(WH1424/Shaoniejing-1)F5	32.1467
H2012	R4115/610234	79.8331		P2015	(WH1424/Shaoniejing-1)F5	5.968
H2012	610234/R4115	42.2064		H2015	YA/(WH1424/Shaoniejing-2)F5	29.6047
H2012	9311K/WH1384	44.1095		P2015	(WH1424/Shaoniejing-2)F5	19.8007
H2012	WH1384/9311K	43.4148		H2015	YA/(WH1424/Shaoniejing-3)F5	31.3027
H2012	610234/C418	51.8148		P2015	(WH1424/Shaoniejing-3)F5	21.5527
H2012	C418/610234	79.6625		H2015	YA/(610234/WH1403-1)F5	34.836
H2012	WH1392/Qianlijing	77.5524		P2015	(610234/WH1403-1)F5	20.244
H2012	R4115/Mianhui725	72.9747		H2015	YA/(610234/WH1403-2)F5	29.644
H2012	Mianhui725/R4115	43.8689		P2015	(610234/WH1403-2)F5	20.878
H2012	9311K/WH1383	26.9561		H2015	YA/(Liaoxing1/Shaoniejing-1)F5	30.672
H2012	WH1383/9311K	23.3471		P2015	(Liaoxing1/Shaoniejing-1)F5	16.4427
H2012	Qianlijing/WH1390	45.7516		H2015	YA/(Liaoxing1/Shaoniejing-2)F5	33.0013
H2012	WH1394/Wuyunjing8	39.5161		P2015	(Liaoxing1/Shaoniejing-2)F5	14.0567
H2012	Wuyunjing8/W1394	46.2691		H2015	YA/(Liaoxing1/Shaoniejing-3)F5	28.5033
H2012	R4115/YB	36.9687		P2015	(Liaoxing1/Shaoniejing-3)F5	16.2527
H2012	YB/R4115	42.4516		H2015	YA/(Liaoxing1/Shaoniejing-4)F5	38.6387
H2012	Mianhui725/C418	50.9736		P2015	(Liaoxing1/Shaoniejing-4)F5	15.5373
H2012	C418/Mianhui725	48.1722		H2015	YA/(Liaoxing1/Shaoniejing-5)F5	43.1513
H2012	WH1384/610234	38.0461		P2015	(Liaoxing1/Shaoniejing-5)F5	16.192
H2012	610234/WH1384	31.6108		H2015	YA/(Liaoxing1/Shaoniejing-6)F5	43.7533
H2012	Balilla/WH1394	24.4111		P2015	(Liaoxing1/Shaoniejing-6)F5	13.6007
H2012	WH1394/Balilla	52.0749		H2015	YA/(Ningbohui2/Ningjing3)F5	32.8273
H2012	YB/C418	58.5198		P2015	(Ningbohui2/Ningjing3)F5	23.648
H2012	C418/YB	80.22		P2015	Wuyunjing8	18.948
H2012	WH1383/610234	38.6041		P2015	WH1392	17.6353
H2012	Liaoxing1/Qianlijing	20.4463		P2015	Qianlijing	22.8233
H2012	Qianlijing/Liaoxing1	28.7738		P2015	R465	27.4413
H2012	R465/R4115	60.6439		P2015	610234	20.658
H2012	R4115/R465	53.0532		P2015	WH1383	17.8527
H2012	Mianhui725/WH1384	33.3635		P2015	Balilla	14.94
H2012	WH1384/Mianhui725	39.387		P2015	110080	18.6147
H2012	Qianlijing/JR2	74.0168		P2015	R4115	19.9907
H2012	JR2/Qianlijing	56.1632		P2015	JR2	15.0193
H2012	Qianlijing/110080	75.7076		P2015	YB	22.1747
H2012	110080/Qianlijing	45.1744		P2015	Mianhui725	21.93
H2012	R465/C418	54.2697		P2015	9311K	22.782
H2012	C418/R465	38.1358		P2015	C418	14.148
H2012	9311K/WH1392	32.2528		R2015	9311K/R4115	25.9767
H2012	WH1383/Mianhui725	35.7311		R2015	R4115/9311K	24.6787
H2012	WH1392/9311K	41.7697		R2015	R4115/Qianlijing	31.0507
H2012	WH1384/YB	41.3965		R2015	Qianlijing/R4115	33.5287
H2012	YB/WH1384	50.5874		R2015	110080/Qianlijing	35.8293
H2012	WH1390/9311K	58.3579		R2015	Qianlijing/110080	29.8687
H2012	9311K/WH1390	39.0106		R2015	Wuyunjing8/C418	25.008
H2012	WH1383/YB	43.7399		R2015	C418/Wuyunjing8	27.078
H2012	YB/WH1383	57.6507		R2015	110080/WH1392	22.6887
H2012	R465/WH1384	29.4929		R2015	Balilla/Qianlijing	28.8987
H2012	WH1384/R465	38.1571		R2015	Qianlijing/Balilla	27.0367
H2012	WH1392/610234	35.208		R2015	YB/Balilla	19.0393
H2012	610234/WH1392	35.4436		R2015	Balilla/YB	19.2087
H2012	Wuyunjing8/Qianlijing	40.3364		R2015	Balilla/610234	16.5927
H2012	Qianlijing/Wuyunjing8	37.7751		R2015	610234/Balilla	13.0873
H2012	WH1390/610234	23.4398		R2015	Mianhui725/9311K	23.7673
H2012	Liaoxing1/9311K	54.9498		R2015	9311K/Mianhui725	26.2007
H2012	9311K/Liaoxing1	47.3734		R2015	WH1392/R4115	22.0313
H2012	610234/WH1390	21.7098		R2015	R4115/WH1392	24.9307
H2012	R465/WH1383	36.5225		R2015	Qianlijing/JR2	31.968
H2012	Qianlijing/Balilla	49.1921		R2015	JR2/Qianlijing	28.0267
H2012	9311K/JR2	59.85		R2015	610234/Mianhui725	24.7513
H2012	JR2/9311K	72.015		R2015	Mianhui725/610234	25.4213
H2012	Mianhui725/WH1392	32.4937		R2015	110080/R4115	22.5233
H2012	WH1392/Mianhui725	44.2192		R2015	R4115/110080	25.6533
H2012	9311K/110080	38.4611		R2015	9311K/Qianlijing	32.5013
H2012	110080/9311K	39.9818		R2015	Qianlijing/9311K	27.6807
H2012	WH1390/Mianhui725	30.2466		R2015	JR2/9311K	35.2153
H2012	Mianhui725/WH1390	34.9937		R2015	JR2/610234	27.82
H2012	WH1392/YB	71.7985		R2015	610234/JR2	24.1153
H2012	YB/WH1392	70.8483		R2015	R465/Balilla	13.37
H2012	Liaoxing1/610234	41.3577		R2015	JR2/YB	28.2625
H2012	610234/Liaoxing1	40.9696		R2015	YB/JR2	33.6793
H2012	610234/JR2	85.0263		R2015	Mianhui725/Balilla	7.81667
H2012	JR2/610234	92.2388		R2015	Balilla/Mianhui725	13.494
H2012	YB/WH1390	54.8098		R2015	Qianlijing/WH1383	18.245
H2012	WH1390/YB	59.2466		R2015	WH1383/Qianlijing	25.246
H2012	610234/110080	51.5531		R2015	YB/Qianlijing	28.418
H2012	110080/610234	52.2579		R2015	Qianlijing/YB	27.5953
H2012	Wuyunjing8/9311K	22.98		R2015	Mianhui725/R4115	27.5427
H2012	9311K/Wuyunjing8	30.7706		R2015	R4115/Mianhui725	24.896
H2012	Mianhui725/Liaoxing1	36.1273
H2012	Liaoxing1/Mianhui725	39.867
H2012	WH1392/R465	37.4277
H2012	R465/WH1392	34.2121
H2012	JR2/Mianhui725	87.5822
H2012	Mianhui725/JR2	74.7799
H2012	9311K/Balilla	41.5949
H2012	Balilla/9311K	54.4537
H2012	WH1390/R465	41.7863
H2012	R465/WH1390	44.3686
H2012	Mianhui725/110080	49.7139
H2012	110080/Mianhui725	32.7803
H2012	YB/Liaoxing1	59.1762
H2012	Liaoxing1/YB	68.2484
H2012	YB/JR2	98.9846
H2012	JR2/YB	98.7273
H2012	Wuyunjing8/610234	29.8828
H2012	610234/Wuyunjing8	31.1316
H2012	YB/110080	52.0873
H2012	110080/YB	57.0472
H2012	610234/Balilla	19.5018
H2012	Balilla/610234	25.196
H2012	Liaoxing1/R465	34.7006
H2012	R465/Liaoxing1	38.5634
H2012	JR2/R465	51.6732
H2012	R465/JR2	66.5549
H2012	Wuyunjing8/Mianhui725	23.4076
H2012	Mianhui725/Wuyunjing8	21.9846
H2012	R465/110080	37.4992
H2012	110080/R465	35.703
H2012	Mianhui725/Balilla	6.90967
H2012	Balilla/Mianhui725	25.3967
H2012	Wuyunjing8/YB	15.0553
H2012	YB/Wuyunjing8	33.3086
H2012	YB/Balilla	30.1755
H2012	Balilla/YB	38.5388
H2012	R465/Wuyunjing8	24.8816
H2012	Wuyunjing8/R465	44.3153
H2012	R465/Balilla	28.6104
H2012	Balilla/R465	28.1566
Notes: Slashes indicate crossing between two parents, and female and male parents are on the left and right, respectively. "//" represents backcross. "F5" represents recombinant inbred line in the fifth generation.
