# Supplementary material for: Metabolome-based prediction of yield heterosis contributes to the breeding of elite rice
Source: Life Sci Alliance. 2019 Dec 13;3(1):e201900551. doi: 10.26508/lsa.201900551 (PMC6918511; doi:10.26508/lsa.201900551)
Supplement: Supplementary file 2 [file LSA-2019-00551_TableS2.xls]

## Sheet: 工作表1
Table S2 Independent-samples t-test to YPP of parents, YPP and BPH-YPP of hybrids across populations.
Independent samples t-test		N	Mean	Std. Deviation	Std. Error Mean	Levene's Test for Equality of Variances	F	Sig.	t	df	Sig. (2-tailed)	Mean Difference	Std. Error Difference	95% Confidence Interval of the Difference-Lower	95% Confidence Interval of the Difference-Upper
YPP	P2012	18	29.8729	10.8171	2.54962	Equal variances assumed	29.9265	2.37365e-07	7.7093	124	3.53718e-12	11.6765	1.51459	8.67865	14.6743
	P2015	108	18.1965	4.7356	0.455683	Equal variances not assumed	-	-	4.50825	18.1005	0.000268573	11.6765	2.59002	6.23719	17.1157
YPP	H2012	291	42.0545	15.6889	0.919702	Equal variances assumed	61.1751	4.78718e-14	6.66478	396	8.90946e-11	10.3951	1.55971	7.32879	13.4615
	H2015	107	31.6593	6.13148	0.592752	Equal variances not assumed	-	-	9.50048	394.66	2.05851e-19	10.3951	1.09417	8.24401	12.5463
BPH-YPP	H2012	291	0.205681	0.492378	0.0288637	Equal variances assumed	38.2229	1.57173e-09	-3.8464	396	0.000139654	-0.191463	0.0497774	-0.289324	-0.0936025
	H2015	107	0.397144	0.246801	0.0238591	Equal variances not assumed	-	-	-5.11274	360.82	5.1631e-07	-0.191463	0.0374483	-0.265108	-0.117819
YPP and BPH indicate yield per plant and better-parent heterosis, respectively. P2012 and P2015 represent parents of Pop2012 and Pop2015, respectively. H2012 and H2015 represent hybrids from Pop2012 and Pop2015, respectively.
