# Supplementary material for: Metabolome-based prediction of yield heterosis contributes to the breeding of elite rice
Source: Life Sci Alliance. 2019 Dec 13;3(1):e201900551. doi: 10.26508/lsa.201900551 (PMC6918511; doi:10.26508/lsa.201900551)
Supplement: Supplementary file 3 [file LSA-2019-00551_TableS3.xls]

## Sheet: Metabolomic data
Table S3 Metabolite files of parents and hybrids.
Level	Aspect	Information	Fill in
general aspect	Type of metabolome analysis	targeted metabolite analysis	FALSE
		non-targeted metabolite class scale profiling	FALSE
		non-targeted metabolome scale profiling	TRUE
		non-targeted finger printing of mass features	FALSE
	Type of quantification	absolute or quantification	NO
	Type of reference samples	chemcially defined	NO
		biologically defined	NO
	Type of replication	analytical (same analytical sample preparation)	NO
		technological (same biological preparation)	NO
		biological (same experimental condition)	2/1
		full experiment	188
	Type of technology	reference publication	NO
	Sample preparation	method of sample preparation	See Experimental procedures
		method of chromatography/separation	See Experimental procedures
		method of ionization	ESI
		method of detection	MS
metabolite/mass feature	Metabolite	metabolite name	YES
		metabolite sum formula	NO
		metabolite structure and public source of metabolite identifier	NO
	Identification	identification process	See Experimental procedures
		by authentic mass isotopomer added to one or all biological sample(s)	NO
		by authentic reference compound within a co-processed reference mixture	NO
		by authentic reference compound previously mapped to the analytical system	See Experimental procedures
		reference library	Local databases
		type of mass spectrum	See Experimental procedures
		by match of molecular mass (single mass fragment)	NO
		by match of fragments	NO
		by match of fragmentation pattern	NO
		by match of mass spectrum to reference library	See Experimental procedures
		type of retention index	See Experimental procedures
		by match of retention time (index) to reference library	See Experimental procedures
	Quantification	type of quantification	Relative
	Validity testing	Recovery testing (chemical analog)	NO
		Recovery testing (internally added mass isotopomer)	NO
		Recovery testing (mixture of most divergent samples from the experiment)	NO
		Test for linear range	NO
		Limit of quantification (LOQ)	NO
		Limit of detection (LOD)	NO
Experiment title: Untargeted metabolite profiling of rice seedlings
Organism/Plant species: Rice (Oryza sativa L.)
Organ/tissue: 15-day-old seedlings
Analytical tool: UHPLC-Q-TOF MS
Peak tags: tags referenced back to the main text
m/z: mass detected in the experiment
(S): identification confirmed by a standard compound
Identification level (A; B; C; D): (A) standard or NMR; (B) MS/MS; (C) MSE; (D) MS only
Peak tags	Adduct	Metabolites	m/z	Retention time (s)	(S)	Identification level (A; B; C; D)	Balilla-11	Balilla-12	Mianhui725-11	Mianhui725-12	Mianhui725/Balilla-11	Mianhui725/Balilla-12	Balilla/Mianhui725-11	Balilla/Mianhui725-12	Qianlijing-11	Qianlijing-12	Qianlijing/Balilla-11	Qianlijing/Balilla-12	Balilla/Qianlijing-11	Balilla/Qianlijing-12	YB-11	YB-12	YB/Balilla-11	YB/Balilla-12	Balilla/YB-11	Balilla/YB-12	(Bph68s/YB//YB-1)F5	(Bph68s/YB//YB-2)F5	(Bph68s/YB//YB-3)F5	(Bph68s/YB//YB-4)F5	(Bph68s/YB//YB-5)F5	(Bph68s/YB//YB-6)F5	(Bph68s/YB//YB-7)F5	(Bph68s/YB//YB-8)F5	(Bph68s/YB//YB-9)F5	(Bph68s/YB//YB-10)F5	(Bph68s/YB//YB-11)F5	(Bph68s/YB//YB-12)F5	(Bph68s/YB//YB-13)F5	(Bph68s/YB//YB-14)F5	(Bph68s/YB//YB-15)F5	(Bph68s/YB//YB-16)F5	(9311/Shaoniejing//9311K-1)F5	(9311/Shaoniejing//9311K-2)F5	(Ningbohui2/Ningjing3-1)F5	(Ningbohui2/Ningjing3-2)F5	(9311K/Qianlijing-1)F5	(9311K/Qianlijing-2)F5	(9311K/Qianlijing-3)F5
M151T32_NEG	(M-H)-	Xylitol	151.061	31.947	YES	A	38086	50568.5	33499.2	45465.7	41889.2	52648.9	40397.3	50231.7	65292.9	61331.5	95064.3	61919.1	65167.3	67270.9	52702.2	62990.5	45002.3	49432.8	51206.6	55979.3	59482.1	62166.4	86389.4	80922.8	127425	113304	94693.3	54524.1	90023.8	87224.8	89448.4	98268.9	58433	87440.1	101334	69114.2	63142.4	73286	44290.3	59391.2	46580.6	82933	89303.7
M167T64_NEG	(M-H)-	Vanillic acid	167.035	64.187	YES	A	22833.5	22851.5	15988	23384.5	16098.2	17498.5	21093.8	2631.96	23306.7	26100.2	10942.4	10564.3	21888	17800.5	9243.95	13365.6	9514.65	8880.74	10107.9	10318.6	13996	9660.18	29874.2	18142.9	21798.6	18944.3	16378.3	16097.9	17914	17159.1	19332.1	16195.8	16210.7	19767	19497.3	15407.2	20539.2	16616.5	23023.8	29625	14853	19258.2	37181.6
M137T108_NEG	(M-H)-	Urocanic acid	137.036	107.923	YES	A	78218.4	68655.4	80532.9	74023.1	53058.7	64265.7	76934.8	51230.7	83530.9	77047.1	91096.3	87231.6	93777.6	86111	98339.4	113048	97562.3	98345.3	99053.4	106365	180982	143495	216725	174876	212879	154024	163546	189606	241135	182605	197172	186472	163650	184968	192941	190393	118021	159348	110307	196512	128726	202810	152269
M111T120_NEG	(M-H)-	Uracil	111.02	119.949	YES	A	180884	181300	219152	246211	151500	182414	152804	161276	161371	168507	170292	159024	149462	171952	160318	189837	156295	149507	153150	153424	166197	158531	158045	160215	162447	162709	151977	155558	153912	147545	158477	162291	150672	163782	167757	155680	158208	149446	161144	157981	158243	99266.7	165471
M227T319_NEG	(M-H)-	Traumatic Acid	227.122	318.831	YES	A	19574.4	18069.5	17120.6	25104.2	21203.4	27903.3	22436	21854	33340.1	41389.1	40983.3	29369.2	25456.5	31494.6	34055.8	37244.8	24839.1	26627	24983.7	36853	7115.44	7641.99	9854.23	5807.66	7138.31	6953.16	6845.3	9190.36	11740.6	6358.48	5880.29	5351.79	5367.54	6087.92	5443.27	6090.38	6083.11	7965.49	7033.77	6953.1	7042.35	6782.53	8207.98
M365T298_NEG	(M+Na-2H)-	Thiamine monophosphate	365.043	298.235	YES	A	27419.4	24205.9	9690.22	10377	21824.9	20951.8	18316.2	5367.34	27322	29001.1	20613	24130.7	33399.3	34906.1	23737.6	26289.5	25785.3	25110	29751.4	33907	32200.3	49099.8	32862.8	28999.8	24846.3	26697.7	23858.8	27283.4	31950.2	23305.9	24916.5	15856	18932.9	22719	31233.2	17170.8	40431.3	25246.3	27448.5	22973.6	24146.9	27481.7	27037.8
M465T436_NEG	(M-H)-	Cholesteryl sulfate	465.298	436.329	YES	A	43190.7	43927.9	154950	49948	77408	41347.3	124549	109802	33207	47274.9	43793	37056	32157.8	105334	44572.1	28353.9	31169.3	25725.1	45194.8	44586.1	296807	40745.6	50353.6	46564.9	260650	355831	320962	297646	76859.8	95327.8	107691	152093	443695	76144.2	42528.4	251101	121473	695966	196877	206841	1.30264e+06	75448.2	107876
M193T171_NEG	(M+F)-	Shikimate	193.051	171.372	YES	A	95120.8	50989	11502.8	16043.7	28448.4	19469.6	35829.4	21313.9	31947	29249.8	66699.5	38599.9	35664	33623.2	19195.8	17539.1	23791.2	14605.7	24942	42460.8	34128	47499	44181.7	38155.4	32660	37706.3	37505.8	40376	33492.7	30598.2	41112.9	34555.7	26145.5	35636.8	43177	35526.7	60697.6	44606.2	78740.3	114770	32168.6	49069.6	45832.4
M137T46_NEG	(M-H)-	Salicylic acid	137.025	46.3755	YES	A	22878.5	27022.2	30214.5	32215.4	15713.6	20259.5	25378.3	17851.8	31957.3	29770.3	18796.3	20239.3	17198.3	13099.3	9309.9	13913.6	7344.08	10140.2	7012.78	10312.6	12428.9	15898.9	20861.9	12412.9	11890.6	12291.8	11132.8	12006.3	11116.2	11933	14389	11679.8	10217.2	15543.7	18360.5	11393.4	8434.62	9924.24	25704.7	28643.4	17105.3	18540.4	21310
M71T32_NEG	(M-H)-	Pyruvaldehyde	71.0139	31.701	YES	A	347838	324438	288396	298356	198763	257178	253163	196540	305681	280638	289426	254899	298087	297994	249599	312638	227400	262922	214297	224459	401968	424234	471402	339825	289932	232841	225035	318238	363468	334511	377276	310063	273879	426782	413315	319124	272527	297278	330630	401226	345156	405286	470950
M168T135_NEG	(M-H)-	Pyridoxine	168.067	134.792	YES	A	615796	510401	184950	197428	231850	293327	339866	261167	286723	286185	258954	317204	439647	465215	172084	204045	294058	395400	332225	332087	53939.6	96422.4	132815	113308	89058.4	106822	114191	62608.8	75788.5	95767.7	98808.1	79611.5	81464.8	78663.4	87025.4	79399.5	120001	67975.4	107295	165327	111359	120663	113554
M166T112_NEG	(M-H)-	Pyridoxal (Vitamin B6)	166.051	112.203	YES	A	169762	159140	255322	261924	137374	146400	219621	158150	173119	128558	127410	116394	178663	157679	268420	265610	231386	199657	217576	250394	106266	86996.2	176643	139805	146646	100817	138175	147928	210668	137672	154123	173294	128571	150834	98742.8	168513	44946.1	93656.9	109069	128147	119920	96836.2	154793
M884T422_NEG	{PI-h}	PI(22:5/16:0)	883.516	422.483	YES	A*	7791.4	6810.44	45248.4	70984.7	3312.75	10282.5	12377.3	20701.2	5064.77	8794.66	10405.9	4595.36	10274.9	4222.68	18731.5	23670.5	13612.1	13003.2	8385.29	9540.2	33567.1	5589.97	17992.6	13796	14389.1	20300.4	17061.8	16699.3	12804.2	16785.2	18213.3	21351.4	11709.5	18316	18005.8	18375.4	9890.66	9222.15	12290.3	8152.12	17064.7	25464.5	21818.7
M853T491_NEG	{PI-h}	PI(18:3/18:3)	853.487	490.674	YES	A*	99223.3	79429.1	77511.9	91705.8	252867	143220	117773	111086	119847	109183	170853	257461	136103	159650	117881	79627.6	170791	120117	148105	161320	135289	176764	321194	229673	293559	284054	312078	363243	150458	185232	202292	119977	211415	119650	99346.3	151884	395119	295086	346048	266400	234712	180554	133480
M860T498_NEG	{PI-h}	PI(18:1/18:2)	859.521	498.219	YES	A*	32429.4	35892.1	127233	131630	27037.7	41131.5	44023.4	165957	27778.1	30808.5	38289.5	48581.9	24766.1	8049.57	56305.2	59508.5	35120	49971.8	28945.7	32020	49016.5	23317.8	32643.2	30162.9	24485.2	36107.8	9731.46	17355.5	31104.4	39801.9	19108.5	34698.7	31533.1	40237.3	20081.4	30428	22752.7	27466.9	14792	39106.8	37485.5	24978.3	25130.8
M832T509_NEG	{PI-h}	PI(16:0/18:3)	831.504	508.501	YES	A*	161831	201815	167886	156202	138978	162999	224676	241575	121144	132779	157313	112051	202143	115195	102520	91656	132861	151479	134929	140907	144958	151600	344749	290352	346948	289931	200120	288226	145787	167851	201690	177809	147794	127002	352215	140297	297895	204498	396675	1.09086e+06	233507	169763	283925
M834T486_NEG	{PI-h}	PI(16:0/18:2)	833.508	485.781	YES	A*	405281	248328	284560	422846	80964.8	519272	219035	2.90545e+06	62432.5	530784	332550	265321	401576	276013	157745	487008	261999	403289	1.19426e+06	70310.4	254148	152182	1.40887e+06	537873	119913	164884	262666	262997	904006	523597	97151.2	603500	302693	408270	253825	237756	162862	218991	191376	897909	252933	139614	363158
M609T404_NEG	{PG-h}	PG(8:0/16:0)	609.377	403.806	YES	A*	27553.6	16472.1	14338.6	9229.84	23566.1	22845	17668.3	27968.5	16975	26653.9	28092.6	20219.1	25427.1	18979.3	11264	14057.2	11866.9	17316.8	29224.8	17837.2	54902.2	86515.6	56215	52441.3	52366.4	47060.8	48415.5	58487.8	48753.5	48376.1	49488.9	34894.5	46822.4	48433.1	64295.3	52689.3	82185.3	86121.1	77155	54405.9	49156.4	91049.4	61841
M789T476_NEG	{PG-h}	PG(20:5/18:3)	789.447	475.57	YES	A*	9791.36	28512.2	51414.2	55877.6	26676.2	30334.6	21423	21269.5	25407.7	29822.4	15069.9	23049.3	19806.2	32855.9	58865.5	61755.2	39594.2	38354.8	29372	36906.1	33727.1	38300.8	27663.2	20020.5	20489.3	23353.7	21116.6	36728.1	17086.5	23255.9	17963.2	16163.8	30183.9	10058.1	17259.7	17001.1	13695	16292.3	9415.83	21722.9	12554.6	36482.3	8069.5
M791T471_NEG	{PG-h}	PG(20:5/18:2)	791.461	470.651	YES	A*	27157.1	42156.7	82950.1	96148.5	41383.4	48392.5	37388.2	36736	44994.9	108429	28995.9	35470	19758.9	31467.3	85995.2	88768.9	11963.4	60829.4	34239.3	49712.4	14529.4	18615.6	11065.9	7187.8	19438.5	32424.3	21466.7	25608.6	11432.4	9812.49	8919.67	10738	20317.7	7733.2	7439.73	20590.2	20366.5	17283.4	11768	11285.8	13863.1	28200.1	8446.8
M774T625_NEG	{PG-h}	PG(20:2/16:0)	773.519	624.562	YES	A*	2831.11	2268.86	2875.12	2849.21	4948.68	3768.01	2035.76	1767.24	6920.56	6928.48	7236.17	6179.58	5446.52	6420.84	3385.02	2794.53	5316.41	5744.76	4558.27	4676.26	1603.41	4970.55	4949.12	2255.21	2904.79	3487.4	3149.96	5467.32	4981.63	1663.67	1891.05	1812.01	2057.7	1873.33	1854.12	2040.03	2338.46	1998.39	2751.02	1890.77	1717.87	4121.11	1893.25
M763T489_NEG	{PG-h}	PG(18:4/18:3)	763.454	489.181	YES	A*	148831	222740	85533.1	106135	261185	134287	167427	122201	281567	585989	579317	430553	391774	529229	117462	77959.1	581862	640065	435204	740033	70683.6	519167	158562	90068.6	92626.9	122139	124822	151844	315158	61642.5	147960	77682.4	67346.7	76754.2	127213	100292	172129	80382.9	67866.8	73226.1	55838.9	307126	88651.9
M727T476_NEG	{PG-h}	PG(18:4/15:0)	727.453	476.339	YES	A*	326371	526272	658321	957829	311769	310348	425035	351310	582093	538734	440202	648486	137987	372364	835232	427072	395600	623999	272984	540752	378970	393983	179038	176309	261205	259028	190868	464564	312957	142737	289916	192778	134742	245211	215480	239448	299433	389449	331479	95479.6	270341	441303	301650
M765T498_NEG	{PG-h}	PG(18:3/18:3)	765.47	497.71	YES	A*	296776	238452	128269	214736	345321	195476	165258	180584	795134	774847	640774	831270	574708	822406	419863	491157	857339	841770	548710	241695	116933	511495	215665	209234	150243	148994	185274	183279	204179	184666	108567	233513	148469	238985	239751	270010	288351	207623	308047	136233	164057	319957	155238
M505T356_NEG	{LPG-h}	LPG(18:3/0:0)	505.257	355.748	YES	A*	330580	519777	175935	317830	349973	323275	284716	182211	954506	1.01864e+06	343378	474622	1.22329e+06	1.06544e+06	942754	977644	1.19153e+06	777708	1.02824e+06	910920	262339	258626	348598	370148	365084	207214	299099	340923	477540	389897	320053	188259	211413	274357	247786	442471	109588	151262	82877.2	207039	178017	270173	286665
M507T373_NEG	{LPG-h}	LPG(18:2/0:0)	507.272	373.257	YES	A*	265751	216216	147285	192311	195199	223318	96733.7	110775	351780	336288	534178	646686	405625	378790	496085	475883	536342	435086	336658	478911	186465	137878	257929	262145	279761	172445	391030	248843	523696	206979	282694	144185	96974.9	160858	137622	255773	92537.6	83423.9	45670.1	54666.6	78586.8	111133	91841.2
M509T395_NEG	{LPG-h}	LPG(18:1/0:0)	509.288	395.371	YES	A*	193550	216700	175381	215819	135513	203394	109436	88266.5	312369	315020	306735	275873	407435	273745	407715	450088	384235	475605	307132	314444	128602	118025	144498	136802	142457	132995	176209	163972	302415	82990.5	165977	122611	88618.8	140389	99280.3	142716	67647.7	80300.8	46163.2	54752.4	136024	80594.4	94873.6
M511T424_NEG	{LPG-h}	LPG(18:0/0:0)	511.304	423.683	YES	A*	519617	486810	441105	313089	214410	332551	223048	166680	462795	361125	220871	220836	389490	263751	462567	522433	425832	444043	343303	352157	120980	51756.4	68329.9	77907.9	109755	123761	116974	108454	98487.8	66415.8	62763.7	113570	102344	59354.6	41844.9	94124.9	47606.9	86145.5	32947.1	38802.2	131638	38429.1	50845.3
M497T405_NEG	{LPG-h}	LPG(17:0/0:0)	497.288	404.555	YES	A*	55297.5	74720.6	39301.1	46345.9	44786.7	47384.4	39955.2	33329.9	52455	47626	28403.9	41528.3	51357.6	47197.5	63492.9	60390.8	63404.9	47881.1	62320.8	44176.2	33691.2	10865.8	14596.7	18295.8	28173.6	26317.6	33410.2	31488.6	23350.4	20759.2	18711.6	32246.1	27704	11649.2	11559.7	21934.8	19464.8	33905.4	17781.1	8824.92	32938.5	13776	12955.2
M741T508_NEG	{PG-h}	PG(16:1/18:3)	741.47	508.452	YES	A*	2.85592e+06	2.36011e+06	808909	1.11584e+06	3.38312e+06	448540	194794	1.79088e+06	3.58546e+06	3.48168e+06	5.35529e+06	4.57492e+06	5.58155e+06	4.8893e+06	1.27895e+06	1.7307e+06	4.86303e+06	4.18167e+06	4.01797e+06	3.3506e+06	144886	4.51858e+06	3.57921e+06	2.28669e+06	326800	320841	2.09803e+06	1.87033e+06	2.63825e+06	1.63295e+06	2.61895e+06	937205	1.23827e+06	2.21723e+06	3.08688e+06	2.39307e+06	1.79181e+06	1.98563e+06	2.09725e+06	2.09637e+06	2.15216e+06	4.73144e+06	1.87702e+06
M745T503_NEG	{PG-h}	PG(16:1/18:1)	745.498	502.933	YES	A*	1.21425e+06	688867	625299	375239	95036.9	931220	801722	1.43114e+06	159655	743380	791436	267868	250396	150638	269143	625405	253117	423255	806312	131413	356771	300856	970303	1.78863e+06	106598	196955	524603	186589	693159	1.38635e+06	166645	474641	792175	1.28211e+06	849496	349305	163373	594812	557803	1.31715e+06	469812	243730	456497
M719T511_NEG	{PG-h}	PG(16:1/16:0)	719.483	511.1	YES	A*	444478	557484	173680	230195	55023.5	440788	445081	801375	29645.9	450183	276465	335929	431085	67871.5	107208	461378	286109	466620	38636.9	19310.9	211031	237711	768714	1.14289e+06	44024.8	99329.1	232877	152631	145547	722782	56995.8	230886	244547	1.31236e+06	411634	381747	93060.7	121496	142219	567023	147723	50238.5	291838
M703T490_NEG	{PG-h}	PG(16:1/15:1)	703.451	490.482	YES	A*	215228	322415	523230	602054	299937	177366	212299	278900	143163	290648	263436	278552	140550	151869	129046	144659	127128	192906	162628	204930	315466	262662	287756	198234	126963	278200	128489	180328	235910	130432	156240	157547	72551.1	117816	209388	126709	84029.2	141265	171949	68315.2	152876	524951	218865
M743T515_NEG	{PG-h}	PG(16:0/18:3)	743.484	514.972	YES	A*	204329	153191	322831	255198	274415	824070	156748	311810	919630	947742	1.21084e+06	1.08863e+06	444200	438261	154430	106171	214840	299528	193416	194588	145322	433596	793209	184443	329772	331600	208460	781926	216942	375104	134075	97685.2	338445	114663	292724	147835	510309	543125	1.08742e+06	869644	477991	436441	658941
M721T498_NEG	{PG-h}	PG(16:0/16:0)	721.495	498.172	YES	A*	140438	144063	247418	186218	194835	183491	321592	227790	47868.7	141792	197378	289967	250065	204176	275714	193176	324402	82452.5	158847	181255	210476	258715	249329	369318	171546	248469	237590	110003	98200.4	248419	118155	166722	187498	208751	350309	371375	209838	121369	460852	209962	154777	158716	366474
M483T379_NEG	{LPG-h}	LPG(16:0/0:0)	483.272	379.376	YES	A*	376076	6.20259e+06	377946	358710	4.00318e+06	4.63944e+06	3.00049e+06	2.63555e+06	4.76146e+06	5.20269e+06	4.21188e+06	2.2952e+06	8.71982e+06	8.02963e+06	491727	5.57258e+06	6.32848e+06	6.61872e+06	6.29514e+06	577428	868160	946058	935445	827921	2.73921e+06	2.73367e+06	3.54438e+06	3.18925e+06	3.16006e+06	1.08511e+06	1.48777e+06	771984	2.87792e+06	1.44793e+06	1.22598e+06	2.77838e+06	1.67551e+06	1.00226e+06	1.41849e+06	959686	970422	1.99076e+06	2.28119e+06
M469T368_NEG	{LPG-h}	LPG(15:0/0:0)	469.256	367.788	YES	A*	17203.6	24404.8	14304	14833.4	16084.8	13851.8	13210.9	8660.68	24503.9	25462.6	16812.2	16663.9	37007.9	21508.5	30980.3	31918.7	32253	29418	27928.6	35684.7	21406.2	5360.43	11139.9	10814.3	19617.7	18924.2	18401.2	23623.6	19752	15150.7	10848.7	14944	23371.9	11844.3	7588.28	13345.2	4740.92	12557.3	3866.88	2131.14	17484.1	7449.08	8057.03
M715T502_NEG	{PG-h}	PG(14:0/18:3)	715.451	502.169	YES	A*	15489.4	12767	28958.7	44861.7	23772.9	30204.2	16315	15056	25948	30067.9	27815.1	60077.2	18294.9	19325	29305.3	21662.3	17963.5	26060.6	14528.4	61410.7	17624.4	34319.2	16733.2	12832.6	9648.96	30088.2	16455.2	88411.2	19182.5	15929.5	18172.1	13506.2	22389.2	16121	30347.4	58570.9	24882.2	36072.7	27515.4	27797.3	17655.4	48986.2	19427.8
M455T350_NEG	{LPG-h}	LPG(14:0/0:0)	455.239	350.216	YES	A*	25472	36646.7	12682.6	12896.9	19598.6	19523.1	16223.7	10380.7	51225.9	52700	32352.6	16186.3	27381.5	20436.8	25313.1	24500.2	28994.8	32654.2	27388.6	31437.3	8634.94	5094.15	10106.1	7057.52	11863.4	17771.8	16463.5	15774.3	12415.3	11283.8	9838.29	8594.57	10398.3	7166.35	4333.67	11050.3	5676.91	12524.3	8887.07	5852.04	13963.3	4799.9	4988.11
M637T441_NEG	{PG-h}	PG(10:0/16:0)	637.4	440.504	YES	A*	75726.5	49625.5	51414.6	72497.8	81427.5	79256.5	48731.9	31006.7	99075.6	136841	73934.3	97457.9	82062.8	115929	126896	111002	115299	161630	80080.7	124999	53727.8	141308	96076.2	56739.7	55507.4	98166.1	87117.4	107325	88458.1	40483.5	61889.9	35786.3	54218	49085.7	45910.3	54085.3	57381.7	106548	54403.8	36008.7	71425.1	94289.5	38623.9
M784T446_NEG	{PE-H}	PE(22:6/18:3)	784.476	446.043	YES	A*	16234.7	14477.3	13288.5	18024.9	10790.4	7766.19	4575.59	2839.9	25895.2	38075.1	29995.3	23356.3	9791.86	17898.9	11492.5	15833.3	8325.53	46288.5	7896.73	19052.7	17375.4	24452.1	28088.4	30296.3	16066.8	19216	19103.1	29035.7	45133.4	14007.7	23845.6	11227.6	16872	33019.9	12755.2	17844.3	20645.7	33275.3	28971.7	12567.3	20635.6	23361.4	17909.4
M736T493_NEG	{PE-H}	PE(18:3/18:2)	736.484	492.736	YES	A*	96304.6	79546.7	185033	109518	131226	102701	96420.8	77525.7	177994	162663	143955	126415	96437.3	122777	109381	100897	123882	122345	108422	104846	127324	110973	138981	101312	111467	150396	168690	253522	142419	104697	106024	99128.5	133620	97451	73547	108985	235789	219622	317657	110483	206175	145475	134541
M474T366_NEG	{LPE-h}	LPE(18:3/0:0)	474.262	366.305	YES	A*	4594.49	4026.28	2627.75	1862.03	17550.1	9417.67	3598.29	2346.44	54906.3	78539.6	58603.9	41136.6	45075.2	66095.4	6628.67	6178.86	13645.3	11398.1	13509.3	14743	10754.3	39421.6	30724.5	24871.3	27696.2	23681.2	33835.1	18733.1	57602	26533.9	40014.4	6452.98	22733.7	32391.6	35130.5	33939.3	46945.2	25478.6	19826.4	33543.5	13007.5	36886.5	33285.4
M476T387_NEG	{LPE-h}	LPE(18:2/0:0)	476.278	387.28	YES	A*	64136.1	23639.6	9510.61	10653.3	156908	58388.8	18394.5	10629	192937	283047	303138	166481	281168	452008	80986.6	31432.1	45139	135050	126063	58611	35878.2	144952	117002	85958.4	79327.9	77922.9	81197.8	73855.1	234567	77747.7	158542	28258.7	64337.8	133533	218492	92718.5	127649	74908.9	71417.8	59411.2	41974.4	111895	114706
M452T361_NEG	{LPE-h}	LPE(16:0/0:0)	452.277	360.688	YES	A*	5789.5	7037.59	15518.2	9791.43	5619.19	6429.36	7307.92	6584.61	3366.47	4959.26	5252.91	6789.31	6020.59	3684.6	7748.8	8600.95	6147.72	6397.66	5768.44	6384.42	14822.5	4875.59	7315.66	6019.39	8890.04	10641.5	10795.4	11923.4	6559.94	8447.55	7388.82	8982.39	10897.4	5411.65	4833.14	8604.41	5275.87	14432.3	6670.66	7202.43	14917.4	4514.47	7496.51
M277T168_NEG	(M-H)-	Pantetheine	277.126	167.738	YES	A	11528	49230	164753	114478	41854.8	21769	40077.8	68605.3	139496	116260	69380	35191.1	27346.8	63701.8	41007.5	52297.8	49311.5	30336	15428.7	43689.9	60297.9	31888.9	35069	34263.5	40508	18173.1	6158.94	41996	5452.93	39966.5	55170.8	22385.7	83871.7	30127.1	7390.21	35084.7	162840	33769.7	60818.9	87879	127100	74296.9	147961
M255T515_NEG	(M-H)-	Palmitic acid	255.232	514.844	YES	A	476134	384345	268462	290553	221264	301723	301788	220764	266267	335992	463939	445546	429627	342123	233951	343160	281294	396721	192962	330372	307147	664137	353849	244252	253123	315567	302749	331413	254019	139471	206451	181355	155482	234158	213117	143218	262361	371770	327671	305439	215896	275810	260163
M465T486_NEG	{LPA-h}	LPA(20:0/0:0)	465.303	485.537	YES	A*	26086.7	17641.4	14500.4	9578.77	35757.6	51229.4	19297.9	16451	12252.9	17199.8	26180.5	24413.7	21410.2	17105.7	13616.9	13374.4	20531.4	24960.8	25379	31713	8675.11	24459.2	14608.6	11738.7	11304.1	12647.5	72327.8	11250.7	10869.7	10488.5	12900	13803.1	16757.5	12878.4	12286.6	12293.2	13289.3	14931.9	11291.5	22936.6	46203.9	13706.9	10426.7
M429T344_NEG	{LPA-h}	LPA(18:4/0:0)	429.204	344.445	YES	A*	231505	370424	42941.2	43177.1	132229	172205	94132.8	53772.9	210088	209740	305454	354671	445470	490074	101195	58238.5	282949	227656	317289	372179	70689.8	137088	121611	129629	122926	94792	320991	113205	187366	113349	140315	94681.1	109154	117651	143201	149683	190912	102838	104704	108371	66167.8	134953	107698
M557T439_NEG	{PA-h}	PA(18:3/8:0)	557.336	439.331	YES	A*	8198.94	109008	37166.9	15946.6	21454.4	51007.5	17181.9	15962.4	33041	36550.6	54895	26728.7	12394.4	15540.9	49319.4	24559.8	8173.17	29977.8	13998.7	69838.5	24831.9	29193.4	11845	17276	7124.94	14088.6	8420.73	8740.05	7282.2	4215.63	10389.4	4673.7	4642.94	3415.45	8540.96	14256.5	25888	32413.7	13371.5	5855.25	13757.3	12896.3	8931.13
M691T478_NEG	{PA-h}	PA(18:3/18:3)	691.434	477.954	YES	A*	9.16569e+06	1.30741e+07	1.12601e+07	1.67284e+06	2.7837e+06	5.3659e+06	5.84903e+06	7.84605e+06	1.04962e+06	1.96116e+07	1.23136e+07	3.21616e+06	2.16895e+06	2.62857e+06	5.17362e+06	9.30616e+06	5.20054e+06	7.28744e+06	7.46846e+06	673418	2.28983e+06	2.69487e+06	4.33812e+06	5.00456e+06	835026	1.36478e+06	7.12011e+06	1.25427e+06	8.94357e+06	5.21019e+06	1.81358e+06	6.40074e+06	1.03458e+07	7.09594e+06	7.1194e+06	1.07293e+07	6.32192e+06	5.90426e+06	1.22661e+07	3.60483e+06	5.24593e+06	2.14785e+06	1.28597e+07
M431T376_NEG	{LPA-h}	LPA(18:3/0:0)	431.22	376.293	YES	A*	377719	100650	282419	219431	410281	91477.7	382606	290736	93240.4	73613.4	483908	396518	498169	88440.3	356368	43326.4	390047	541667	150933	677337	445493	474679	470238	549299	643864	422158	974025	535873	638273	663735	509990	615387	583164	513868	463815	588149	179259	530226	567691	493904	306829	141980	502691
M745T426_NEG	{PA-h}	PA(18:2/22:5)	745.463	426.281	YES	A*	134213	109581	204248	317706	69026.6	110798	106420	92198.6	91034.6	66074.6	51077.8	58581.7	78380.2	75025.6	175270	226746	125031	163406	101717	147366	178208	65363	67830.4	64879.8	70251.6	121070	103642	116111	78165.3	72638.7	61928.6	96890.5	76539.9	56318.9	51935.4	74813.7	99698.3	79078	103139	41470.1	79072.2	84339.7	62591.7
M693T498_NEG	{PA-h}	PA(18:2/18:3)	693.449	497.839	YES	A*	3.36833e+06	1.12739e+06	2.6513e+06	544760	123415	852684	775590	1.3176e+06	44883.7	4.51171e+06	2.09488e+06	569561	298974	489570	459930	1.15786e+06	246028	2.4131e+06	3.30188e+06	9711.88	190896	68070.2	583109	1.10162e+06	72455.9	271489	2.30829e+06	184875	2.2236e+06	852025	66801.9	498349	3.4917e+06	1.92689e+06	1.13004e+06	3.35138e+06	620230	3.36426e+06	3.09816e+06	4.77641e+06	1.2902e+06	88573.3	1.6888e+06
M695T497_NEG	{PA-h}	PA(18:2/18:2)	695.463	496.987	YES	A*	1.33511e+06	1.82731e+06	1.69026e+06	763034	543785	1.43298e+06	809206	1.04956e+06	77622	1.46684e+06	1.09815e+06	1.43794e+06	625466	969390	433080	1.08692e+06	142848	822153	5.57218e+06	1.07895e+06	1.29239e+06	326297	400355	340718	1.35325e+06	327609	3.96517e+06	587725	1.41011e+06	523390	1.14468e+06	118220	1.06075e+06	696315	851915	4.92808e+06	777302	3.13628e+06	1.50947e+06	936368	773865	93320.7	3.01113e+06
M433T440_NEG	{LPA-h}	LPA(18:2/0:0)	433.236	439.873	YES	A*	557102	535314	400558	208145	743884	1.86187e+06	482131	406039	321816	222408	710413	561025	47982.7	623112	453384	321067	537846	559805	673662	36252.6	523614	670479	325341	554296	712844	606543	765196	1.04082e+06	736575	373238	2.04931e+06	277472	33671.6	363965	585208	563829	628658	2.03896e+06	435140	633011	560645	2.23862e+06	336918
M437T411_NEG	{LPA-h}	LPA(18:0/0:0)	437.267	411.214	YES	A*	20889.9	134839	156990	82539.8	334499	222074	103750	115322	99966.2	165504	40365.2	158217	57122.3	170805	307700	307601	189854	265395	200801	67160.5	205299	11613.9	314240	526086	316734	269725	383919	745548	591380	140903	559519	326760	341423	147157	137685	469447	173395	199719	57050.6	86065.9	14784.2	263018	106176
M419T340_NEG	{LPA-h}	LPA(17:2/0:0)	419.22	339.969	YES	A*	136343	57538.5	70117.8	206383	94409.1	215448	114655	84743.1	180587	70155.4	211934	255299	110103	170998	78398.7	160406	120435	185381	101791	199132	77685.9	68697	37330.6	48078	64693.7	114662	81444.8	107500	126449	107072	42564.7	107108	108167	38022.4	50233.9	34038.9	87295.2	83989.5	167458	40225.4	130246	45442.8	64427.4
M421T397_NEG	{LPA-h}	LPA(17:1/0:0)	421.226	397.394	YES	A*	26507.7	15296.4	21174.1	21244.4	27912.1	33504.6	18564.3	13879.7	17316.9	58980.8	94047.7	45032.1	28345	28728.9	10553	34811.2	27501.6	2.96194e+06	20685.3	36887.5	14712.5	37102.5	15942.5	19455.6	17375.1	17660.3	20403	20099.2	19148.9	23436.1	16433.5	15785	31211.2	9935.55	23422.2	23253	8031.08	19279.3	24307.5	13006.5	17425.3	10203.3	16574
M423T405_NEG	{LPA-h}	LPA(17:0/0:0)	423.251	404.8	YES	A*	150600	182256	217923	292650	99753.2	101504	162587	146351	91284.2	83240.3	82343.7	66756.4	93375	88081.2	490455	753427	299941	297962	180633	303836	200203	104285	92259.1	141690	198893	261749	261641	306271	140123	143531	89819.3	267515	235967	81756.4	83344.8	124721	113104	206528	112302	77274.1	288103	83188	86120.8
M407T355_NEG	{LPA-h}	LPA(16:1/0:0)	407.22	355.123	YES	A*	87744.2	101306	78180.5	68756.6	161606	152477	91151	62531.7	88282.4	106008	58572.2	130126	119104	108902	56329.3	40117.8	116608	105938	122750	147495	71485	139751	128780	133052	146788	145238	227346	203719	144425	178149	158765	131232	180410	129657	137854	183036	176532	190056	123156	136941	229150	135386	158055
M719T438_NEG	{PA-h}	PA(16:0/22:6)	719.448	437.544	YES	A*	136656	147054	599577	645388	125918	136390	204954	216391	126951	85362	77496.9	89537	111642	103598	296948	250783	175002	223092	142552	200945	549918	113386	137544	139942	170432	241999	208174	294673	134494	144255	123028	265157	144243	121914	118964	153801	98709.3	151676	223869	146202	177371	252667	171093
M721T446_NEG	{PA-h}	PA(16:0/22:5)	721.465	446.032	YES	A*	144301	136955	397371	488669	115042	138815	156304	178331	81230.6	70337.3	58603.3	75876.7	105742	67581.1	204687	184009	135621	199525	116105	148561	429156	97000.7	140581	118832	114115	177132	124363	180321	99968.2	109930	116227	178462	91755.7	131277	132250	125589	57136.5	92132	124840	52226.2	173239	250501	179762
M669T498_NEG	{PA-h}	PA(16:0/18:3)	669.449	497.712	YES	A*	198573	891368	479203	1.04207e+06	295025	848517	453555	640254	63346.1	934754	616200	262600	383972	989435	130681	223204	84330.5	96006	271151	304596	572388	90387.4	158484	119604	417809	340365	406064	537305	138656	893089	473817	200724	678230	522773	560269	327979	411025	442028	374718	774646	146400	75681.4	2.28075e+06
M671T490_NEG	{PA-h}	PA(16:0/18:2)	671.463	490.219	YES	A*	537318	279477	585616	313652	153312	367099	327655	265333	1.10812e+06	1.1439e+06	211535	74008.2	736920	738481	66316	1.35893e+06	439690	230243	757605	787108	227941	489873	356260	1.11445e+06	1.23589e+06	275897	331283	540080	991993	321729	635364	571153	488194	728042	234221	1.33692e+06	518053	145416	311895	287977	817656	508914	450513
M409T440_NEG	{LPA-h}	LPA(16:0/0:0)	409.236	440.458	YES	A*	319683	323636	233134	230147	470683	284011	12236	333374	235815	254849	251568	275799	293024	422744	259155	213116	298721	239833	299825	317042	261996	447889	253037	251801	517997	232590	637814	556652	491125	432495	305096	356135	766645	242956	324297	490219	515741	714565	338248	491723	901306	313644	340658
M395T367_2_NEG	{LPA-h}	LPA(15:0/0:0)	395.22	366.553	YES	A*	34203.8	36691.8	47170.9	28144.6	43440.3	30171.1	40264.6	32773.4	27139.6	30909.1	24626.7	30008.7	24846.6	34814.2	32054.5	38686.6	86318.5	29892.7	38091.1	44361.8	74907.1	52622.8	48815.4	55809.7	80642.9	100415	110389	128508	70019.1	63416.4	60882.4	93837.1	153816	54118	52126	96548	70612	118415	60569.5	52852.4	182763	71192.4	53016.8
M643T486_NEG	{PA-h}	PA(14:0/18:2)	643.43	485.774	YES	A*	58114.4	39132.8	84649.4	101535	54683.7	31087.9	35427.5	45381.9	20117.4	40988.9	83353.2	79640.2	26924.7	70341.5	70212.5	80064.5	50326.4	72117.7	94874.7	33379.8	55941.7	50844.3	43336.8	38857.6	39933.7	111977	91217.2	64318.8	47595.1	79193.9	33510.4	28193.9	68410.6	60824.4	104649	65590.9	117109	50731.9	69876.6	87786.7	59170.8	56628.1	116522
M151T96_NEG	(M-H)-	Oxypurinol	151.026	95.727	YES	A	7.63537e+06	995047	6.69334e+06	782736	423887	2.11647e+06	305071	225766	7.92796e+06	4.71434e+06	546836	448798	307028	659155	166457	202321	270128	343723	237565	303183	195646	160015	219543	158715	269637	280118	350290	221562	188281	355729	141375	263084	320764	168318	133069	219054	505289	391984	223116	364518	238785	71567	211139
M227T447_NEG	(M-H)-	Myristic acid	227.202	447.283	YES	A	76291.5	67537.7	66135.8	59293.6	55356.8	71894.9	57995.6	54969.7	61142.7	79354	95673.9	95092.1	79952.6	79954.7	56001	65915.9	60135.1	78466.9	51233.2	71932.2	66222.2	118014	67182.5	55749.6	61706.4	67334.2	196154	71794.2	62414.9	50919.3	57120.7	51109.6	50027.5	54096.1	52243.4	47682	57012.5	77058.6	73324.8	57980.2	60332.7	65974.9	58820.1
M147T39_NEG	(M-H)-	Mevalonic acid	147.066	38.7	YES	A	41040.3	34810.6	44125.2	33130	34066.3	16765.9	31756.6	13944.8	53519.1	48228	25939.7	88617.1	29502.4	56853.8	8191.33	12598.2	49331.8	35875.5	51059	33655.8	33647.6	26290	26588.3	27306.4	26623.3	14603	33102	33112.6	32430.5	24318.6	13159.3	47992	52586.3	15215.9	46974.8	6496.9	48908.5	46443.1	51454.6	62420.6	39505.3	28525.1	9297.08
M115T26_NEG	(M-H)-	Maleic acid	115.004	25.966	YES	A	145675	237215	151080	147127	90410.7	113532	153449	113945	145551	145986	163310	131549	168800	132457	107637	119296	103865	114539	97974.5	135452	177010	187542	193645	165010	111541	85238.3	107899	116192	168624	151324	145018	119136	138829	190229	122944	121067	158278	140483	150813	170417	98073.2	119436	181005
M180T66_NEG	(M-H)-	L-Tyrosine	180.067	65.69	YES	A	150103	133597	108853	134283	156787	198917	166869	117769	123136	139730	102365	105092	161536	130126	111259	139150	138377	107988	127767	133256	200949	64492.7	96161.7	60318.7	280105	252261	232929	107924	78736.7	153109	68626.8	112721	188804	79918.9	129000	101283	199326	259512	134396	163784	86635	74736.7	99497
M203T168_NEG	(M-H)-	L-Tryptophan	203.083	168.304	YES	A	224002	395034	249323	262655	498927	429434	853417	547862	207313	219535	153509	158216	298765	240931	99820.1	164497	135385	131816	226029	283777	1.11091e+06	53860	200838	200457	850988	936511	747656	603648	130762	673029	159979	543685	1.18113e+06	144684	66608.9	394716	857386	1.1973e+06	1.27079e+06	1.43729e+06	808012	111559	559714
M118T32_NEG	(M-H)-	L-Threonine	118.051	32.4755	YES	A	227293	246454	229093	342035	291967	303372	646307	573018	204160	205705	216197	217161	275927	245877	235795	234940	315178	311772	331181	333985	544544	173981	299234	289764	436225	413211	401906	372024	262892	430478	234255	302254	439435	199350	229090	327347	317280	446982	297790	307754	228781	189144	205624
M518T335_NEG	{LPS-h}	LPS(18:3/0:0)	518.252	335.458	YES	A*	10012.4	21955.9	6566.72	7063.16	21320.6	15272.4	14690.7	9930.44	28982.5	28600	28761.9	17699.6	30565	27952.4	15474.4	12949.9	27883.3	16617	26580.3	27633	32067.8	38928	42722.3	44392.5	41926	34203.1	47536.8	37977.5	58476	46034.6	48113	31333	42517.8	42333.1	38001.7	52813.4	35880.8	39128.6	19916.4	27919.7	30444.1	41027.1	34764.7
M520T351_NEG	{LPS-h}	LPS(18:2/0:0)	520.267	351.115	YES	A*	67024.3	103100	37638.6	37933	84587	76685.6	66259.4	58032.3	116672	120067	188008	107814	139860	138466	67472.7	59607.3	107070	100566	105081	125656	86723.3	109123	113859	113325	102773	95113.6	108549	122851	147444	115203	132173	96671.4	120957	119822	131995	122492	98888	113314	84211	76855.1	106460	120697	106612
M522T371_NEG	{LPS-h}	LPS(18:1/0:0)	522.283	370.527	YES	A*	6442.44	10267.7	6147.94	5159.11	12217.8	12299.7	8931.44	7328.87	11214.2	12625.5	15388.3	9120.7	11963.5	10256.2	8195.72	6573.28	10383	11077.6	10194.9	12083.4	10958.7	12379.2	12740.8	13951.7	12791	13388.1	16846.8	16655.5	16678.4	15631.7	15043	12132	16562.6	12559.4	13962.5	16265.2	15665.3	12924.1	11997	10404	12684.9	10356.1	11209.7
M164T144_NEG	(M-H)-	L-Phenylalanine	164.072	144.159	YES	A	539635	820334	632738	638039	826000	760358	1.48621e+06	1.02383e+06	251041	273563	329276	360933	534338	424964	254165	341619	340670	295593	476243	500610	1.70357e+06	117442	381301	248360	1.4038e+06	1.50139e+06	1.05232e+06	824554	258324	1.07984e+06	205026	797880	2.07189e+06	247684	201194	569097	1.42916e+06	1.91807e+06	2.291e+06	1.9111e+06	1.00951e+06	167965	849710
M132T27_NEG	(M-H)-	L-Aspartate	132.03	27.232	YES	A	116784	167063	251322	360468	119245	173293	220678	202348	169526	184334	231517	161457	143474	155494	147655	222713	119388	205774	121221	159109	99948.8	64990.3	114155	79281.8	144834	160128	122785	127398	104411	126720	107054	143018	103745	117696	94746.8	91382.8	123778	122297	112141	148672	107768	69538.3	138320
M173T31_NEG	(M-H)-	L-Arginine	173.105	30.937	YES	A	62943.7	147122	297769	255320	240308	205790	560564	399356	37197.8	45372.6	41262.9	46034.9	64650.8	49890.2	56005.1	61386.7	170067	167880	211757	238604	264865	16798.5	48970.7	53461.1	186392	192959	151540	116838	27312.4	155143	33216.8	188397	241355	30076.5	22372.9	85946.3	101264	167004	109537	163964	200290	19662.6	83675.2
M111T57_NEG	(M-H2O-H)-	ketoisocaproic acid	111.045	57.047	YES	A	68444.9	59197.1	33138.7	39259	56319.6	62144.7	42376	27262	41108.3	43523.7	36827.9	27910.1	29014.1	44908.9	64222.3	63613.6	33566.4	52054.8	18730.9	23347.9	99287.6	94328.5	86551.4	81540.4	91971.4	72811.9	63991.8	115937	90199.7	88133	76835.9	115363	75578.6	77731.1	76451.7	72324.2	84853.8	87546.8	82431	82559.8	24965.1	67169.5	104037
M181T79_NEG	(M-H)-	Hydroxyphenyllactic acid	181.051	79.144	YES	A	27561	26551.5	34800.2	24806.8	41895.8	34754.1	38964.2	29297.3	24078.5	24991.6	13810.4	17408.1	29354.6	25364.8	20590.3	15875.8	38248.5	22842.9	37714.6	39612.3	43145.4	27949.3	41918.7	36685.9	41999.4	33248	56470.5	37493.2	44701.1	44956.7	40094.7	39406	50572.8	47664.1	43098.1	43307.8	49427	55267.9	28059	89844.5	38650	29139.6	42334.3
M282T142_NEG	(M-H)-	Guanosine	282.084	142.484	YES	A	48827.7	71506.3	36002.8	56021.1	25865	44409.3	26564.5	19121.7	192413	224926	49050.1	47322.8	86885.1	79387.8	48816.6	58251.6	19501.7	28530.3	21113.4	19624.6	15392.5	52319.4	71131.5	28332.4	20944.9	24172.2	26965.1	21040.2	23380.6	23513.4	32788.5	18140.7	27416.3	57791.2	46561.4	37716.7	63280.4	64030.7	72657.6	109724	130542	75292.8	157309
M187T96_NEG	(M-H)-	Glycyl-L-leucine	187.109	96.157	YES	A	30273.7	30564.7	14570.3	23909.5	34036.1	34835.9	25042.1	16742.9	12648.1	18022.1	14386.8	18957.7	38773.1	26334.8	27397.7	20493.5	31321.4	31008.5	26384.3	29445	24924.1	19753	24211	18470.7	21529.9	15399.7	23759.9	19887.2	19132.5	24081.2	41366.5	15572.5	25828.9	16551.2	19438.1	22410.2	19849.7	21878.6	15917.3	36840.4	21057.9	12200.5	22709.3
M283T355_NEG	(M-H)-	Glycitein	283.061	355.489	YES	A	6357.86	2963.58	21228	10238.8	4793.22	5933.19	6249.23	5142.63	21233.9	17312.8	2455.84	4935.97	7054.21	6424.42	96696.1	80067.8	3188.36	2722.74	4880.35	5535.76	10465.3	3709.2	28320	4775.43	15906.9	11247.6	2800.12	6019.52	5257.74	4764.55	6942.95	13744	4920.68	10224.5	42498.7	7054.99	5291.92	22939.2	12143.6	3803.87	134145	25721.9	10821.1
M153T368_NEG	(M-H2O-H)-	Glycerol 3-phosphate	152.996	368.041	YES	A	12857.7	12004	7924.56	5260.41	11504.3	10047.9	8678.52	5154.54	13344.9	13258.2	14995.4	13351.8	14703.2	14433.7	9584.84	4176.93	14321.5	13810.9	15267.8	16696.9	14668	13925.9	14709.6	13523.5	13704.9	11960.8	20751.2	15870	18594	17607.5	15661.2	15194.8	15807.3	10748.4	17948.1	18551	15059.3	16624.3	13551.6	12024.7	15486.1	17656.5	14673.4
M245T46_NEG	(M-H)-	gamma-L-Glutamyl-L-valine	245.114	45.773	YES	A	34331.1	68948	99407.9	238494	48407.9	46424.5	104982	122345	20304.5	22921.6	16327.4	23061.2	29776.3	20609.2	34502	38518.4	45034.1	38627.4	33572.9	34474.1	72385.5	13178	25282.3	23419	37295.2	40459.8	31437.3	30397.8	15989.3	39309.5	17962.4	47259.3	33030.4	20690.6	25888.3	27654.9	31893.1	34770.3	28668.9	47689.2	35529.6	16891.2	34649.6
M195T130_NEG	(M-H)-	Galactonic acid	195.042	129.559	YES	A	18846.7	15892.3	8633.32	13940.6	11560.8	15071.4	8595.84	7897.64	8121.37	11255.7	16911.2	10281.6	10234.8	12153.2	9995.28	9120.83	13756.1	20425.7	13948.6	24442.2	10247.5	11843.3	18227.7	14743.8	15710.7	16933.7	17404.7	11592.2	8011.02	12475.5	16255.1	12490.7	12457.2	14740	17297.6	13267.1	18248.9	12223.9	11917.7	15993	9791.03	9151.85	11008
M259T26_NEG	(M-H)-	Fructose 1-phosphate	259.022	26.0155	YES	A	12651.9	14294	15432.6	8374.06	8820.01	6402.02	9089.96	7274.32	21825.2	5890.54	42103.8	8831.53	5763.04	11118.8	13720.7	8923.62	22624.5	10115.9	11031.1	20193.7	26872.9	23702.8	24138.4	28252.4	27130	28214	22284.7	29996.1	27919.8	31641.2	32372.1	22673.2	23363.6	35563.1	21882.4	20535.4	19841.5	20426.5	20741	19987	10388.4	25084.1	21931.4
M463T150_NEG	(M-H)-	Estriol 16.alpha.-(.beta.-D-glucuronide)	463.182	149.534	YES	A	10924.7	19331	37581.3	32566.1	17642.4	17855	32570.8	25733.4	57068	52428.4	22476.2	15516.6	29183.5	22677	254885	230885	92023.2	56662.5	68674.5	92852.7	432987	465455	380996	356515	304221	280857	341532	372019	287590	377634	257187	327057	327966	365371	484764	324732	296143	575250	74954.7	598634	27865.7	105218	52516.9
M199T379_NEG	(M-H)-	Dodecanoic acid	199.17	378.97	YES	A	123539	116580	114053	119716	97755.6	122919	112299	112473	115286	113364	129295	126627	121324	127872	89929.8	112196	110210	117761	98418.6	117970	116920	133621	119386	107199	121516	115641	120281	114322	119785	114052	113055	113202	113180	112661	114722	112837	111709	119315	110283	115666	116814	107837	120323
M169T31_NEG	(M-H)-	Dihydroxyacetone phosphate	168.991	31.206	YES	A	13546.6	8698.51	7467.43	7697.46	6109.03	8688.24	9073.6	6981.22	16322.6	12547.7	10143.8	9534.93	13837.8	12035.3	8418.75	9864.47	5808.36	5871.59	7710.45	6020.02	14258.4	22714.9	22349	17059.8	12184.8	10461.4	9621	17090	19227.3	16847.1	20951.4	14201.4	11037.8	20824.3	21121.5	15806	15034.4	15474.8	17076	17647.1	14803.5	19757	20790.1
M259T24_NEG	M-	D-Glucosamine 1-phosphate (Glucosamine-1P)	259.057	23.74	YES	A	186905	235875	61288.7	60143.2	225689	284414	155033	133492	93321.1	138169	338860	313503	239670	174719	49337.4	35507	169284	179030	208646	218764	42934.6	18172.1	32696.3	42522.9	98982.5	63036.7	55276.1	19580.7	24786.5	69935.8	17586.7	55884.7	34989.1	19920.9	17788.4	33047.8	22049.6	41720.6	38627.9	27809.5	23923.5	13496.5	35057.1
M359T31_NEG	(2M-H)-	D-Fructose	359.119	31.2025	YES	A	9227.3	10552.1	15282.3	14305.7	5772.37	7269.53	8618.17	7881.38	11289.2	8733.86	3726.6	5711.97	8875.63	11719.7	13231.5	13252.9	12159.1	12483.9	10886.9	10274.6	12970	22567.2	15206.6	8076.37	3724.65	5139.77	4716.47	7236.08	10693.5	8396.79	9453.69	4606.39	8765.91	8471.41	7538.2	7803.7	3627.12	7987.31	10550.8	11540.7	14947.9	14217.7	10733
M335T193_NEG	(M-H)-	Berberine	335.125	193.156	YES	A	13269.6	24851.2	33166	26380.1	24317.2	21261	27444.1	23752.9	13614.2	20583.6	32502.3	25109.2	30070.1	22203.8	18373.1	25860.7	19430.1	22544.5	20746.7	34821	25607.5	10138	8557.94	8674.55	18881.7	29042.3	15638.7	13639.2	2575.6	11124	8284.22	9314.9	16589.3	2876.21	13301.6	11270.9	24244.1	42111.6	30103.1	21200.1	36526.2	10119.5	15617.8
M187T117_NEG	(M-H)-	Azelaic acid	187.098	116.595	YES	A	616814	555263	788465	498989	1.9238e+06	737267	788513	705045	750831	781677	722998	845794	920190	933525	637230	710581	600983	544066	564241	682846	427807	229279	407752	540916	936321	1.10852e+06	1.91989e+06	844598	365046	661330	673916	781253	1.11372e+06	390166	221517	1.29565e+06	1.96575e+06	2.69658e+06	758586	947583	1.35781e+06	246837	292393
M165T268_NEG	(M-H)-	Atrolactic acid	165.056	268.433	YES	A	8616.94	7037.22	8524.04	6516.59	6229.11	8157.43	8208.57	6880.79	7349.04	7411.65	7409.11	8000.63	7109.01	7095.65	6300.1	7625.78	5985.1	6855.89	6610.37	8250.61	6285.29	7432.27	7300.31	7737.4	7612.03	7306.64	7137.06	7204.89	8376.67	8035.35	6496.71	7550.6	7816.79	7902.95	7242.57	6770.21	6363.39	7513.08	7400.75	7168.48	6372.44	6088.31	7246.68
M271T31_NEG	(M-H)-	Arbutin	271.081	30.7125	YES	A	13746.6	32153.2	35817.2	33552.4	39819.9	40215.6	61148.7	53299.3	8571.79	9747.13	9656.49	11499	13417	11699.6	8732.04	10629	26702.2	25698	29750.4	38627.2	55768.6	3040.16	12197.7	14325.4	58393.7	58064	49168.2	27295.5	7950.29	46164.8	7547.73	46264	59757.3	8307.82	5790.09	25213.9	34936	48558.2	32903.4	42158.6	53252.2	5099.11	19748.9
M328T146_NEG	(M-H)-	Adenosine 3',5'-cyclic phosphate (cAMP)	328.045	146.028	YES	A	72882.9	104299	37544.8	47070.3	69116.7	69103.4	70576	84814.5	72317.1	95941.2	103428	128476	120405	99621	105205	110505	87307.4	112022	103830	116112	104643	109422	160117	130874	147951	132495	135528	142556	140859	128580	153552	153405	118070	192716	152806	136640	139248	150745	53603.4	96401.6	67981.3	36983.5	137298
M266T34_NEG	(M-H)-	Adenosine	266.088	34.14	YES	A	5501.46	5412.36	3866.93	5523.36	3958.64	2550.43	4901.08	4080.81	7326.75	6337.72	4275.57	4563.44	6596.5	6855.39	8321.09	6657.83	4284.15	3932.16	5797.1	4285.48	6085.87	10474.7	9185.55	8342.66	9789.49	6757.88	6016.13	5963.55	9139.92	6608.94	8984.22	5353.98	5276.73	13631.8	13120.8	9008.77	6664.21	7274.69	7890.53	6323.79	6097.92	11503.2	10974.6
M134T157_NEG	(M-H)-	Adenine	134.047	157.142	YES	A	528262	466168	392242	486503	256311	528278	482471	407766	293217	464642	261054	337452	473985	275088	298359	810845	268934	364224	285085	290060	301298	245529	343991	242157	240690	373068	341279	374527	250744	310768	274874	231259	363915	298043	278990	391592	204012	256297	284559	407898	222986	212630	315905
M182T160_NEG	(M-H)-	4-Pyridoxic acid	182.046	159.624	YES	A	894823	1.217e+06	347636	449109	438794	586566	893482	630521	551886	550255	460675	500563	968887	645522	404641	475058	631142	657735	662022	714813	585305	471992	526946	423245	613759	555000	521952	423595	462237	540550	398833	494254	511121	362626	437046	416017	336475	330143	685743	1.07399e+06	326526	332536	616448
M163T337_NEG	(M-H)-	4-Hydroxycinnamic acid	163.04	337.481	YES	A	6743.76	3457.42	10517.7	3377.84	5059.51	5970.82	1640.15	1143.26	50608.3	37640.8	15723.1	11564.8	17841.6	27665.1	30932.2	18868.3	11746.7	15852.3	10192.3	13271.1	23921.7	28770.3	37483.4	25415.1	31725.4	22586.3	22503.7	30835.7	52866.9	16524.4	28564.9	10752.9	18283.1	40341.1	28277	20715.3	8687.22	43012	16858.9	9880.03	6001.93	58749.3	13349.1
M151T229_NEG	(M-H)-	4-Hydroxy-3-methylbenzoic acid	151.04	228.77	YES	A	10585	19953.6	41213.5	50213.9	10070.4	17564.6	18082.6	23154.6	21526.4	11948	20900.8	18256	23123.9	14726.1	28302.1	45669.8	9159.52	14651.4	20782.5	34820.3	46260.4	69704.3	29788.9	30805	32645.2	29010.9	22055.8	34265.8	20580	19060.6	29461.1	19826.8	15847.4	22169	27729.5	18651.9	22326.3	33517.3	25036.3	18029.7	23174.3	37091.6	32062.8
M344T132_NEG	(M-H)-	3',5'-Cyclic guanosine monophosphate	344.04	132.121	YES	A	122197	168919	79617.9	87752.6	106967	108109	13875	16718.7	108225	130156	120619	113887	151432	109107	150651	119227	23846.1	166750	20830.9	163299	149669	156554	186066	152797	27967.3	149809	171722	203939	80036.8	165033	166401	161820	150863	186608	179379	180572	163790	122358	92121.5	149283	122699	148191	167961
M159T34_NEG	(M-H)-	2-Oxoadipic acid	159.03	34.153	YES	A	31629	49351.9	121978	51673.5	27395.9	41192.1	38555	145075	42864.4	6473.45	37001.8	44043.9	35198.9	79713.2	67060.3	46315.1	50416.2	28233	65914.4	59873.3	78918.1	75561.8	54252.9	109678	107726	106335	88768.1	97178.2	116961	95128.9	67647.6	113977	102562	116007	93163	93354.4	81418.9	111183	65083.5	113133	92005.8	86388.7	76394.7
M167T159_NEG	(M+NH4-2H)-	2-Hydroxyadenine	167.072	159.448	YES	A	8779.7	8589.03	7799.81	10896	8030.23	7022.01	10093.9	8034.38	23319.2	27923.7	10622.4	11097.9	14732.9	13429.5	18949.1	21685.5	13092.9	14278.1	14337.7	15785.6	37691.3	31493.2	26335.1	24719.5	29304.5	21882.7	25326.5	23366.5	23592.4	25166.8	24249	21945.9	19787.7	24679	30781	21915	18508.6	28651.1	8629.02	19770.6	12093.6	20433	22690.3
M457T323_NEG	(M+Na-2H)-	1-Oleoyl-sn-glycerol 3-phosphate	457.22	322.829	YES	A	13404.8	15414.1	51814.1	45810.9	26032.4	22246.2	42510.1	34327.7	35798.1	36087.5	25017.6	23555.6	37399.1	58334	73644.2	74354.2	51721.5	53917.8	53426.5	88116.5	20024	25027	47301.8	44800.9	64539.8	60401	78982.1	64325.1	39941.2	53881.1	41974	63526.7	38700.4	21475.1	6613.9	49719.3	11008.1	30447.8	30738.5	10485.3	45576	10639.9	25614.1
M452T410_NEG	(M-H)-	1-Hexadecanoyl-sn-glycero-3-phosphoethanolamine	452.278	409.527	YES	A	148162	120515	76275.1	73368.7	232984	131212	79567.4	57531.6	211375	263587	140485	161912	233578	227203	145707	135532	153126	140955	147101	134805	141232	139852	154089	146794	165486	197705	188893	194043	218156	143135	174560	138704	230126	136484	229511	160320	224565	247969	151641	196220	218756	194544	204998
M293T370_NEG	(M+Na-2H)-	16-Hydroxypalmitic acid	293.212	370.274	YES	A	128914	103407	1.34211e+06	363350	877138	135136	127302	414790	502067	699483	324017	327417	375140	425234	415867	460360	215617	248420	193305	270343	337627	529385	542338	340903	434965	502477	448249	626278	551514	358422	349081	234254	348839	241950	304239	375433	148275	925173	199553	243665	324162	276552	343635
M315T172_NEG	(M-H)-	15-Deoxy-delta-12,14-PGJ2	315.192	172.054	YES	A	16023	18279.1	15261.6	15469.4	18009	19954.5	19854.8	17916.3	15941.2	17007.7	19075.4	21878.7	18692.6	19734.3	16168.8	14302	15674.3	15508.3	16506.7	17458	17703.9	17446.3	16214.1	13914	16441.7	15944	16786.8	15083.9	14865.1	14017.4	13605.6	14761.5	15529.9	12808.6	14426.8	16591.1	15897.2	17929	15418.3	13425.5	17249.1	15766.5	18522.5
M109T201_NEG	(M-H)-	1,4-Dihydroxybenzene	109.03	201.375	YES	A	22363.6	21345.7	95273.7	106850	20261.3	24657.3	23208.9	23855.2	45037.8	46166.4	26554	15364	19962.1	14504.3	22903.8	34092.5	5063.19	9548.26	8239.26	15850.3	107696	108828	112538	107554	108788	110219	77021.7	109038	157149	111428	109472	95876.9	110433	163729	114066	99648.6	107565	108892	57583.1	113604	61449	69133.1	112195
M125T31_NEG	(M+Na-2H)-	.alpha.-Hydroxybutyric acid	125.025	31.439	YES	A	9772.71	10490.8	8579.7	8007.12	6558.61	10782.2	9431.15	6176.97	14105.7	16286.7	14178.4	12280	20608	9824.57	7650.52	10056.3	10152	10832.9	10026.5	11543.9	14077.9	15099.7	15800.3	12337.1	8224.21	8561.27	7318.7	9379.01	10221.4	11685.5	14358.7	10315.9	10777.3	14752	14170.1	11235.1	8199.84	9890.66	10710.9	15039.5	11481.8	9931.44	16570.1
M227T184_NEG	N/A	N/A	227.129	184.046	NO	D	828156	612375	571368	344059	605230	605453	488124	449657	644402	551798	759677	735109	1.17496e+06	978482	771594	612287	752304	658942	775479	988428	340721	422186	184164	169249	111842	151872	184340	166667	242960	89616.6	254439	127729	38925	158609	256666	194062	41507.2	127610	147359	46062	219505	304936	106318
M137T171_NEG	N/A	N/A	137.025	171.284	NO	D	1.45403e+06	1.53176e+06	4.62822e+06	3.04717e+06	1.33063e+06	1.81477e+06	2.03368e+06	1.33387e+06	3.19048e+06	3.64052e+06	2204832	2.05814e+06	2.21981e+06	1.75591e+06	2.76439e+06	4.02285e+06	1.76587e+06	1.98424e+06	1.66989e+06	2.37818e+06	4.56888e+06	4.6273e+06	5.46205e+06	4.45131e+06	4.60388e+06	4.47671e+06	4.72815e+06	5.29209e+06	5.61047e+06	4.43784e+06	4.63283e+06	4.54527e+06	4.5364e+06	5.19113e+06	4.7057e+06	4.2716e+06	3.18116e+06	4.43547e+06	3.55722e+06	2.81244e+06	2.2346e+06	3.68072e+06	4.54675e+06
M431T350_NEG	N/A	N/A	431.22	350.111	NO	D	3.11783e+06	3.5022e+06	2.07437e+06	1.54632e+06	4.15787e+06	3.87459e+06	2.94699e+06	2.03118e+06	3.92283e+06	4.04097e+06	4.2444e+06	4.09045e+06	4.86145e+06	5.03616e+06	2.6248e+06	1.58456e+06	4.53509e+06	3.51441e+06	4.96461e+06	5.13148e+06	4.99083e+06	4.8863e+06	4.90056e+06	4.97826e+06	6.1959e+06	5.34036e+06	9.87723e+06	6.11363e+06	6.10393e+06	6.27641e+06	5.09234e+06	5.05186e+06	6.71904e+06	4.43704e+06	4.47092e+06	6.18561e+06	6.66268e+06	6.722e+06	4.4523e+06	4.96083e+06	4.8497e+06	5.66314e+06	5.00302e+06
M433T454_NEG	N/A	N/A	433.236	454.483	NO	D	322969	281223	97101.6	201331	340474	355361	210141	251136	291814	272125	315082	332672	467935	374509	235100	195362	290096	223212	334732	267070	318318	185052	303590	339296	372200	306349	347127	295577	323806	363811	336928	387234	196217	172646	357906	343118	364048	354542	295539	295834	257777	316538	360487
M433T400_NEG	N/A	N/A	433.236	400.318	NO	D	733940	1.73654e+06	420596	374861	562943	476070	880725	362087	718212	656245	493459	613509	583894	644413	476200	561104	592312	366930	474961	455949	1.79692e+06	582061	564677	627117	397753	545997	509730	1.88932e+06	376863	1.72505e+06	482146	1.352e+06	463126	665510	471993	1.11974e+06	590330	469410	412747	517679	482283	629478	599034
M433T368_NEG	N/A	N/A	433.236	367.795	NO	D	6.50155e+06	6.67882e+06	4.64273e+06	4.04003e+06	6.37658e+06	7.15372e+06	5.30751e+06	4.89833e+06	7.16195e+06	7.769e+06	8.35543e+06	7.79525e+06	8.0623e+06	8.33527e+06	6.10482e+06	3.99902e+06	7.42326e+06	7.34799e+06	7.7566e+06	8.97634e+06	8.18115e+06	9.13532e+06	8.50346e+06	7.92802e+06	8.28142e+06	8.24002e+06	1.04076e+07	9.21838e+06	1.03545e+07	8.7765e+06	9.10153e+06	7.81609e+06	8.63639e+06	8.22552e+06	9.01365e+06	9.08124e+06	9.13511e+06	9.24827e+06	7.99924e+06	6.98327e+06	8.287e+06	9.13643e+06	8.99389e+06
M421T353_NEG	N/A	N/A	421.234	352.639	NO	D	90253.3	26178.4	110201	123373	58809.2	103721	86094.1	41431.2	54402.3	44898.6	77843.7	94565.7	49875.7	52073.5	66831.1	92707.4	58571.3	111608	44183	92518.3	61413.3	33665.9	24775.1	26074	31741.4	63403.9	37847.6	71172.9	32755.9	27918.9	30618.5	68054.6	48886.7	12524	37130.7	24572.8	20719.6	23035.4	84949.6	19525.3	74023.5	40449.6	41769.6
M669T455_NEG	N/A	N/A	669.449	454.755	NO	D	307418	507736	334485	423090	357009	252090	460386	168783	236089	315054	146123	155861	226366	239343	247407	298533	239098	223636	410239	280313	372714	256611	154202	414336	240704	227030	261853	454744	259211	224855	328027	263098	301433	291691	216861	324628	429799	398155	379557	200376	225455	181590	897969
M669T481_NEG	N/A	N/A	669.448	480.8	NO	D	669642	979767	885981	960060	2.43679e+06	597567	1.29262e+06	1.51008e+06	563554	788195	1.38228e+06	700858	1.14554e+06	1.24743e+06	533569	1.16307e+06	902576	414318	940313	1.01243e+06	855013	372461	355201	683933	2.31406e+06	610731	1.28877e+06	969943	599210	1.1785e+06	1.76071e+06	1.34913e+06	1.04469e+06	1.05155e+06	818392	1.11069e+06	873843	1.01412e+06	827882	1.80372e+06	508474	892799	2.08859e+06
M409T386_NEG	N/A	N/A	409.236	385.568	NO	D	2.47913e+06	1.80515e+06	2.48496e+06	1.36571e+06	2.65126e+06	2.476e+06	2.45589e+06	1.78713e+06	1.32736e+06	1.77613e+06	1.45601e+06	1.75725e+06	1.46695e+06	2.06763e+06	1.36172e+06	992032	1.77619e+06	1.49368e+06	1.81013e+06	1.96649e+06	4.17078e+06	3.13725e+06	2.52901e+06	2.69479e+06	3.60561e+06	4.31347e+06	4.70163e+06	5.14583e+06	3.25339e+06	2.61932e+06	2.65756e+06	3.4975e+06	5.75893e+06	3.17148e+06	3.2808e+06	3.92733e+06	4.66843e+06	6.11698e+06	3.60957e+06	3.78016e+06	7.25331e+06	3.0471e+06	3.66408e+06
M187T45_NEG	N/A	N/A	187.109	44.579	NO	D	30858.9	39002.8	23585.9	39797	42776.6	43983.5	45703.6	39231.7	17804.2	17324.6	14148	20433.2	28850.5	23514.9	16211	18894.8	25835.1	22302.3	28280.9	27708.3	38878.4	20336.7	23682.9	19292.2	39162.2	35955.5	37920.2	27261.5	20477.3	33608.6	15285.2	33676.3	33806.8	25952.6	23817	28847.9	33957.1	35385.1	28703.6	44800.7	32553.3	22466.6	24344.4
M195T28_NEG	N/A	N/A	195.051	28.186	NO	D	763123	747567	1.41837e+06	981350	811607	1.05493e+06	1.1926e+06	1.2931e+06	692406	613815	824699	939002	31759.1	674565	935761	915267	693549	962078	817256	840693	941213	35564.5	460538	480671	84220.4	1.11287e+06	724688	632663	472766	45818.8	420746	768862	628693	486138	437558	54866.3	240379	733225	1.47263e+06	521327	1.31641e+06	354908	695653
M259T138_NEG	N/A	N/A	259.029	137.585	NO	D	123593	114474	43604.7	43470.5	45685	45905.4	64117.4	34755.3	104247	92041.5	32476.3	33551.4	72755.9	48478	182989	185101	80878.3	49277.5	62251.8	91014.9	219575	212602	163278	130123	116122	133841	146369	134525	118210	130141	100655	151429	193365	173348	160570	149821	184597	226448	76882.8	115985	110565	121769	118334
M463T277_NEG	N/A	N/A	463.209	277.113	NO	D	71531.5	36089.5	26401.5	28947.7	109488	101675	32095	42432	39139.3	30269.7	144503	146074	63308.6	84927.1	28058.1	24296.7	61062.9	80010.2	96315.1	80629.1	42925.5	33446.7	19443.7	32381.8	39380.3	57102.9	61260.7	57871	23552.5	33792.9	26722.2	64750.6	57111.8	26038.4	46574.1	25033.4	45534.4	51221.5	69268.1	29188.8	79533	27962.3	36240.7
M463T304_NEG	N/A	N/A	463.21	303.541	NO	D	25113.7	19883.7	24409.5	25625.8	32248.5	31919.2	18818.5	25325.4	18315	19471.4	38657.5	41223.2	18065.8	20530	19653.9	17550.8	19812	24335.5	26035.3	29334.3	26034	15166.5	10393.1	17986.5	20148.1	23328.3	24699.1	28855.7	13117.4	18187.4	15879.5	29985.8	28477.1	15876.1	27291.6	17358.1	29734.8	30452.1	31768.9	14847.5	51634.4	23448.7	22613.1
M161T31_NEG	N/A	N/A	161.046	31.201	NO	D	348096	269645	138445	159199	152717	234605	73233.1	72411.6	330625	294503	245908	254263	346545	326163	221916	261966	170505	196680	133576	174718	358619	492146	546150	391455	254632	224779	241116	382193	389733	352788	461885	350871	280813	432417	455566	377300	272745	314568	392743	420986	370469	440901	481141
M179T32_NEG	N/A	N/A	179.056	32.1015	NO	D	524310	515924	449820	459498	373736	451379	531893	522998	533585	535252	504870	528434	518829	477936	469538	439559	454269	492108	430697	452566	637632	647507	534938	538535	449238	390050	463835	584486	617234	582987	551383	544130	606840	518424	590692	503706	604585	568236	688264	661225	606051	687824	566561
M357T248_NEG	N/A	N/A	357.099	248.267	NO	D	10492.9	10060.7	9868.56	6930.58	8143.6	4504.7	9817.05	10112.6	84517	39358.9	17487.5	15581.8	40096.2	16054.2	171658	47051.2	4316.86	5078.69	6031.16	41038.7	22692.1	27612.5	31601.8	24300	25410.6	27630.5	33503.7	21822.1	40278.5	22486.5	22288	19634.7	18709.1	21140.8	117141	16314.4	62562.8	19047.3	30687.7	33982.4	10111	29023	13096.9
M355T194_NEG	N/A	N/A	355.118	193.907	NO	D	25168.5	13735.4	64984.8	76533.9	101088	12205.8	127815	90672.8	76275.5	25964.7	136769	174495	23969.6	18327.2	69187.6	71806.9	114239	124036	129026	28200.7	65807.5	52947.6	14157.1	15203.3	13124.7	30128.5	30849	19481.1	11461.2	14426.3	14028.3	25102.6	20940.9	20221.3	55307	96230	77518.6	147566	46655.1	16157.4	110637	73754.7	75617.3
M373T246_NEG	N/A	N/A	373.056	245.554	NO	D	14335.9	15286.7	15286.3	9121.16	14946.8	21710.8	15201.1	7429.59	32425.6	27370.8	23656.2	32187.5	30872.7	20109	13613.7	15855.5	10819.8	15367	13450.4	15627.5	129693	115050	89059.4	83704	60615.2	46600.9	51503	97340.6	125613	85016.7	84770.7	56181.7	74138.6	84104.3	110264	74574.2	61425.4	68159.5	29699.9	34226.8	64808.9	73778.7	53213.6
M355T188_NEG	N/A	N/A	355.135	187.926	NO	D	194711	280868	116861	154468	83958.3	114540	261230	167892	113634	60454.5	123112	141938	191407	144513	129052	132738	259510	268137	158672	377751	55997.4	67139.8	51109.6	39028.3	62577.7	37886.1	53149.2	53107.4	34864.7	48589.2	59356.4	64785.3	33135.3	25626.2	87528	58060.3	41809.4	77409.8	144260	40863.9	35333.8	77233.8	78233.5
M355T146_NEG	N/A	N/A	355.115	146.27	NO	D	15265.2	18250.7	21470.9	27275.2	14258.6	22771.2	17503.4	37341.6	42408.2	36922	44852.8	27610.1	30682	28868.3	29491.9	30579.4	19597.5	45522.2	25989.8	23764.9	52246.8	36583.9	32227.3	32091.6	43812.6	28507.3	32895.6	32696.7	33524.3	35556.7	35836.7	63570.4	26502.1	36297.6	45850	34976.3	32025	40166.4	71929.1	57673.8	22684	140759	51953.7
M533T324_NEG	N/A	N/A	533.181	324.074	NO	D	13333.2	7076.56	23434.4	9363.04	9763.18	21341.2	6694.54	3821.4	52184.2	45389.9	63699.8	49313.3	35394.3	41558.4	21417	21117	16363.8	22695.1	10044.6	29876.4	19680.1	106672	50008.6	28586	22642	26722.4	23734	48492.8	46828.9	17866.2	43357.2	13596.5	29526.3	40154.9	49481.4	19335.7	35710.7	65009.2	17494.7	9341.88	20662.7	87283.4	24751
M267T183_NEG	N/A	N/A	267.087	183.474	NO	D	175487	121508	49138.8	36944.8	245900	229923	169045	97057.9	172034	205760	89176.5	157714	186344	198720	16568.3	29343.3	253129	207565	199952	184310	87935	19362.1	30225.5	26805.9	29755.9	25379	12357.6	32484.3	21783	20727.2	12235.5	44553.2	31705.7	74397.8	77653.7	16019.3	24895.6	18878.4	74151.7	22896.3	21427.8	107705	41414.3
M134T140_NEG	N/A	N/A	134.047	140.059	NO	D	2.04659e+06	1.76016e+06	2.90651e+06	1.98768e+06	1.80046e+06	2.0891e+06	1.91989e+06	1.61265e+06	1.93299e+06	1.74391e+06	1.35749e+06	1.72533e+06	2.36106e+06	1.5809e+06	2.39006e+06	4.13664e+06	1.58931e+06	1.83612e+06	1.60165e+06	2.1387e+06	1.47907e+06	958567	1.23512e+06	981026	1.93502e+06	1.81665e+06	1.51309e+06	1.50407e+06	1.03117e+06	1.36694e+06	863443	1.72468e+06	1.34025e+06	1.23999e+06	1.10649e+06	1.46644e+06	1.48954e+06	1.5071e+06	1.19168e+06	1.96509e+06	1.41595e+06	528553	1.39819e+06
M163T141_NEG	N/A	N/A	163.04	140.854	NO	D	51972.7	37503.9	36196.5	29573.8	36982.2	49536.4	14572.7	15830.9	101611	76671	84746.1	85322.6	185049	77975.2	78947.7	77147.5	15473.9	40068.7	24086.8	52049.7	62173.4	106788	51041.8	35179.7	10374.7	46455.3	33400.1	49128.5	42746.9	36253.8	53507.5	22711	35673.2	38598.4	101132	29321.1	63923.3	74282.9	38015	33857.3	24674.9	66381.9	52442.5
M435T391_NEG	N/A	N/A	435.251	390.567	NO	D	1.29482e+06	1.12029e+06	931673	788904	1.55807e+06	1.66301e+06	1.00938e+06	800130	1.41425e+06	1.72086e+06	1.7988e+06	1.65535e+06	1.77133e+06	1.54362e+06	1.01492e+06	721970	1.45383e+06	1.55252e+06	1.30438e+06	1.77392e+06	2.19384e+06	2.85088e+06	2.04588e+06	1.84258e+06	1.64559e+06	1.6677e+06	2.31846e+06	3.25474e+06	3.21152e+06	2.15577e+06	2.48704e+06	1.41604e+06	2.35311e+06	2.30295e+06	2.03422e+06	2.06339e+06	3.16076e+06	2.89215e+06	2.35665e+06	1.78656e+06	3.07053e+06	2.05487e+06	2.44157e+06
M271T372_NEG	N/A	N/A	271.228	372.292	NO	D	2.11192e+06	2.1634e+06	2.1512e+06	2.14212e+06	5.1374e+06	4.89688e+06	2.45417e+06	2.05031e+06	3.469e+06	4.17321e+06	4.34324e+06	6.9304e+06	7.52366e+06	6.01942e+06	1.98872e+06	2.16256e+06	9.41364e+06	6.14088e+06	5.26698e+06	6.55469e+06	2.17226e+06	5.82008e+06	4.27675e+06	2.40064e+06	4.10357e+06	4.18363e+06	5.49147e+06	4.74476e+06	2.27541e+06	3.53881e+06	2.84355e+06	2.09606e+06	5.1438e+06	2.21932e+06	2.17541e+06	4.11017e+06	2.0542e+06	6.32373e+06	3.72314e+06	2.09761e+06	2.55044e+06	1.99845e+06	2.56697e+06
M561T427_NEG	N/A	N/A	561.363	427.384	NO	D	21126	27061.4	83192.8	31450	13681.7	9849.7	28018.5	44288.5	14117.3	8957.53	54571.5	71056.9	15499.3	26155	50821.8	50056.4	14875.3	36034	15924.8	18542.8	81149.8	9801.01	9233.66	10222.9	60735.7	49448.2	56192	39858.5	17889.3	17259.6	20953.8	28657.5	25569.6	14337.1	13959	36129.5	10047	42052.6	74109	29738.3	94932.7	10190.8	21649.3
M295T60_NEG	N/A	N/A	295.069	60.321	NO	D	13366.9	18281.4	14545.4	22359.6	7900.97	14643.7	7642.08	9807.2	14765.8	8994.45	12334.1	6786.91	9658.11	11181	13556.8	13077.8	17312.6	26308.5	10544.4	10033.5	18714.8	8668	12264.6	11528.7	24635.7	22485.9	20230	35855.9	30590.8	3171.61	34302.6	16344.5	4862.66	13940.7	11898.7	11179	30399.7	26729.5	10442.6	9411.73	17894.8	5051.35	14317.9
M1008T482_NEG	N/A	N/A	1007.54	481.954	NO	D	22602.8	25184	21968.8	30137.8	38243.2	34093.8	20417.5	17640.5	94120	43689.1	114225	65284.2	59510.5	63443.2	33822	32025.6	42220.9	32688	30103.2	43957.7	13351.4	19593.3	13261	12998.7	20068.3	22189.4	17032.7	19527.5	24575.2	13924.4	28000.1	21353.1	19716.7	6805.66	11032.4	21699.8	30314.6	21367.7	24913.7	13500.6	20192.1	20502.6	11799.6
M474T306_NEG	N/A	N/A	474.078	306.341	NO	D	19888.6	6707.39	18590.7	16386.3	30857.6	17876.6	13379.5	9268.85	21462.1	19263.2	19081.4	30110.2	21703.8	33055.5	34425.6	16749	30171.9	18261.7	38324.6	22771	7463.37	17558.8	13373.9	14928.3	15116.6	15256.5	19157.6	17185.4	18325	14199.8	16396.2	12799	16460.8	8533.2	12722.8	15739.8	14656.3	15733.7	17970.7	6243.95	19244.3	11731.1	7035.01
M267T60_NEG	N/A	N/A	267.098	60.417	NO	D	7250.86	6714.63	8900.84	8140.98	9197.03	9396.23	15940.3	10618.9	9736.13	3754.38	9702.9	5936.06	11132.2	9299.89	7591.33	5069.45	11480.8	15745.5	5705.29	12173.2	14652.3	8650.95	9467.06	3210.79	22138.8	11390.7	9807.71	15425.6	8965.19	13141.8	10906.7	13475.5	15070.2	8268.21	10564.8	10637.7	13914.7	20324.5	16334.6	15659.8	10754.5	10369.9	13207.5
M609T213_NEG	N/A	N/A	609.06	213.036	NO	D	8339.66	7176.16	4919.38	4999.9	13516.8	9820.02	7551.34	5961.41	6415.83	6880.29	8183.52	14917.5	3500.76	14320.2	8453.34	11192.7	4087.12	4462.6	17234.7	10855.5	4115.23	23514.2	30875.6	4145.09	3558.23	11272.5	15461.9	20843.3	6583.24	24738.4	32617.5	3982.53	3336.4	61728.4	20633.8	4703.21	7558.51	3124.07	3782.3	31612.2	5159.87	21749.5	8466.37
M811T347_NEG	N/A	N/A	811.1	347.425	NO	D	3477.4	8000.96	2658.7	1700.13	3418.02	3358.12	4296.21	1460.75	6994.49	7753.23	7211.38	6649.54	14182.2	10714.9	7878.26	8917.42	6571.88	7933.75	5981.56	9495.76	7366.27	14892.8	13132.1	7427.13	7094.44	6675.67	7403.57	6153.67	12775.1	6148.31	11356.4	4441.46	5749.86	8594.28	7359.04	6751.58	2893.12	6527.2	2454.07	2684.33	1652.9	5162.31	4637.26
M630T409_NEG	N/A	N/A	630.149	409.437	NO	D	3585.7	3381.94	1729.67	2538.45	6119.4	4774.27	2189.49	1010.48	6773.64	7041.74	4419.84	4975.92	6009.58	6113.65	4048.11	4088.54	4522.23	3859.29	4371.87	4148.93	3943.6	5263.15	4346.35	3753.45	4728.56	5663.25	5402.02	5694.65	6313	4359.55	4667.31	3467.02	7044.24	4259.86	6104.07	4451.53	6022.86	6746	4596.54	5195.24	7028.43	5556.82	6102.86
M635T304_NEG	N/A	N/A	635.067	303.647	NO	D	8706.14	7546.95	6871.78	5609.6	7904.21	9892.68	7644.93	7860.82	7816.66	9929.41	8211.89	6979.2	4909.49	6204.47	7383.19	5717.07	7800.36	9208.99	7646.87	6623.65	6066.29	6925.22	6384.41	5659.75	5127.57	6042.88	7239.98	6942.03	7523.37	9397.99	9533.03	6252.22	8099.77	6366.77	7178.93	6775.44	7812.69	7992	7580.6	8128.28	7433.17	7698.55	6654.71
M475T160_NEG	N/A	N/A	475.146	160.124	NO	D	12133.4	9431.83	1015.38	1767.56	6321.47	8669.99	7547.99	4667.95	46365.2	46706.8	38439.9	26768.7	14546.3	24624.6	50492	42396.1	30450.7	25368.1	27374.9	34692.6	31849	60828.3	3328.39	3525.86	3107.25	1573.8	1717.5	1716.87	4461.76	2474.57	6893.18	2052.75	2428.21	3468.28	53202.4	11607.9	66547.9	43987	16178.7	24298.2	12214.4	18023.6	3131.5
M797T357_NEG	N/A	N/A	797.4	356.858	NO	D	44727.1	55814.5	109789	91418.9	24310	26307.1	31321.7	47660.8	23296.8	9366.44	1658.2	6866.42	10972.6	11217.8	54822.7	40439.9	50223.4	35450.7	23689.1	27159.9	35322.2	11109.7	12928.8	10829.6	7964.71	11759.4	14402.1	12953	8751.34	10068.7	8703.01	17020.3	6950.94	7349.1	14717.8	15215.4	2127.63	5919.1	7525.56	2962.86	9894.95	29934.7	11332.3
M463T210_NEG	N/A	N/A	463.217	209.535	NO	D	76110.6	42167.6	21019.1	30506.3	50121.3	55683.1	36408.1	50359.8	47532.2	25080.7	32600.3	65235.5	42619.6	72419.6	44400.7	49297.2	30371	37934.9	51914.9	41779.6	36180.2	49639.3	42606.8	35193.9	31289.3	30410.7	37403.5	35694.4	36039.1	59425.8	45197.7	28553.6	22083	43834.3	40872.6	33252.7	22316.4	58607.3	36798	28255	18666.4	38200.5	26148.1
M722T435_NEG	N/A	N/A	722.389	435.106	NO	D	6816.26	6771.63	15206.5	17222.5	4930.29	6516.32	6213.82	5181.79	9598.95	7562.38	7900.48	8628.85	4250.34	6730.3	8452.86	11179.1	6532.3	11603	4605.85	13183.6	11528.4	15577.3	11245.4	7085.38	4635.33	7106.12	7678.28	11548.4	15801.7	4506.79	12697.3	6251.83	4087.41	16583.6	4723.79	7691.72	6848.14	5874.63	5900.88	5128.43	5363.42	9163.49	4781.54
M179T335_NEG	N/A	N/A	179.108	335.004	NO	D	2374.76	2858.51	7129.95	5902.46	1761.21	3141.81	1910.16	1038.87	6313.66	7810.42	6606.68	6465.05	4198.66	4630.29	3259.86	4540.88	1997.34	4502.72	1876.78	5254.65	9705.84	17151.9	9582.72	7405.31	8030.01	7693.44	7157.42	11370.7	10147.9	4730.62	7548.23	4480.26	4154.79	7870.82	7543.53	5707.92	7065.31	11180.9	9588.38	7437.95	8264.05	8823.6	8496.03
M677T391_NEG	N/A	N/A	676.929	391.255	NO	D	12588.4	23984.9	13188.9	13114.5	6714.81	14029.9	14351.7	15375.3	11649.7	10793.6	12580.4	11431.8	13348.5	14051.1	10479.7	13271.4	6689.38	12160	2210.11	12770.5	13587.1	12282.5	13382.3	12288.6	13242.2	13248.1	14468.8	12648.7	11026	13208.2	11431.2	13666.6	12748.3	12362.3	11894	11559.7	15154.4	12481.3	11359	13421.3	13374.3	1039.47	12328.2
M595T430_NEG	N/A	N/A	595.247	429.947	NO	D	2981.03	1776.21	3326.39	2502.36	3544.41	3764.14	2033.33	1228.07	8572.54	7994.51	7473.28	5142.13	7857.46	7362.92	5088.46	5209.38	4673.15	5897.78	3661	6840.7	4528.86	7720.11	6671.22	4658.06	5446.27	6572.32	6720.37	8467.9	10733.4	4262.38	6774.96	4456.4	4135.55	6111.52	5661.4	4752.21	5402.56	7649.37	4709.57	2154.76	3589.75	4919.87	4125.3
M737T230_NEG	N/A	N/A	737.182	230.179	NO	D	5616.2	9269.47	4937.9	4169.77	12789.9	15417.5	18999.3	5313.33	10182.9	11133.4	10663.4	9425.33	13873.2	13562.5	40298.4	40577.1	75832.6	33673	36787.8	83264.2	46840.1	58509.8	70382.9	61018.2	96864.6	69807.7	72284.9	64835	66426.9	102929	96778.4	103771	79767.5	68000.8	48527.2	100473	41768.3	74304.5	6448.95	18430.4	15200.2	46335.2	40950.6
M505T235_NEG	N/A	N/A	505.088	235.393	NO	D	13299.9	10682.7	4633.29	6176.76	9982.75	12290	9216.51	6325.54	7466.7	7670.07	12074.6	13428.1	16424.8	10112.6	6535.59	7486.08	7773.71	9717.62	7348.96	9690.94	1839.74	5086.14	4927.8	3745.2	4141.12	3619.99	2801.38	4793.37	3302.18	3493.34	3809.94	3308.78	3470.75	3067.93	3624.93	3169.54	4439.49	4454.43	4714.46	4599.16	5100.19	2052.49	4300.12
M742T409_NEG	N/A	N/A	742.07	409.343	NO	D	2878.58	2392.39	1491.62	1050.82	5127.69	3935.75	1524.16	1268.22	5213.47	5112.94	4300.39	3572.81	4830.73	4771.04	3947.09	3749.17	3402.38	3327.2	3344.6	3145.76	3042.04	3690.92	3633.55	3422.85	4119.09	4943.98	4220.1	5269.47	5251.11	3901.61	4745.2	3301.55	4574.41	3310.05	5781.32	3701.25	5150.3	5448.18	3378.83	4679.94	4183.35	4392.59	5163.43
M831T234_NEG	N/A	N/A	831.151	234.149	NO	D	9112.2	6854.57	1052.02	1630.58	6928.53	5938.28	7954.94	4532.25	39258.5	4162.28	8681.84	29962.2	8563.62	36830.4	55217.5	19778.4	6322.72	6481.73	6405.06	45268.8	70840.2	85669.6	126046	298956	103778	221358	113814	4491.8	211487	114088	99716	144027	125610	45337.4	71219.8	131125	95325.4	95546.4	17144	14890.6	86750.5	115002	93835.8
M483T226_NEG	N/A	N/A	483.07	226.263	NO	D	43791.9	27498.2	30960.5	31145.2	21642.7	12758.5	19263.3	3607.09	32319.3	60020.3	12642.6	40048.8	9542.2	24059	4390.98	16170	3450.27	4704.33	33612.4	14934.3	11746	6137.32	137422	106592	172918	145556	108091	208515	225517	176269	233071	291641	175292	331685	58174	119955	12133.4	27899.4	934316	155539	184043	113946	138355
M218T66_NEG	N/A	N/A	218.045	65.81	NO	D	9988.08	10515.9	4296.1	8602.98	13324.5	11304.8	7136.82	3455.94	9149.39	10808.6	14777.3	8091.56	11031.9	16564.1	8746.26	9137.19	7610.52	10609.4	9900.38	13660.3	10379.8	8292.61	15624.3	10550.5	10622.7	17570.5	15101.7	9024.93	5447.52	10408.8	9121.55	5989.19	12519.5	12142.9	10059.5	11772.3	11896.5	12908.5	10617.6	12006.3	9994.09	1490.45	13521.7
M503T157_NEG	N/A	N/A	503.093	157.397	NO	D	1057.48	1615.06	2784.8	3238.62	1368.83	1821.88	2457.91	1585.12	4441.75	4110.56	2080.5	1412.06	2052.12	2119.45	8832.63	10666.3	2764.97	2260.37	3055.34	3699.81	10327.2	8075.83	8398.76	6536.48	5469.8	5500.62	3079.15	5633.66	7219.69	4609.12	5720.09	5580.61	6192.62	8248.95	14842.4	6102.7	6327.92	7559.43	3456.75	4914.32	6014.57	16373.8	11045.4
M525T499_NEG	N/A	N/A	525.319	499.452	NO	D	4502.72	2925.32	97206.4	48687.4	68559.8	57282.2	20972	27820.1	113681	98858.7	117577	256550	65497.5	124640	123832	90802.7	116429	144350	112014	69817.5	118799	132165	79496.5	91961.1	118655	86267.3	154693	148558	172948	109779	103385	104494	139871	57276.3	110149	121165	125640	156103	182997	103389	148526	173301	110304
M597T231_NEG	N/A	N/A	597.107	231.12	NO	D	14860.2	11722.9	1744.06	1414.23	9195.57	12242.7	6770.08	5432.9	39544.6	45439.6	18500	21153.5	26657.6	27582.3	4308.16	4277.91	14002.4	10829	11257.4	13191.1	6716.79	10171	29003.8	33011.6	26501.9	30784.7	27565.2	33317.7	40278	24034.2	38102.7	25226.7	26943.9	40411.5	11182	27340.3	5007.91	6827.56	33333.5	38203.8	25311.4	16366.1	23062.8
M481T139_NEG	N/A	N/A	481.156	139.221	NO	D	1066.49	1485.75	8029.09	8769.94	4949.56	7643.64	14590.6	27655.6	18154.3	19585.7	94562.7	95063.5	20359.7	48046.5	154317	135257	145910	298568	134879	55594	532812	260936	109302	145404	252690	112976	144467	298387	194603	234617	170878	217699	263600	85907.3	391401	187824	482016	1.04555e+06	19617.5	590180	28190.5	130745	47813
M861T503_NEG	N/A	N/A	861.438	502.52	NO	D	2916.83	2934.45	2694.41	1866.49	1200.76	4081.18	3477.85	4455.43	1779.98	1711.95	3015.73	1318.27	1789.59	1129.19	3206.18	4350.58	2236.24	2919.31	1366.91	2713.18	2175.54	2444.32	5123.88	4660.06	4572.62	3934.02	3397.66	4442.22	4009.2	4326.33	4758.68	2854.01	2285.2	4538.67	2333.24	1970.62	1232.32	2059.93	2514.96	6131.76	1874.69	2814.12	1989.52
M651T335_NEG	N/A	N/A	651.231	335.499	NO	D	1068.84	3191.33	2565.05	2763.62	3701.59	3597.03	4041.66	2213.27	14560	14009.6	14008.9	7678.41	14442.9	17866.9	4116.97	4614.33	6214.47	4588.5	5141.55	7317.33	9671.73	20433.7	30450.9	22008.5	23744.7	16682.5	39085.9	15174.4	38989.7	24197.6	34669.1	11105.6	16860.7	28652.7	17568.4	24690	25814.2	20843.3	15080.6	20762.3	14266	22597.8	30382.6
M381T250_NEG	N/A	N/A	381.201	249.781	NO	D	32318	8370.49	28231.2	30163.1	23112.2	23519.8	25192.5	19828.7	6480.5	20045.3	19742.8	23537.2	25750.3	24502.7	26891.2	28141.3	22746.4	23937.7	18918.6	17147.7	16389.6	15240	8336.97	8015.71	8807.76	10292.7	9960.62	10656	7196.44	6216.34	5627.36	8631.63	10222	9544.77	13847.4	7502.44	11489.5	21880.4	16631.6	23213.6	20201.3	15984.6	14803.1
M246T144_NEG	N/A	N/A	246.075	143.873	NO	D	7413.98	8296.27	9618.38	11421.1	10073.4	10187.5	13351.4	9591.2	6239.74	6929.1	6234.16	4747.93	6287.07	6144.92	6944.87	6589.98	6028.48	5616.52	5996.36	7050.95	14840.5	4077.22	4679.84	6495.73	13042.2	12831.7	10540.4	8942.4	8185.09	11224.1	3032.89	10448.6	15696.8	4787.41	6019.74	7449.07	11981.5	15985.6	16358.9	13246.7	8968.37	1077.25	14298.2
M144T164_NEG	N/A	N/A	144.045	163.887	NO	D	3160.84	1077.9	7724.26	3581.87	1873.35	2411.15	1807.04	2859.98	6072.71	3999.9	4757.14	4751.61	2814.74	3601.82	5867.95	7336.28	3930.77	5004.51	2961.37	5107.76	7921.45	10431.3	4976.95	5368	2711.5	1748.13	3641.44	3809.84	6580.58	4100.11	6112.29	41084.7	9627.44	6185.04	12992.5	4007.34	16343.9	6707.32	2333.7	9661.15	9422.73	17078.7	6928.85
M344T47_NEG	N/A	N/A	344.182	47.007	NO	D	14257.4	11999.3	10111.2	12034.6	16061.2	12620	13520.3	13344.4	3733.06	3444.03	3022.75	3993.22	11888	6566.08	6984.32	6697.52	10585.8	7651.14	10016.2	5823.54	9382.59	8535.12	9728.33	3985.49	5440.59	4952.72	5487.74	4977.72	3910.41	9179.29	4807.81	5006.39	7098.64	6647.26	7783.76	6448.38	16373.2	10691.6	7602.82	22230.5	11456.6	6275.26	8735.65
M667T350_NEG	N/A	N/A	667.049	349.884	NO	D	2250.86	4811.49	1528.19	1081.2	2079.56	4524.7	3469.59	1620.18	5156.47	4780.01	5787.32	4984.33	4644.01	4169.92	2048.29	2131.56	3060.96	4639.74	2979.36	5004.26	7858.18	6431.09	6973.32	5519.69	8982.92	9025.66	10614.3	7835.01	10926	7266.97	5746.21	4900.02	4677.29	5011.51	6065.39	5266.41	5361.85	7682.53	5688.49	5087.96	3910.04	5489.67	6263.03
M697T482_NEG	N/A	N/A	697.41	481.517	NO	D	65603.6	43291.9	239555	128961	54479.7	41195.9	15187.6	47834.9	57823.8	69718.2	70883.3	141281	41788.4	46383.1	79486	78579.5	45089.7	54997.8	38996.8	69923.1	177201	32100.7	57756.3	64024.3	35544.2	36948.1	21778.1	43810.7	64342.8	13382.2	47948	43386.4	42643.1	19127.2	74360.8	46783.7	21919.4	23436.6	38099.2	12788.7	32051.3	108449	28741.8
M218T193_NEG	N/A	N/A	218.105	192.69	NO	D	28375.4	24657.2	11314.1	9789.02	20017.1	23046.9	17972	10162.1	15379.9	13348.4	12661.1	14025.7	25972	19174.9	6689.76	8256.54	12228.8	12767.8	12047	15686.1	7360.23	8057.24	4813.32	4059.12	4877.07	4794.87	6117.99	2743.39	1738.08	4142.23	2625.38	3077.51	3007.67	2632.89	4776.69	3310.52	11872.8	8115.06	11073.1	9562.7	6651.4	3596.83	10789.6
M532T186_NEG	N/A	N/A	532.168	185.927	NO	D	1686.76	1659.77	4318.07	7439.14	1088.07	2219.3	2460.27	1830.75	4659.9	10350.5	4776.05	5558.19	3135.92	2059.36	15075.2	9614.97	1427.59	1092.24	2783.41	3483.94	11843	16861.4	8928.92	5459.47	9371.7	7910.97	11923.6	8924.68	8666.16	8209.43	9961.23	8282.77	8974.73	8792.16	11453.3	7274.09	11071.2	13221.1	5456.4	11262.6	7367.77	17615.5	17123.4
M250T655_NEG	N/A	N/A	249.845	654.947	NO	D	22447.5	14960.2	19569.7	21630.8	26147.4	16932.7	10499.4	12761.8	21039	20623.8	20189.2	17307.7	21027.4	18701.3	28940.2	14675.8	31292.7	19686.5	28112.9	20345.2	7735.38	19211.4	18516.6	18003.8	18634.7	8663.82	23309.6	19780.5	17979.1	21559.6	20717.8	10794.4	9495.87	15140	19425.4	23101.9	24634.5	20367.8	15519.8	19686.1	26549.2	17961.2	14105.9
M513T385_NEG	N/A	N/A	513.211	385.354	NO	D	6521.39	2502.7	5454.37	1118.87	6847.34	5914.24	4162.96	3302.48	1873.94	2346.73	2104.46	3370.76	1093.78	3978.26	1289.64	1199.18	3193.97	1547.96	3640.86	2438.91	9788.01	4556.02	4288.76	5165.58	9819.41	8984.73	12610.4	10564.9	4255.61	8712.32	6440.67	10751	14128.8	8362.83	10785.9	7198.84	12413.1	16531.8	8371.73	11602.5	21186.6	7320.66	8686.17
M386T275_NEG	N/A	N/A	386.034	274.608	NO	D	28761.4	29663.4	24679	24425.8	44048	40775.3	26314.7	17345.4	27259.3	29601.5	24925.4	28595.9	38778	36833.1	34487	38657.9	42634.1	48851.4	43953.3	50258.6	23724.5	36050.4	24376.3	16360.3	15593.9	19356.7	19344.5	14448.2	17410.1	15952.8	9435.58	9028.47	11475.4	10126.5	17165.1	9606.34	27182.2	22188.6	12723.9	15533.4	9022.81	12629.4	9716.88
M461T646_NEG	N/A	N/A	461.108	645.753	NO	D	27633.7	4050.28	25588.1	15575	10859.4	5277.17	18286.9	1762.86	17693.8	15872.7	3628.23	28951.5	1625.9	12518.2	8365.54	18530.2	4570.3	5391.89	14147.3	14524	21361.2	20511.9	44164.5	58940.3	29932.6	28655.1	37833.1	27061.8	53105.3	26039.1	46298.4	39104.7	36152.9	58064.9	57287.3	39611.1	19192.2	17937.6	13344.5	37375.8	66129	87794.4	64656.6
M68T35_NEG	N/A	N/A	68.0245	35.098	NO	D	1812.07	1764.04	2148.9	10613.6	2959.27	3374.62	6528.79	3561.97	1412.25	1096.94	5035.69	3837.89	4371.33	3794.75	1416.31	1760.28	2210.3	2653.06	1864.29	2495.04	8200.6	5859.08	8713.31	9419.82	6866.21	5191.39	5172.17	7323.78	11979.8	6494.02	9517.66	9948	6015.26	10859.1	9396.59	7078.98	7782.95	5896.99	8861.86	17092.5	13415.7	10374	13488.2
M254T644_NEG	N/A	N/A	253.794	644.261	NO	D	6463.36	3211.36	5495.66	3386.4	5773.74	3216.84	3724.36	4752.41	4670.29	2361.26	2381.6	4318.68	2999.48	9366.5	6297.78	2370.06	5881.01	2635.66	5710.6	5256.04	4781.65	3288.06	3802.73	3776.22	4523.62	3126.78	7067.04	2831	3254.61	5795.37	5855.91	6096.14	6231.1	4611.91	3105.4	6170.26	6453.84	7297.46	4047.82	2734.99	5275.88	6902.13	2994.59
M379T313_NEG	N/A	N/A	379.145	312.892	NO	D	12083.2	16413.6	48371.6	101428	3864.94	7880.35	14660.5	15154.2	20100.5	7966.63	8968.17	7292.71	6706.19	8234.64	39881.3	78566.2	7387.3	10161.5	4394.02	23330.6	23470	5311.33	4332.13	11764.6	25763.8	41928.3	29211.3	54507.2	12064.6	11935.4	16825.1	27479.4	21014.7	15265.1	16983.8	21051.3	6447.96	43198.1	50223.2	15843.2	71389.5	32292.6	23188.9
M657T211_NEG	N/A	N/A	657.076	211.051	NO	D	2542.34	1489.59	17242	3656.05	13442.6	23241.3	3770.13	21576.5	1428	1544.69	1844.79	2082.11	1102.49	2985.32	86299.4	79315.8	8264.17	11011.3	8132.87	11383.4	115507	178835	116118	91668.2	92260.7	83790.7	107937	120591	92861.6	109861	131331	90017.9	126905	117667	190764	99949.2	6316.74	107297	3515.24	5186.63	16721.7	19923.4	4559.72
M166T333_NEG	N/A	N/A	166.051	333.267	NO	D	4079.18	6360.59	4353.82	5317.2	3686.81	4205.87	5201.35	5168.13	4210.25	6407.64	7384.33	4232.67	4805.07	4845.75	3935.72	4988.75	2693.71	5350.02	2074.12	4607.75	5402.43	5558.78	5785.65	4996.79	4708.88	5268.84	4396.88	5251.51	5311.62	4553.13	4849.47	3969.79	4114.57	4132.79	2862.71	4134.06	4110.29	5375.37	4896.97	3001.11	2778.7	4149.97	4590.87
M659T228_NEG	N/A	N/A	659.212	228.371	NO	D	2597.62	4655.24	17018.7	14188	9247.49	14047.9	9090.71	12500.3	13541.7	14059.8	22470.3	19512.9	14425.5	17446.3	16493	19059.7	20304	21239.3	17411.5	17009.5	6721.36	6280.56	6394.57	5599.68	7259.3	4675.81	5407.11	3132.82	4091.06	7229.62	6812.14	6007.25	6059.83	5760.21	6145.85	5383.28	4617.8	6715.96	11834	14178.2	6966.28	9056.31	6780.87
M453T405_NEG	N/A	N/A	453.278	405.36	NO	D	33581	27759.5	119259	47027.3	96058.3	51559.6	131286	29771.2	214393	128217	47192	53103.4	66203.1	63770.6	168509	251587	54640.2	55890.6	46127.2	70801.2	77791.7	73728.5	105797	37404.7	209573	423788	268615	416634	86886.7	125704	77340.4	118679	174379	60126.2	1106.91	111573	217784	623537	87353.4	59315.8	752961	73582.5	95824.3
M461T392_NEG	N/A	N/A	461.267	392.047	NO	D	6424.12	58033.3	43668.2	32502.2	230761	120579	47903.2	62116.4	208608	481216	143108	351742	93941	332965	182639	93682.7	148425	156917	146535	81623.9	123828	23991.9	594981	624830	295504	242781	337554	590964	947605	164875	906543	196177	228971	259525	218495	443125	208158	208341	81899.6	95103.8	4972.56	377612	157212
M135T38_NEG	N/A	N/A	135.066	38.39	NO	D	3769.01	4176.17	2327.38	5725.95	3166.19	3330.44	4081.5	6072.97	3258.47	2988.59	29191.7	34556.7	8548.57	13509.6	4322.68	6181.77	5705.78	14439	8506.62	5548.05	8583.17	2402.91	3912.87	3150.91	12024.4	8641.08	6046.5	7567.01	8318.26	12358.4	3879.63	10404.3	8198.74	2542.48	8689.84	5121.45	6979.4	7044.24	5676.95	2822.08	1804.81	4744.36	4976.89
M145T124_NEG	N/A	N/A	145.087	124.245	NO	D	12394.6	9154.97	27010.9	17889.6	22349.4	17969.6	13690.1	15203.3	11655.6	11406.9	13196.4	26874.3	13843.1	12348	8129.8	1909	11905.8	16575.3	13037	9679.6	6740.16	5260.7	11592.6	12151.9	15172.2	8785.89	17078.5	14439.9	12815.5	12106.2	11941.9	15056.8	11858.2	11730	11796.6	12472	2085.63	7481.11	17613.6	11851.2	10838	14358.2	13448.6
M259T105_NEG	N/A	N/A	259.13	104.657	NO	D	28454.8	21568.4	23000	22163	22590.6	28549.7	24983.8	21337.7	28162.4	35366	20362.6	29562	37943.7	34621.8	43608.3	20859.7	56319.6	33397.7	23868.5	22373.7	14506.8	10342	12566.6	9938.12	31602	23032.7	29445.2	17158.7	8974.28	22356.1	9925.14	15115.8	11942.2	5280.41	12311.3	13905.2	21357.1	10127.1	33709.4	13519	8335.26	11065	5182.74
M569T399_NEG	N/A	N/A	569.299	399.094	NO	D	3974.82	9692.09	85606.8	51684.4	57195.9	7327.8	84317.7	51179.1	4322.86	1263.46	1802.16	4576.83	4069.38	1970.21	33819.9	30913.9	4357.98	5297.81	4907.6	38200.7	34197.7	3803.81	13887.9	17601.6	44165.2	72002.8	76795.7	76545.3	10528.1	24281.5	25734.4	75376.2	103203	23495.7	9209.57	77290.8	2937.3	132250	2172.66	1449.69	150349	3641.11	2589.43
M721T463_NEG	N/A	N/A	721.322	463.175	NO	D	2777.3	1131.58	31203	22355.3	4532.01	1895.02	2120.16	2572.18	37041.7	25831.3	2135.63	6112.62	5204.74	14369.8	40627.7	37845.4	9809.2	6150.71	6268.78	13273.8	38290.8	31917.4	72501.6	41063.2	48426.6	56426.7	73462.5	95937	79816.7	25931.2	49945.2	23715.4	46773.2	41875.4	22586.6	52211.7	8141.93	26464.6	113442	19286.5	76107.5	58611.5	26684.7
M1017T262_NEG	N/A	N/A	1017.21	261.718	NO	D	1853.21	2738.4	4892.76	2500.61	7251.84	4892.5	6814.47	4338.25	5089.56	5375.91	3673.47	3539.28	3973.11	3818.57	2835.51	2124.85	4544.77	2906.61	3496.09	3068.13	16979.6	8365.12	13064.3	15301.9	17871	11285.6	15362.5	16178.4	16088	16558.2	16368.1	13731.4	9347	12648.6	13550	16041.9	14174.9	11045.5	23553.3	15108.7	26694.4	9685.43	9778.27
M200T144_NEG	N/A	N/A	200.049	143.887	NO	D	7056.42	9537.04	8849.44	7408.35	15083.7	11273.4	19954.7	14636.1	4057.28	4348.28	4074.29	4315.36	6025.23	5528.75	3890.59	4811.89	5569.27	2322.43	6914.66	7524.25	19627.5	1887.9	10729.9	8822.93	14649.6	19724.3	14431.5	9493.02	7219.94	13070.6	7932.66	8582.71	27889.2	8740.7	2321.74	7400.23	22978.6	25060.1	30981.3	21154.5	15918.2	1138.53	9414.46
M547T270_NEG	N/A	N/A	547.265	269.669	NO	D	1143.99	2341.68	59514.7	72907.7	42197.8	41994.1	50527.9	52157.9	108963	121565	84820.7	56311.8	96515.8	81573.9	115270	112646	87530.5	73485	58807.7	81350.9	100302	104151	90549.4	92984.5	96504.3	69050.8	82988.8	87520.4	101851	99725.9	69793.6	102195	80037.6	94710	76707	79735.4	191607	178516	74169.5	94130.6	15980.1	68833.4	61022.9
M876T510_NEG	N/A	N/A	876.473	510.44	NO	D	1934.26	3003.47	4320.85	3591.38	1921.54	2716.35	2905.22	2840.28	1803.97	1347.31	1892.51	1237.84	1778.89	1258.36	2513.81	3120.81	2021.51	2103.1	1663.58	2613.09	4090.74	3595.65	4398.68	4798.13	7022.37	5119.36	3760.52	4703.87	3019.91	3772.37	6073.95	3685.93	3547.48	2453.18	4084.73	2609.19	2835.83	4368.77	2847.22	2601.85	3338.07	2492.74	3147.55
M615T231_NEG	N/A	N/A	615.184	231.406	NO	D	3766.58	2317.62	2133.21	1224.02	2140.52	1751.23	1377.3	1145.49	9065.39	9673.96	7726.27	3369.8	3973.59	6002.29	6021.86	6595.62	2489.5	1371.52	3057.29	3538.67	11241.4	12046.1	22844.5	25625.9	26512.8	23899.6	20105.1	28836.9	32719.8	22288.3	28582.1	26966.2	24741.5	32677.8	12187.2	23764.9	16235.8	23569.2	35146.7	22207.5	45005	16374.1	17237.9
M219T34_NEG	N/A	N/A	219.038	34.4015	NO	D	10838.2	16779.5	35374.7	9234.69	23840.8	4943.74	27626.5	11938.4	18867.6	15075.9	39654.8	34774.8	24695.5	14090	12949.2	14942.2	10340.5	11601.7	17506.6	26001.7	15643.5	15483.2	15328.2	23006.4	29983.4	25252.3	20356.5	14480.9	20420	11334.4	18975.4	30174.2	22258	25766.3	7344.56	19081.4	3555.82	21223.9	16266.6	16950.3	16112.3	14942.4	11992.8
M280T146_NEG	N/A	N/A	280.087	145.849	NO	D	7760.63	8580.01	18156.2	14880.8	4661.91	8353.98	9167.99	7403.41	18686.3	22786.7	6853.63	8615.99	8474.59	13736.3	10119	19331.8	7395.79	7485.01	7483.05	9863.28	11639.4	7863.14	13417.2	10123.8	14739.5	12863.3	8430.77	11576.3	5508.78	10142.3	10239.8	13540.5	9618.84	13128.3	9606.73	9674.22	5045.51	7053.35	11456.2	9912.44	9066.88	6430.46	10730.7
M1000T412_NEG	N/A	N/A	999.961	412.488	NO	D	2552.86	4403.82	1151.02	2084.21	4567.55	3653.06	1922.26	1710.19	4809.7	5242.47	4109.71	4220.87	5315.66	3616.09	1616.27	2046.57	3667.46	3507.81	2911.53	3038.89	3855.96	3831.48	4982.37	3680.99	4361.56	5334.86	3408.02	4822.55	3580.3	4188.65	4425.23	4680.52	3167.5	3935.7	5399.92	3147.14	3400.29	3447.48	3129.48	4264.06	4073.64	3306.78	5008.14
M507T333_NEG	N/A	N/A	507.128	332.687	NO	D	5374.08	1917.71	2740.19	1832.89	2277.36	1924.64	2962.94	1155.67	3495.13	4632.03	4524.38	6185.44	2749.8	6100.07	3829.08	3893.83	4095.12	5938.77	2344.55	6549.19	17624.6	28471.4	27344.2	21326.6	20895.8	21610.4	19650.8	39389.4	56608.6	15131.8	20737.6	14824.9	28540.8	22685.6	19967.6	19870.9	22850.6	32524	26744.6	16096.6	22067.2	31004.8	13276.6
M754T483_NEG	N/A	N/A	754.499	482.503	NO	D	14461.8	5482.81	26094.4	18159.8	12155.6	11383.1	5217.56	6379.47	9134.04	16172.9	6167.6	9422.93	4766.12	6612.17	21281.6	18441.3	11089.1	18843.3	8322.92	10055.3	10465.9	10194.1	7798.4	7038.93	3180.25	10358.3	6782.43	13738.6	7971.68	8095.1	8348.4	9706.22	9480.91	7992.41	7850.09	5429.95	7318.21	17664.2	13714.8	6331.42	29280.7	7429.83	9112.32
M705T510_NEG	N/A	N/A	705.448	510.496	NO	D	7952.08	1157.57	9097.9	5341.48	36749.8	26722.7	8852.61	9069.07	16662.1	15693.8	22840.3	31683	16598.8	36622.7	14255.9	9492.73	37008.6	34422.3	25841.4	32546.6	27581.7	134775	67338.6	64243.3	82248	102314	68252.3	107456	77691.2	53849	47551	21742.5	42874.1	25402.3	29034.1	36353.4	40119	43989.9	49458.5	30359.1	27080.6	22710.2	20529.1
M807T458_NEG	N/A	N/A	807.477	458.463	NO	D	1164.71	4017.95	8280.24	16425.6	4126.92	4725.38	5870.33	8916.73	16567.8	17278.6	5221.55	9039.19	5419.78	8485.78	52518.7	42811.4	15709.3	13575.9	8817.59	15234.8	16169.6	36801.4	22718.1	22108.1	20024.2	15919.2	24880.2	53136.8	36709.7	17495.4	18577.2	14999.9	17679.5	19349.5	13866.4	27460.2	27375.7	42461.7	11140.2	8391.81	3891.26	27387.4	17122.4
M1047T322_NEG	N/A	N/A	1047.26	322.329	NO	D	13197.3	9134.95	5256.8	4459.58	5040.49	5337.47	4268.61	1167.93	5109.95	6391.02	9778.89	10126.6	6220.58	10343	6214.51	7791.56	8641.91	15671.2	7379.35	15524.9	29617.7	39087.4	35989.4	34616.5	36462.9	33820.1	29678.7	51095	61276.7	24481	25324.6	25824.2	40984.6	28663.4	23083.1	24204.6	23663.9	36974.7	34013.2	21966.4	28334.1	40132.1	23756.9
M733T262_NEG	N/A	N/A	733.154	261.701	NO	D	6827.62	9013.33	3670.67	2679.27	9948.86	6275.2	6307.55	1172.14	61292.8	101843	55403.4	53085.5	34363.4	45810.2	3899.38	19357.4	4403.98	5480.14	5441.36	4680.99	31775	88360.7	98429.4	74671	60710.9	39168.9	51646.1	58875.7	170891	69600.8	84858	55788.6	55910.6	120831	192491	60592.3	103400	78903.1	416362	257587	44645.8	137305	98591.7
M328T403_NEG	N/A	N/A	328.186	402.563	NO	D	35426.1	19537.4	47176.5	13681.8	112800	153991	26749	10123.6	316203	343480	219324	68014.5	108685	111830	44158.2	65352	100659	163241	56070.7	79661.2	41488.3	237877	26369.4	65711.5	46966	101354	128250	115663	6885.35	70050.1	115683	49915.2	105697	109253	45767.3	99682.2	76790	80795.7	31379.7	4317.72	2655.96	18902	5321.66
M127T677_NEG	N/A	N/A	127.001	677.056	NO	D	40039.3	12830.6	87060.5	64105.1	20780.1	21518.4	15980.9	16378.3	25682.7	25398.7	22473.2	18131.2	1972.02	25307.2	14547.8	22066.3	24474.3	22897.1	23914.9	33663.9	28351.4	9998.55	19375.2	22845.6	74383	18885	34039	68247.8	24465.8	18555.1	15216.4	23014.5	2653.6	26027.4	36881.4	1451.99	21043.2	2220.06	77305.5	36178.3	29617.4	21752.2	30151.6
M371T45_NEG	N/A	N/A	371.063	45.065	NO	D	1912.66	2202.08	2044.43	2570.83	2242.21	1172.24	4418.54	2381.21	5630.63	7041.88	3289.65	4307.61	3207.14	3824.88	1782.64	2560.92	3059.05	3967.9	3073.6	3492.34	2364.81	14094	18948.9	17903.1	17469.8	16980	16697.9	19997.3	15191.2	25990.9	22017.4	12710	20262.5	27719.2	19209.2	14807.5	17765.1	26833.2	9200.01	14744.2	8165.29	13796.3	18205.3
M1015T282_NEG	N/A	N/A	1015.3	282.015	NO	D	2809.27	5484.17	11301.7	10700.9	3450.9	2249.54	5699.29	4302.87	9504.48	13075.2	2733.98	1374.53	2907.91	4974.63	5140.44	3805.26	1397.87	1175.9	1437.96	4669.7	7328.14	12775.1	15066.5	8595.28	10348.3	10571.5	11064.8	22483.3	18122.8	10087.2	10981.6	10115.9	17832.1	12406.2	7574.68	14941.5	17388.8	19175.4	9096.5	12737.2	11560.3	10060.8	10475.5
M657T399_NEG	N/A	N/A	657.211	398.597	NO	D	5039.93	6063.4	77953.3	103556	5599.5	14952	28972.4	21008.1	13095.3	4258.56	15121.7	21553.7	9572.72	4617.41	48774.3	148938	17598.5	49341.2	31211.5	73613.5	65048.7	40835.9	27464.1	34339.1	24705.5	27197.9	34475.5	67837.5	49317.1	23527.1	27510.4	26236.4	24257.6	25180.9	10398.4	25228.5	15719.5	24055.6	9386.99	12047.5	22172.6	18248.1	17674.5
M231T30_NEG	N/A	N/A	230.924	29.963	NO	D	5665.15	3072.58	1433.75	2266.16	1470.47	4212.12	1177.06	1640.13	10286.5	10651.6	10552	5987.65	9207.28	8388.9	3720.5	4905.73	2388.29	2097.64	1564.25	2223.19	9013.39	15657.2	16639.2	14272.3	12620.4	13010	11871.4	13290.8	17778.8	12549.2	19349.1	11583.8	9164.93	19459.4	16877.7	12136.9	11382.5	11822.6	11621.9	8781.12	7024.39	15519.9	16466.2
M935T214_NEG	N/A	N/A	935.245	213.659	NO	D	6944.57	7428.9	1178.12	1754.8	2285.91	1830.48	8244.37	6588.69	76021.7	73713	60596.6	48033.8	60032.4	56327.5	22561.6	31445.1	55633.1	46812.7	45307.1	49120	38782.9	96197.7	51203	40783.8	43590.8	39361.8	58370.7	72401.4	73200.5	58887	46119.4	34373.8	80372.5	66440.9	58519.5	52846.1	202731	117285	10351	25756.5	13233.8	66871.7	50570.1
M359T350_NEG	N/A	N/A	359.199	350.152	NO	D	225075	21929.2	38267.5	47451.1	27148.6	77604.6	17608.7	15434.5	41326.1	30286.3	81856.8	131919	27180.4	91020.5	35581.2	42722.7	73076.1	137409	46013.1	116809	10792.5	16077	4574.29	6931.03	9511.79	25262	10619.8	7467.65	7965.27	3621.23	6724.97	10164.7	7489.05	5786.94	8324.42	4544.69	4954.37	24016.5	43165.1	6578.75	63851.7	16924.8	10734
M368T231_NEG	N/A	N/A	368.244	231.348	NO	D	28326	29923.7	32149.9	32444.8	12887.2	21322.4	22341.5	21117.1	14543.7	11352.7	15686.2	14551.8	15958.1	14243.4	22554	27686.3	20867.4	35929.6	14018.3	30241.4	5144.27	5140.03	3494.76	2237.64	3927.83	7959.1	6722.02	9293.95	3296.89	3751.47	3739.93	3825.75	4545.92	2933.91	5272.18	3578.17	2141.43	10858.2	9581.58	2710.39	7514.27	4129.52	1575.34
M437T208_NEG	N/A	N/A	437.123	208.309	NO	D	5449.55	3575.74	6229.17	7628.63	5038.72	5498.48	87279.3	13335	4964.58	4760.35	22559.9	30431.2	9128.82	18675.8	11170.6	13508.9	31809.7	77029.3	91345.1	77775.2	6840.6	8029.57	6702.09	6663.76	26537	9305.94	4745.11	9900.02	8643.71	12188.6	9121.42	10066.7	9435.66	3780.04	7513.31	7242.83	3142.13	6405.38	1547.54	6412	11342.9	5986.56	7160.16
M495T273_NEG	N/A	N/A	495.294	273.138	NO	D	4486.94	4489.5	22882	31780.2	3379.8	3689.28	7735.78	11073.4	23966.9	17732.9	8094.73	7970.3	9595.58	12687	21914.2	26164.4	8560.03	8668.76	2622.09	7120.35	23461.7	21243.2	16144.9	13114.4	12280.9	18012.1	12594.7	15153.6	20555.6	7823.31	12387.8	9946.71	7048.25	11018.9	21380.6	11378.6	7216.11	29861	11406	10990.3	18723.8	20186	12586.4
M569T198_NEG	N/A	N/A	569.097	198.366	NO	D	2054.36	1192.18	3844.12	3735.66	3833.88	4955.5	3839.88	2026.05	13967	13838.2	17767.7	14885.5	9838.58	8259.42	6258.68	6941.55	5359.8	5299.7	6007.72	5271.22	10382.2	3555.21	4135.71	7089.38	7791.98	7987.21	14853.5	10914.4	16609.9	8475.11	9035.21	12327.5	17102	14436	3547.12	4000.33	3074.68	20381.3	3817.99	6325.12	7654.11	8420.95	7768.54
M727T368_NEG	N/A	N/A	727.023	367.785	NO	D	3542.52	5032.57	2508.36	2638.79	1970.84	5039.08	4033.33	1693.8	3807.34	5034.64	4780.6	3399.21	4821.09	2006.25	3006.22	3246.67	2637.84	4392.33	3038.87	3777.07	7160.69	3683.81	5296.13	5086.48	4665.83	5261.17	3217.22	6439.79	3557.09	4926.88	3965.74	4856.2	4289.27	5192.9	3770.43	3923.79	4575.63	4029.21	5611.28	5029.83	3840.45	4796.61	6313.99
M747T368_NEG	N/A	N/A	747.007	367.55	NO	D	4121.8	4590.57	3385.2	3440.48	2327.56	4595.82	4654.43	2326.59	4041.02	4395.61	3857.04	4304.59	4394.13	1197.01	3630.84	4199.38	3939.17	4927.62	3798.84	3939.73	6851.88	3129.86	4825.95	3780.6	5100.92	4419.11	3290.77	5905.82	2256.18	4245.08	4121.69	4529.9	4482.06	3847.96	3362.08	3600.54	3973.36	4896.98	4400.2	4502.66	3569.95	2877.67	7180.55
M487T385_NEG	N/A	N/A	487.213	385.455	NO	D	5490.54	7518.64	8518.78	10109.5	7983.48	6660.93	9226.86	5722.62	10852.4	3895.25	6658.95	4870.75	5715.14	5396.42	7943.23	6881.42	4973.91	5146.28	9073.71	8292.06	7137.77	9722.03	5280.05	5663.24	6721.84	7849.04	10760	8334.34	2443.05	6539.83	7635.13	7463.18	11496.7	5347.87	3219.95	9367.83	6809.25	13035.6	7136.5	1197.89	16028.1	12874.3	5611.19
M531T192_NEG	N/A	N/A	531.241	192.407	NO	D	15567.8	14710.4	56307.1	36584.6	12313.6	10347.6	19299.7	33945.4	34913.7	34687.5	140291	181292	16199.9	61393.3	70627.5	85029.5	19926	60487.8	32140.8	19616.6	93261.8	99981.3	48270.1	57718.3	115966	59692.1	111314	75748.7	53051.5	87016	54029.6	81528.2	41264.4	50044	64973.8	51904.2	30066.8	27198	14490.8	65699.1	17288.2	25777	32582.9
M245T156_NEG	N/A	N/A	245.132	156.402	NO	D	13014.4	5622.42	4166.77	4315.61	6216.57	37217	34850.9	5016.62	24345.6	3842.87	45339.5	8527.12	15548.5	31957	2838.36	3696.64	12352.9	6970.64	7636.54	11243.8	32303.6	2138.94	22379.3	32529.9	1762.01	17291.2	2470.5	1899.45	16250.1	22956.3	21450.4	2007.06	14787.3	19470	2987.42	25316.5	15378.1	15840.1	4963.1	37159	17677.1	2817.98	16403
M385T178_NEG	N/A	N/A	385.171	177.732	NO	D	113332	213114	807319	733436	176548	143980	344495	570214	128396	137529	51749.3	101514	115211	129337	190366	235068	194831	145587	130641	77633.4	251683	30978.1	35800.9	36721.6	33269.5	81539.8	57504	56740.7	21405.8	60910	32078.1	77245.4	23644.6	26232.7	40043.2	39198.4	8652.13	73400.1	30976	6896.29	75400.1	65324.7	97831.7
M284T166_NEG	N/A	N/A	284.114	165.593	NO	D	8786.23	6515.67	19830	18266.2	6118.05	3682.8	11446.4	11460	9107.8	9618.63	8202.26	6810.56	9539.26	8502.61	10282.2	9429.66	9139.8	8864.32	5840.26	5624.03	34882.4	7224.06	10421.8	14129.9	24692.3	57932.7	32385.4	46956	3713.21	20017.3	8996.83	28185.8	65646.9	8524.72	7978.22	35891.1	32612.4	126155	7180.33	35341	249165	14859.1	30382.4
M544T334_NEG	N/A	N/A	544.282	333.514	NO	D	11254.9	11585	7147.79	2774.05	24106.2	26234.5	5419.55	5792.85	16902.7	19432.1	11981.9	12210.6	5642.89	18049.4	9017.57	8105.5	14239.7	14957.8	15270	22323.3	13127.9	8014.75	3096.15	11762.8	10220	17806.1	13631.3	11873.6	5539.11	14013.8	11039.4	11245.3	17239	7380.88	4693.2	6867.01	24208.1	11514.4	8605.38	2750.54	3504.51	5150.23	2558.97
M501T153_NEG	N/A	N/A	501.117	152.937	NO	D	10273.6	5601.91	3854.81	1218.43	12852.6	11841.4	10985.3	2692.45	5941.35	6827.13	7349.65	3256.43	7847.29	9907.05	11374.5	6753.37	12710.8	7853.92	8270.52	11534.9	19150.3	26088.8	33745.9	42640.8	48828.2	37910.9	50614.9	44925.8	34635.4	49010.7	40149.2	53182.2	48935.7	47002.5	26794.4	42379.9	27510.1	24740.7	20031.9	40931.3	51755.8	27854.5	46808.6
M585T385_1_NEG	N/A	N/A	585.108	385.307	NO	D	3887.48	3676.93	7303.96	2482.19	4703.61	4112.11	7464.18	2763.4	2856.49	3793.2	3274.55	4266.57	2593.6	2207.83	1610.63	2496.88	1877.67	2207.8	1223.44	3201.52	17158.8	7314.13	10893.8	6125.66	9758.13	17353.4	10964.1	16720.7	9187.53	6576.39	6344.13	8469.15	11576.5	7544.99	12188.5	7803.57	7320.26	15374.7	12177.5	9063.1	22423.1	14985	10346.7
M623T436_NEG	N/A	N/A	623.345	436.444	NO	D	9794.55	8718.92	8537.32	5645.65	7932.44	9300.11	8786.44	7054.84	10788.5	7203.19	4527.73	10819.1	6304.57	6225.16	7808.21	8431.65	13307.1	20938.4	9738.79	16005.1	21895.1	18782.9	14970.2	10594.6	10920.3	9836.27	12466	22660	16211	6995.95	10700.5	9675.12	12045.2	9540.41	9633.98	9454.1	15402.5	21111.7	34840.6	25399.2	30187.8	11063.3	10607.4
M457T391_NEG	N/A	N/A	457.076	391.165	NO	D	8367.19	18544.2	11412.8	9297.59	12323	8923.21	7988.17	9371.48	8325.1	9406.54	10200	7538.13	8115	7460.03	13866.5	8716.28	10006.5	9508.19	1229.42	10180.9	8981.87	15370.4	11183.9	10437.5	8030.68	8562.72	10210.5	8555.78	8510.87	9632.16	8937.07	9876.19	9684.2	7516.77	8492.2	8923.75	7668.04	9651.44	10309.3	8365.86	10308.6	1959.27	8709.68
M427T30_NEG	N/A	N/A	426.877	29.814	NO	D	10883.1	9532.79	2883.68	4434.4	3978.24	7859.19	1719.47	1231.61	19024.6	17933.9	20171.7	10371.5	17435.6	16256.7	6905.85	8834.32	3296.04	5361.01	3506.11	5043.71	17999.5	44105.1	41654.6	36502.8	26832.4	25595.2	26081.9	30193.6	48167.4	26911.3	52946.4	24481.4	17112.1	58728.6	47478.4	26802.5	31551.3	25433.1	27682.1	20919	15151	41573.4	39958.7
M339T59_NEG	N/A	N/A	339.085	58.822	NO	D	9852.48	10355.6	9688.91	12472.4	7070.43	15062.5	7989.53	1234.11	17084.1	18594.8	12171	8602.98	14441.2	14441.4	11575	9406.86	15206.1	13467.5	12199.1	9660.96	19004.5	8482.23	8456.92	10668.9	11848	8444.22	15275.9	13009.5	11245.9	13905.9	9124.61	13680.7	7359.01	9426.39	19944.8	13112.9	23877.1	21996.6	12089.1	10538.2	3946.57	5481.23	16905.7
M772T261_NEG	N/A	N/A	772.194	260.647	NO	D	28789	11643	1236.55	1981.61	8803.47	4298.72	6967.64	1248.95	26195	15549.6	7943.31	5917.22	19509	19161.2	6718.64	6618.36	16971.6	14178.2	20646	20237	195657	284817	73609.6	47482.4	37946	34410.5	57593	54325	31640.2	63686	57246.3	64943.4	27643.9	34023.7	85823.7	455125	65445.7	76563.7	26705.5	63045.1	36732.1	37162.7	26312.4
M515T158_NEG	N/A	N/A	515.099	158.136	NO	D	7921.61	4604.2	1239.15	1370.47	6271.83	6423.38	6324.03	1869.35	6757.07	7450.58	12874.2	7579.17	9856.5	9738.08	4272.39	3795.1	5795.99	4087.64	6384.67	6866.24	8762.19	12914.2	14773.4	13584.1	12323.1	11814.2	10375.1	15755	18594.5	13549.1	14340.2	12618.6	17228	17614.5	13885.5	12208.3	8473.57	11374.9	20677.6	23070	24767.5	19921.5	20285
M665T464_NEG	N/A	N/A	665.359	463.938	NO	D	8750.17	7720.18	11693.2	9980.34	8779.71	8348.98	6072.16	7062.32	12477.4	9670.37	13924.7	12601.4	5599.89	11676.9	9596.31	13372.8	10408.7	11641.8	8905.02	20360.5	10391.7	17619.7	12888.2	11346.5	12381.7	16117.6	10998.8	19381.2	29989.2	8538.71	10222.9	6530.46	6471.71	10569.8	6697.36	7694.86	11297.8	6575.79	7933.83	4705.22	4649.02	5201.56	8641.88
M326T380_NEG	N/A	N/A	326.27	379.676	NO	D	3087	1244.68	7271.34	4287.68	5660.74	11601.5	5006.03	2440.41	17289.6	14166.1	40887.5	62989.9	7538.88	14229.2	19986.8	20806.3	12001.5	24292.5	7263.28	19693.4	9281.62	12436	23424.1	10391.8	18560.5	26783.2	40567.3	28995.8	34893.8	15268	14172.4	12988.1	27280.3	14376.4	8638.26	22387.6	8335.71	23260.2	27821.5	7715.7	9402.25	7311.34	26094.3
M942T412_NEG	N/A	N/A	942.002	412.34	NO	D	3253.38	3797.3	1248.66	2209.16	4923.98	3486.71	1723.43	1923.23	5436.49	5883.02	4923.03	3597.66	6184.33	5649.76	2630.84	2964.88	3126.03	3325.16	2698.95	3138.5	4139.55	4305.57	5028.56	3348.76	4651.76	5843.75	3975.95	4928.31	4909.08	4815.75	4076.34	4307.61	5214.64	4414.17	5661.07	4107.83	4760.73	4330.11	5079.84	4085.89	4219.42	4616.57	5480.56
M845T286_NEG	N/A	N/A	845.228	285.864	NO	D	14170.4	12112.5	6029.34	3884.88	4101.09	3647.75	2640.07	1250.44	11649	14352.4	4341.31	2980.1	5488.53	6269.08	23744.7	26591.2	8508.12	6555.24	6137	9154.72	39532.6	81025.7	28405.8	23059.2	15759.5	13654.6	19766	21510	28429.1	14586.6	30987.8	15809	19869.3	23700.6	60378.9	23800.5	14285.4	32729.6	11392.8	51052.4	41056.8	54221.4	30066.5
M515T409_NEG	N/A	N/A	515.074	409.027	NO	D	4729.04	42003.7	15467.8	12752.7	12022.4	17837.5	12615.4	13506.9	12854.1	15189	27858.2	12932.9	13603.4	6177.33	13180.6	12312.7	5462.22	13653.1	2948.77	26969.1	13482.5	25845.9	25029.3	13235.1	12921.7	14580.8	5336.17	6684.03	7656.16	4295.89	14485.8	12032.2	2527.77	14871.4	8462.25	13391.4	9260.09	15849.3	8543.6	4908.75	11702.5	2256.05	14836.2
M985T340_NEG	N/A	N/A	985.183	339.973	NO	D	3763.74	1251.67	4311.91	3503.74	8380.18	5405.93	3260.09	1535.01	23052	27169.6	6084.55	8874.14	4428.66	20279.5	12824.1	10677.9	13082.5	7685.83	4217.86	8974.1	53393	74717.2	42114.3	29855.7	35367	36115.6	63077.7	106948	117842	31818.5	58713.7	20517.9	25258.5	26149.9	33402	37492.1	42058.3	62973.2	30826.6	12655.6	68838.6	75284.7	16490.8
M585T345_NEG	N/A	N/A	585.245	344.694	NO	D	2486.72	4732.6	3638.34	1253.66	2020.1	3098.76	3115.7	2849.64	5455.45	4922.97	5832.3	4194.53	8221.73	6340.57	5137.45	6692.8	5910.8	6329.07	4441.81	7801.63	7741.29	13995.3	8052.05	5558.16	5691.42	6354.98	4478.07	8627.12	11220.8	6247.14	7867.28	4970.78	5042.63	6122.76	8303.78	5143.47	3227.78	7803.76	6045.7	4917.18	3649.06	4559.91	6418.42
M675T207_NEG	N/A	N/A	675.076	207.462	NO	D	6387.77	6694.35	8639.1	9842.14	11339.4	11970.2	9461.84	10389.3	9266.62	11051.5	9020.71	6923.54	10318.7	10580.2	8512.81	8162.54	9785.67	9361.55	9032.65	8280.39	7815.06	8154.74	7726.28	7100.93	9097.17	8625.33	8313.37	7265.54	5731.62	8465.84	7518.6	6607.49	6820.04	7196.74	6396.59	7289.51	7870.32	7791.02	7966.61	6208.74	5630.02	5835.89	6094.98
M630T326_NEG	N/A	N/A	630.145	326.056	NO	D	16893.2	7564.43	11250	9330.01	9743.23	13184.5	3875.72	6225.22	8010.91	6909.36	14577.1	12552.4	9526.85	12214.8	6357.29	6483.08	12173.6	13146.4	6333.82	13845.8	4181.27	5300.28	5989.45	5018.94	5029.7	3270.19	5006.02	9035.87	8150.19	3431.26	4734.8	3150.82	5312.43	3730.79	4660.31	3728.74	12787.5	10298.2	5713.47	9884.83	14905.8	12754.4	19507.4
M459T246_NEG	N/A	N/A	459.115	246.07	NO	D	12689.4	6088.17	4991.24	3756.69	10855.1	5146.46	3358.53	6084.25	4742.65	5246.57	5486.91	7014.89	7616.23	7622.65	7348.54	4597.85	9785.79	4863.92	9889.64	4779.17	2231.66	4275.4	4522.99	3762.13	3227.37	3134.29	4815.27	5251.57	4975.96	4266.31	4090.22	3403.84	4463.57	4165.74	4791.15	3755.91	5436.1	4568.14	4103.49	4289.25	4366.45	7227.89	5055.6
M253T745_NEG	N/A	N/A	252.839	744.865	NO	D	14967.2	15225	20103.5	14225.2	6138.51	16721	14353.6	15169.5	15951.3	18812.2	18846	19000.6	15409.2	15828.2	2790.01	14329.7	6663.44	23077	16080	16199.9	15576.9	11200.3	16118.3	17626.5	16947.4	15496.8	27547.1	18122.1	12306.4	17048.4	21147.7	51327.4	25062.2	17030.3	14307.7	18663.3	19306.3	3341.85	15984.1	15233.3	17956.3	28496.1	13938.8
M799T210_NEG	N/A	N/A	799.034	209.806	NO	D	13318.4	17007.4	7971.34	9477.58	10964	12071.8	12611	9002.01	8064	10223.7	12111	10173.1	14148.6	11009.2	5641.77	6004.15	9063.93	9189.54	8769.49	9219.86	6611.01	8869.8	25698.9	24618.3	24223.3	24325.7	17926.3	21350.4	22854.2	21759.9	23126.2	20619.8	18542.1	26133.4	6605.59	16568.7	9436.72	6604	9157.93	9928.68	5246.97	5552.89	7919.19
M804T409_NEG	N/A	N/A	804.023	409.446	NO	D	2881.63	2970.97	2400.21	1677.83	4877.86	3354.51	1799.25	1271.79	4931.19	4602.67	4011.85	3902.13	5794.56	4774.06	3207.22	3446	4004.1	3431.25	3364.55	3089.78	3501.81	3252.41	3452.42	3929.42	4280.01	4483.57	4625.91	4838.15	5050.54	3496.79	4945.75	3493.18	5061.38	3578.76	6492.08	3995.93	4404.76	5453.03	3202.3	4553.8	4591.73	4674.16	4705.85
M669T338_NEG	N/A	N/A	669.16	337.982	NO	D	7521.16	4951.2	3994.68	4453.12	6054.03	5000.58	3381.87	1272.24	11412.8	13110.8	8038.38	5874.5	8336.43	13101.4	10321.2	10620	8427.04	13107.2	6404.09	12675.9	14149.8	56343.9	25841.1	20453.8	20857.5	26156.7	24381.5	39223.4	57883	11917.7	15847.6	10765.9	23189.7	20958.8	12017.5	13937.2	18493	29994	31964	13559	17766.9	26430.7	14887.4
M587T455_NEG	N/A	N/A	587.335	455.229	NO	D	10497.3	13171.6	39534.7	38612.2	10022.1	11389.6	16372.3	27371.5	16469.2	10512.4	6454.59	10403.1	6766.05	4951.15	17020.6	15628.3	13256.7	11472.3	10949.3	13650.2	46828.9	22043.4	18206.7	15332.7	14065.1	23947.3	12891.9	22781.3	13877.4	11413.8	17820.6	16638.7	5509.01	15026.4	18382.7	12983.2	5247.34	10038.8	16152.8	5880.48	22251.2	45324.9	22100.8
M480T412_NEG	N/A	N/A	480.307	412.179	NO	D	3410.72	4134.65	2587.02	2249.51	6444.02	3915.59	1560.97	1276.62	9070.18	11194.7	7809.93	7980.52	9559.06	9831.01	5100.59	4779.24	5974.27	6231.59	4862.94	5685.92	5815.17	5968.77	7005.84	4273.39	6282.07	9419.77	7022.73	8068.6	9090.46	5182.41	5580.55	2953.38	7936.05	4857.7	8105.1	5862.16	7746.71	9803.17	6166.51	4827.24	7057.34	9028.39	8412.58
M181T145_NEG	N/A	N/A	181.087	145.113	NO	D	1278.17	2800.04	4498.84	6263.89	2184.23	3494.32	1461.07	2632.25	25438.1	20665.7	47021.5	75458.5	15185.4	8623.1	1336.94	4896.25	3749.67	3123.09	5566.42	1925.93	9503.96	9280.82	13083.7	11573.3	16587.1	12880.7	12656.6	14989.5	10983.6	14480	9412.12	13964.9	12135.2	13564.4	6913.27	10044.7	6831.93	6233.2	19049	4909.04	4997.26	8468.26	15483.2
M507T311_NEG	N/A	N/A	507.128	311.17	NO	D	9762.22	5701.99	3831.67	2545.92	3627.02	3001.57	4306.51	1278.57	8013.83	7246.1	8989.04	8960.01	7385.1	10161.5	5406.29	8480.02	7157.67	9563.29	6301.09	10102.2	25045.1	53801.9	39452.7	45503.1	45991.9	31564.3	31238.6	60376.1	79582.3	24170.4	36564.6	21452.2	39216.9	39066.9	31602.8	29753.2	37063.5	51760.8	39802.5	25538.2	29807.1	89268.3	22259.1
M531T298_NEG	N/A	N/A	530.898	298.245	NO	D	8497.94	5945.92	5205.36	3189.51	6354.24	5713.13	3715.31	1278.62	6228.92	6696.68	5593.1	5949.82	5245.81	7705.04	6995.74	5766.52	7146.48	6675.44	7306.45	6279.54	7062.36	8761.8	6822.3	6449.48	6635.45	7378.57	7837.46	6019.78	7442.61	5798.64	6394.84	3545.08	7823.53	5943.26	8472.3	6773.13	13528.4	7276.07	7021.25	7439.58	6309.26	10523	7075.64
M439T425_2_NEG	N/A	N/A	439.19	425.423	NO	D	3836.42	72070.3	18462.2	7126.73	12832.4	28977.9	8299.94	9396.31	19049.1	27635.8	37387.1	13716.9	7652.98	8184.97	24341.7	9913.61	3947.88	15262.2	5459.25	40272	11591.4	12456.4	8725.68	11729.8	4862.9	8921.18	5119.68	5520.48	4239.05	2101.01	7097.77	2287.08	2569.3	2294.81	6098.85	8745.69	9913.31	12996.2	5111.19	3873.92	10153.3	4387.24	7817.96
M693T218_1_NEG	N/A	N/A	693.202	217.738	NO	D	49042.9	58597.9	100548	194143	39075.2	14261.4	74973.2	135875	76207.9	45004.1	1288.15	6334.61	39142.7	14605.8	143254	128033	130223	53550.9	74425	61990.9	182918	40564.8	59644.8	43576.2	33192.6	54742.3	37875.6	68474.6	13140.7	56216.9	34449.4	86097.9	21494	18755.6	48809.2	47193.1	3350.02	28241.3	56002.3	11896.4	100912	135501	58945.7
M223T166_NEG	N/A	N/A	223.109	166.323	NO	D	6991.07	45392.9	10388.3	53067.3	14630.6	11866.8	32036	37209	3235.7	4229.13	3552.39	4086.18	4521.38	4274.58	49734.9	46167.7	60443	22963.1	13624.1	3287.87	28999.7	4393.15	10022.4	6058.11	6755.19	12681.8	7013.76	8492.51	5973.13	9480.11	4833.49	9900.66	4364.33	5442.08	17090.5	7834.07	5257.69	8840.82	3174.55	3862.75	11603.3	20712.6	19931.1
M737T503_NEG	N/A	N/A	737.481	503.411	NO	D	2881.24	2822.85	2640.93	32158.3	3690.88	3846	31534.6	21631.5	5112.25	4440.11	5077.72	5379.04	4489.35	2392.78	2725.17	33340	2740.02	5287.78	2142.59	2443.21	2651.33	3234.64	4742	5314.81	1493.01	3387.46	5345.65	5846.27	4064.71	2789.45	3765.36	2894.94	4166.57	2376.64	4110.34	5079.07	6224.16	2974.58	6386.96	5148.64	4131.91	6649.53	3458.44
M768T412_NEG	N/A	N/A	768.132	412.361	NO	D	3605.39	3551.85	2853.56	1972.11	5783.44	4182.92	1297.92	1958.1	5760.69	6762.21	4673.63	4337.56	6120.45	5701.72	3064.99	4028.93	4691.53	4301.87	3052.21	3393.6	3949.53	4126.38	4964.63	3372.3	5410.86	5811.48	5205.89	5172.35	5711.72	5515.35	4892.68	3742.9	6361.25	4005	5157.22	4897.16	5017.76	6756.26	6309.51	4513.77	4451.27	5617.68	6279.47
M673T207_NEG	N/A	N/A	673.076	207.397	NO	D	6613.84	6835.17	8345.18	9153.29	10884.2	11420.4	9431.75	8928.39	11456.5	11765	8243.82	6939.02	9552.76	10685.1	7571.56	7004.8	9499.76	7459.99	8722.33	8602.83	7942.07	6591.54	6639.33	7279.27	8122.23	8591.29	8623.28	7373.02	5385.29	8138.35	6812.62	6679.57	6906.38	6948.46	4813.51	7916.91	8373.16	7028.36	6727.12	5643.6	5889.61	5008.21	5251.89
M669T194_NEG	N/A	N/A	669.08	193.696	NO	D	32271.4	19690.1	3933.12	4263.18	10395.5	11539.9	6808.94	1521.65	27183.5	30801	23400.2	21753.9	29609.7	24530	40619.5	19816.5	29313.3	32300.4	39937.1	45748.7	49311.6	100303	9533.65	14750.3	12773.5	10364.2	9707.3	9697.28	9052.46	12174.2	12827.4	8972.58	6832.95	10930.8	38838.9	10814.1	7263.15	23579.2	7457.16	3979.48	11331.9	42974.3	4279.74
M845T436_NEG	N/A	N/A	844.946	435.595	NO	D	5015.92	4871.55	5247.19	5757.57	4326.68	4626	5299.3	5999.27	5482.32	4811.67	5565.85	4219.66	5444.13	5525.36	3094.96	4226.68	3250.05	5054.41	3915.63	4821.66	6466.28	5958.98	5547.86	4586.74	5489.69	4864.44	4010.91	5812.78	4040.38	3808.72	4130.31	5325.18	4191.88	4862.06	5237.81	4932.72	4639.35	4832.41	4797.69	5418.11	4132.01	4701.1	6067.71
M355T62_NEG	N/A	N/A	355.067	62.065	NO	D	8535.92	8122.73	35969.7	21025.9	20495.9	18091	16300.4	10743.8	5761.92	6520.38	3688.16	3487.5	5457.17	4104.14	28649	25393.5	17915.1	11697.4	15193.2	21062.1	96179.8	51475.9	144256	116055	241795	104255	162192	253721	326680	120856	285725	124019	149491	160272	71889.5	188977	3904.92	29949	10709.9	19966.1	19566.7	23407.5	26795.7
M509T155_NEG	N/A	N/A	509.187	154.663	NO	D	17154.6	19185.3	188557	164857	113604	67221.4	472022	122410	16696.2	17805.8	85076.1	104118	59103.9	40902.4	236342	161181	336806	307068	381049	210773	246986	144862	335574	508346	1.22082e+06	287799	409544	939575	393466	769792	315374	558784	393442	209093	353491	424131	247713	400890	15427.5	622239	66985.1	245534	21595.9
M267T54_NEG	N/A	N/A	267.053	53.5195	NO	D	3076.26	1304.44	11559.6	10973.3	7490.18	6632.43	4325.99	5215.72	4639.23	7653	4457.36	5658.2	4666.67	5601.98	6544.35	6512.52	5954.21	2029.54	4620.82	5329.25	25913.4	5939.43	17655.7	8397.05	6878.49	4755.74	8901.62	4905.22	20950.6	10173.9	15804.5	9577.94	10136.8	25406.8	10806.3	8827.09	4206.3	4062.03	10172.6	6865.42	8202.05	13190.4	16665.8
M253T769_NEG	N/A	N/A	252.839	769.46	NO	D	13127.3	13853	15161.6	12351.8	1693.27	18024.7	12279.3	13580.7	25737.2	3301.63	21853.3	13558.4	11810.9	14904.9	28349.9	14761.5	5920.67	12088.5	6772.34	12810.4	21798.9	14824.5	11350.1	11363.4	14827.3	12585.2	26320.6	12084.4	1683.46	20387.2	13738.5	18722.9	12646.4	12778.5	11042.3	26465.9	24256.3	17680.8	2412.13	30003	17823.4	74198.2	12429.9
M133T132_NEG	N/A	N/A	133.051	131.898	NO	D	6036.63	9411.21	6260.39	9100.8	3526.11	4773.03	4685.37	4823.38	6869.79	5686.38	11228.3	7524.62	4640.87	5459.59	3222.97	5290.9	3621.79	8425.76	2076.43	4883.14	8011.7	5337.96	8167.43	8676.07	6964.74	7590.79	7574.15	6988.16	5840.79	9104.62	9818.03	9617.96	6540.86	6533.41	5771.4	7756.13	6230	4845.86	8288.46	7825.49	6010.48	1308.06	6941.18
M131T645_NEG	N/A	N/A	130.998	644.767	NO	D	8521.48	9777.02	9988.2	10212.1	8197.78	9727.98	12832.4	8578.48	10109.8	13351.7	8461.2	10059.4	11282.2	9286.19	9917.04	10313.3	7968.69	10560	7411.5	8785.55	8927.55	11025.7	12250.3	11565.3	8041.14	9811.27	9496.96	9534.41	12408.1	8634.92	8728.5	9799.09	10731.3	10335.5	13351.3	8006.47	7216.18	8269.13	11648.6	10798.3	8066.37	7516.99	10842.3
M765T320_NEG	N/A	N/A	765.23	319.847	NO	D	10911.5	4347.64	18292.5	7559.3	10449.3	21966.8	5533.13	1315.58	36296.2	75852.7	40566.5	32390.9	23587.9	27825.9	17664.3	18472.6	17616.8	19492.3	9983.64	19341.2	28304.2	91089.1	49439.7	22598	26904.9	30562.5	30855	40007.9	52906.1	18063	81981.8	15461.6	36215.4	35125.8	51419.7	20245.8	101401	163584	24280.2	8521.81	15667.7	80878.7	15686.7
M557T405_NEG	N/A	N/A	557.268	404.547	NO	D	5216.91	2853.7	2495.48	1542.96	5215.11	6547.36	2809.18	1576.55	4303.41	3181.9	6280.76	3936.81	5317.77	5075.65	5384.1	3153.14	5278.21	5803.81	6746.78	7287.7	2372.14	6370.83	3680.88	4747.76	5124.19	6070.57	6491.49	5053.74	4104.57	4846.53	5952.68	4914.75	5834.33	5096.32	6034.92	6098.97	5032.23	6058.54	5349.08	5200.73	3965.1	6902.99	3639.36
M275T333_NEG	N/A	N/A	275.202	332.772	NO	D	78732	60132.2	20469.7	14262.4	17413.2	26586.7	18526.2	6917.27	40362.5	76212.8	252147	142765	143991	214554	22037.9	25961.6	45106	72923	45898.5	106224	1317.11	38346	10131	7385.9	5926.24	6986.02	9427.92	10141.6	37900.6	2808.92	20338.7	2984.66	3911.3	33146.2	13999.3	6678.1	51147	29322.5	49349.7	54055.3	6760.03	24640	6955.09
M371T287_NEG	N/A	N/A	371.243	286.824	NO	D	3654.32	3617.91	3682.83	3571.1	4014.04	7836.46	6379.36	6309.11	6374.02	7125.48	22599.2	14739.6	7942.85	10113.5	4340.08	5465.94	6330.46	14032.4	8368.75	12079.5	3717.32	5355.96	4634.17	3783.26	3274.48	3555.33	3191.81	4157.02	4246	3929.47	3644.75	3868.91	3631.95	4925.39	4760.29	3795.42	2891.45	4475.74	2774.76	3385.42	2671.96	2736.49	3478.16
M207T29_NEG	N/A	N/A	206.977	28.9745	NO	D	26064.5	44303.5	28033.6	37513.3	35722.5	44531.5	43642.8	40410.3	11007.9	16259.1	33578.9	32122.7	22932.6	18983.9	18257.8	21205.5	30135.4	34208.1	32714.9	40106	36339.2	4995.68	11076.7	12264.2	39126.4	36492.3	33475	24397.2	9166.89	32985.4	5737.12	38976.7	39189	7797.42	5155.41	20880	27097.9	33486.8	25134.4	28063.7	35695	6097.28	18828.3
M789T293_NEG	N/A	N/A	789.222	292.77	NO	D	2617.16	4105.55	7676.06	13282	2613.11	2788.01	3819	4453.52	12298.3	11496.5	3329.59	3751.36	2511.4	3148.89	2796.9	4108.83	1693.67	3522.38	1323.65	6405.23	12705.1	9976.67	8062	9229.83	9877.93	14797	11681.9	8847.12	14614.1	11051.5	7356.58	9402.61	4936.35	7655.21	6844.84	11677	12167.2	17752.1	8759.79	10660.6	9622.87	6924.74	7133.78
M198T137_NEG	N/A	N/A	198.041	137.224	NO	D	4947.17	5498.54	6061.26	10726.4	5926.31	9374.49	7318.81	5939.75	25460.1	30554.8	10218.3	6708.17	26508.4	20666	12233.5	16831	5302.9	8546.24	5813.21	10053.5	21195.2	17280.5	971021	784640	883271	726615	740602	579813	715822	633496	719735	703734	582182	846212	25100.2	590913	10421.5	13489.2	2157.92	27690.9	8798.91	15510.7	18338.3
M381T356_NEG	N/A	N/A	381.065	355.87	NO	D	5106.17	51884.7	4834.92	4594.4	5201.53	9925.83	6126.51	3539.99	10398.2	5586.24	8931.26	5531.67	3728.73	5265.34	7834.79	10968	8656.98	9092.04	4008.13	7282.49	23035.3	7701.26	3929.14	14512.5	3913.22	10723	32035.5	4833.25	2290.99	2686.83	5060.95	2892.79	2144.79	2746.29	2442.52	5832.39	4579.09	2920.16	2794.19	2570.33	4965.29	5896.81	9435.41
M424T153_NEG	N/A	N/A	424.151	153.441	NO	D	3979.95	1329.2	6806.05	4402.76	3690.27	3968.93	2739.47	1736.61	3735.18	17623.3	5101.4	6379.95	4299.56	9378.95	7033.48	7896.73	3448.59	6577.9	5344.34	7858.09	5515.96	10702.7	6368.5	15375	7724.27	11851.7	7475.26	9695.45	5361.9	13448.5	3734.88	7346.13	3289.97	8249.03	9364.88	5849.83	7275.06	5642.63	4534.13	5626.36	15764	15226.6	13627
M948T479_NEG	N/A	N/A	947.515	479.451	NO	D	26702.7	34767.8	70949.6	46855	34393.3	31462.7	21723.2	28110.5	44858.6	40240.6	29687.3	53824.9	40745.2	44110.5	57249.5	54910.6	48870.7	51358.5	33988.1	32993.1	17640.3	13468.5	15649.4	14936.7	10422	15499.8	12198.7	16466.9	14443.9	14298.7	10967.3	13516.3	11714.1	11635.8	14817.1	12422.1	20150.4	14033.4	9304.94	11902.4	10761.6	17490.6	11284
M336T35_NEG	N/A	N/A	336.104	35.2245	NO	D	4341.24	7257.61	4320.17	4871.56	7097.07	6851.14	4555.62	1330.46	7979.24	6855.63	4823.49	2578.69	4325.76	3605.26	2756.29	7144.98	5367.16	3788.53	2761.71	1698.16	10804.1	7889.59	12486.4	8725.08	7813.68	4484.09	6859.99	8249.34	11014.3	9705.23	10802	8420.18	7821.39	12826.5	11544.4	8257.33	10073.2	5598.45	9689.92	16187.4	11974.7	11233.6	13617.7
M683T245_NEG	N/A	N/A	683.162	245.082	NO	D	17289.1	26539.4	2469.19	1332.74	16120.4	24054.4	18482.9	17559.9	119179	115581	60931.7	52083.9	63198.5	63877.8	1846.36	2385.32	11200.7	12238.8	15957.2	18170.6	9510.59	22500.7	17828.8	10560	13810.4	12990.5	11467	9355.12	9977.47	13461.8	14896.5	11579.4	10488.9	7668.32	13635.4	12761.3	23482.3	17456.4	31657.7	38810.9	30426	49535.3	102286
M95T25_NEG	N/A	N/A	94.9807	25.488	NO	D	4272.87	6438.28	8533.44	7676.9	2496.96	4608.37	8082.96	3698.59	6226.52	5550.97	7235.07	5336.65	7152.73	5693.01	4881.98	6124.26	5466.91	9087.3	7074.73	7345.06	5079.19	5857.84	6575.66	7122.55	13073.8	8703.46	5846.75	6386.27	7775.97	7325.8	7056.94	6751.23	5453.06	6848.81	6553.04	4911.59	4628.94	6973.61	3716.17	4393.97	2362.42	7717.05	6743.67
M282T46_NEG	N/A	N/A	282.063	45.789	NO	D	11492.1	7123.09	6225.05	6847.67	4179.66	4553.6	9142.76	3115.11	4233.4	4726.52	7617.67	6740.12	7248.03	5790.55	4473.76	6150.92	4543.45	4093.2	4766.79	5314.81	3491.45	3125.32	5505.17	3649.32	5812.88	5417.98	4518.07	4746.55	4615.19	9553.77	2944.38	7631.14	6404.88	3659.52	5311.22	4256.92	3410.84	5379.15	6804.06	19115.9	11137.4	6352.53	6119.52
M319T25_NEG	N/A	N/A	319.002	24.992	NO	D	7862.94	7491.39	4939.45	3516.59	5252.12	5206.04	6729.09	5662.82	6920.28	6639.44	7228.41	9320.53	9856.69	11015.5	4986.84	5489.89	7826.89	6207.14	6684.74	6677.41	4095.9	6456.56	5487.9	8149.62	9220.28	7366.08	7175.94	10819.8	8548.24	4973.77	9062.1	8459.35	13422.5	10738	6924.37	8562.59	4867.45	4365.6	1670.06	5715.55	10502.4	5237.08	3982.46
M368T235_NEG	N/A	N/A	368.203	235.391	NO	D	12478.7	10599.6	9203.69	5516.8	16395.5	17243.5	8781.94	7072.01	9616.28	9334.1	10822.5	12333.6	13917.1	10123.5	6772	14416.2	11084	12841.9	9072.65	10513.5	6942.35	3977.74	4108.98	4956.75	6069.91	7680.22	6748.63	6739.16	2399.33	6335.08	4790.96	12015.6	10105	3137.25	4656.64	5136.79	3776.16	4696.5	4786.95	3720.98	3965.12	2194.64	2579.36
M666T453_NEG	N/A	N/A	666.059	453.199	NO	D	38685.8	23624.6	65243.6	94618.6	43528.7	25632	6128.36	442410	273138	161562	47124.5	31641.8	24149.6	63168.4	45073.7	517406	601739	44429.5	62963.4	62853.8	95523.5	117529	33295.1	141073	62111.5	42045.4	10405.6	72515.1	97587.1	20720.7	42196.9	3719.35	82490.4	6759.31	33310.6	3008.47	69023.1	162178	26611.4	14340.5	11606.2	10969.7	27321
M365T373_NEG	N/A	N/A	365.232	373.221	NO	D	4398.98	2516.54	7182.64	4009.92	5107.88	5314.87	4062.92	3391.92	7779.7	7932.45	4902.01	6761.43	6873.38	8222.36	11340	11168.3	9972.5	10516.6	6731.86	7460.84	4443.7	11046.9	8773.61	5509.25	3731.17	3797.85	4584.18	6445.77	7322.27	5104.84	5119.61	1345.81	4820.37	6074.01	3896.62	5716.11	2969.27	6187.01	3878.35	2539.24	4015.27	5471.39	4992.96
M393T194_NEG	N/A	N/A	393.093	193.663	NO	D	10751.2	14199.8	43289.2	65683.2	7713.84	21158.3	22099.4	21202.2	15405.3	8091.43	20086.1	8626.09	15234	14198.6	22375.3	23344	15460.6	14871.6	14658.3	15491.3	27573.3	13985.3	2961	3998.26	5640.77	6455.29	6949.69	5486.52	1345.94	4759.54	4151.61	4152.82	1892.66	1368.78	16169.3	5383.86	53226.2	42891.4	49564	6099.12	19376.9	24565.7	23472.1
M265T41_NEG	N/A	N/A	264.935	41.391	NO	D	13299.1	10461.5	3748.87	3919.06	14389.4	17504.2	5287.85	1348.51	29819.6	37079.1	39329	34399.3	384118	346987	171858	145958	149945	162615	141672	179443	146039	148333	158889	125524	301709	271127	284129	151861	192921	249294	100210	196199	211235	129874	363036	143736	372516	231005	158319	147426	115453	151338	158535
M352T34_NEG	N/A	N/A	352.135	34.491	NO	D	15431.3	27257.8	24089.4	35415.9	30620.3	28802.1	36792.1	33802.8	8432.05	14440.1	12511.4	14975.5	7867.92	8922.2	23960.8	18443.9	24637.4	23278.4	29159	27138.3	18507.5	3730.25	9671.12	11854.3	25751.7	25546.7	30304.3	21836.8	6248.56	25844.4	4704.68	35957.4	30377.2	7824.35	5329.96	18814.3	23477.3	33328.8	19092.3	21454.6	33895.6	5265.95	17094.9
M127T695_NEG	N/A	N/A	127.001	695.19	NO	D	45879.6	3741	15576.5	10908.2	10499.1	20200.3	10816.2	35819.1	19316.3	8629.82	19372.5	9552.61	12463.8	1523.6	1528.04	24271.7	3197.6	1701.03	18132	14245.2	16587.8	11961.9	14731.9	25634	1543.66	16673.4	24852.8	23099.6	11070.6	16847.7	13158.3	2725.94	19227.2	17109.2	21082.5	21030.8	11160.1	12415.3	12081.4	16896.4	15992.4	8059.64	15100.4
M379T36_NEG	N/A	N/A	379.135	35.722	NO	D	27492.2	6756.07	3558.78	8666.07	8252.81	4604.55	5125.71	3351.97	12111.7	8810.54	3881.61	8249.84	11964.4	14360.5	3988.83	13800.6	21723.8	20953.5	3560.96	20021.8	7296.23	9297.11	10170.3	7932.33	1352.74	7851.71	15084.4	11946.1	12698.9	12424.3	7757.33	8499.03	11610.6	7213.87	7859.45	13082.5	7921.27	15074.9	5225.23	9094.79	9748.84	7308.49	9185.41
M781T418_NEG	N/A	N/A	781.405	418.027	NO	D	37501.4	58830.2	82091.1	133076	40173.3	26911	55659	59542	53438.9	38025.2	15054.3	19996.2	47291.6	40350.4	174058	161134	85658	68415.4	59934.8	93991.3	117909	92675	96983.8	69450.5	42260.3	48645.7	44408.7	69762.3	77316.1	45740.9	69897.6	72286	18966.2	58565.3	60992.7	52958.2	1357.34	24424.6	34143.7	13249.3	40464.1	166022	59078.1
M501T209_NEG	N/A	N/A	501.211	209.303	NO	D	185009	147775	258423	520764	180899	116594	492720	328451	294656	168987	34016.6	50163.2	78345.6	76865.5	500632	537010	465697	279613	123840	209156	1.22092e+06	743575	1.20264e+06	878250	649585	579623	313339	223505	482422	504870	600232	814035	107680	269528	1.02286e+06	335655	6075.67	75251.5	548643	25553.7	69736.9	541118	832672
M305T41_NEG	N/A	N/A	305.013	41.221	NO	D	21998	33170.9	52430.8	97161.5	4229.68	6618.95	56536.1	34679.3	35028.8	12330.2	22548	13090.5	45866.2	67090.6	242767	287813	110788	87863.1	110654	198988	55477.7	21004.9	178331	71580	72178.3	51221.7	51798.7	42989.8	179060	53710.2	89233.9	86794.7	35686.5	109268	42277.2	56687.2	1700.75	15998.8	30521.6	57268.3	45843.2	33744.3	63797
M267T748_NEG	N/A	N/A	266.804	748.221	NO	D	1825.43	17643.6	15509.9	1617.62	17839.2	13609.8	14651.5	15060.5	76574.3	17510	13173	35994.6	13329	16253.2	2418.17	3346.64	4126.56	11236	22161.7	30568.9	9057.88	15340.1	17599.1	2551.69	17208.5	16291.6	20996	3862.91	15744.2	54632.8	17823.4	10051.3	10148.6	1964.2	6508.73	37025.4	20347.9	13039.2	18827.8	11580.1	21075.6	37714.3	19541.3
M447T646_NEG	N/A	N/A	447.093	645.763	NO	D	37997.1	3059.11	31619.1	24625.4	16445.5	4276.25	25965.3	1363.2	22733.5	13032.6	4893.7	59874.8	2555.08	17258.5	6011.34	28348.3	6142.08	8483.61	20820	22116.9	15458.1	16273.5	37621.2	74745.5	28018.2	25730.6	61027.7	20886.3	53305.1	25992.3	42324.8	37743.7	40173.6	69824.9	57335.3	41114.2	25374	16798.5	32058.4	26547.4	74960.3	120251	101773
M179T55_NEG	N/A	N/A	179.021	54.994	NO	D	11871.8	9929.64	4398.22	4064.7	5241.58	11157.5	2295.02	2669.19	20093.2	20283	11125.1	4789.96	5833.55	3979.63	3441.5	4776.48	6103.3	2600.73	1507.67	3307.89	5884.91	4042.65	6389.83	5453.24	7688.12	4801.73	3618.11	5709.95	5271.33	5668.2	7261.37	7216.06	4409.11	7456.07	9351.95	4619.13	6042.86	5833.69	4005.05	4001.89	3078.05	4567.05	6839
M771T475_NEG	N/A	N/A	771.436	475.126	NO	D	25059.9	19081.6	35407.5	44216.5	26766	19175.1	18692.5	23752.7	38955.5	27838.2	20400.5	23814.7	27683.5	58201.9	45689	44595.5	41137.6	26906.2	28141.3	58609.3	81765.6	52146.3	30195.4	24471.5	23023.6	41985.5	29368.8	49463.9	27503.5	15448.7	29495.4	6022	10843.5	18909.4	42604.6	29611.6	14249.8	19267.4	22917.1	17318.3	35324.9	113602	41301.5
M884T412_NEG	N/A	N/A	884.044	412.312	NO	D	3230.24	3891.52	1722.5	1899.12	4208.44	3269.66	1797.78	1369.22	5707.06	5844.2	5194.11	4489.49	5574.52	5382.28	3048.52	2862.48	3138.92	3046.14	2408.24	3654.41	3998.59	4051.79	3781	2732.25	5005.01	5691.48	4281.2	3852.04	5458.78	4339.99	5153.08	3678.07	4969.2	3969.03	6161.02	3772.06	4017.67	4997.48	4061.39	3537.6	4496.59	4160.97	5532.89
M516T350_NEG	N/A	N/A	516.198	349.904	NO	D	2799.83	4334.91	1687.49	1376.87	6099.94	4136.8	3357.97	1544.32	6334.79	4451.08	3702.62	4155.61	4006.94	4353.72	4238.87	5651.01	3480.06	5372.33	4636.92	4528.68	7495.72	4554.85	5571	5104.19	8852.9	6508.73	12608.7	6259.44	8136.1	6959.33	5308.3	6559.6	4411.82	4767.55	4554.53	6746.79	6417.74	7073.44	7447.51	5592.03	2953.15	4539.06	6300.96
M699T209_NEG	N/A	N/A	699.359	209.069	NO	D	1760.71	1383.1	9351.8	8240.41	1583.71	3424.05	3674	4598.49	7197.53	8668.25	5471.48	4596.51	6041.8	4925.66	34123.4	31353.8	6520.75	5894.51	5188.81	6171.44	16442.4	21809.7	11067.2	13776.1	16812.3	14169.8	13234.3	19176.7	11423.3	17800.7	10156.4	16498.9	13319.5	12746.6	17142.4	11508.5	11054.6	16061	8247.69	20971.7	2414.34	5586.58	11837.9
M454T150_NEG	N/A	N/A	454.119	150.408	NO	D	2560.48	1385.46	6358.96	7610.09	4963.72	4165.01	3778.16	8189.72	6219.97	5636.95	30348.9	29351.1	4949.85	9695.32	6872.88	9294.84	4481.41	16955.3	9153.59	5020.14	11130.5	10951.5	9560.11	7829.61	11795.2	8229.1	7258.68	12084.3	22468.2	14890.6	11029.4	11073.8	9410.05	6061.54	10927.4	10971.5	3432.13	6262.72	7630.63	4331.76	4722.16	6195.42	7487.7
M631T447_NEG	N/A	N/A	631.396	446.538	NO	D	6911.12	4059.09	15820.1	47930.9	9483.29	5323.14	6007.27	8119.82	45404.5	32892.3	26870.5	36786.6	10131.8	18910.8	13753.3	15018.5	10993.3	27778.8	13380.6	41852.8	9429.77	39976.6	32175.6	23009.4	20529.7	24828.4	19481.7	28307.5	63653.2	11822.5	29332.6	10959.8	9777.13	25257.8	11492.7	15160.5	12535.6	13647.3	14209	4336.2	6638.18	14263.6	13252.1
M252T162_NEG	N/A	N/A	252.089	162.385	NO	D	15437	22058.3	9167.73	36532.4	7151.65	12609.4	10124.4	11328.3	5869.76	11157.5	12660.2	13307	12502.7	13839.2	65320.4	32868.1	53879.3	13247.7	14973	4751.32	31922.6	5108.37	38402	19009.5	30162.4	22439.8	20868.8	24120.8	12112.1	33809.2	12007.1	34193.6	26645.2	12399.9	80520.8	15669.2	9517.52	22206.5	4416.55	16787.6	30543.3	52939.6	25046
M429T130_NEG	N/A	N/A	429.14	130.077	NO	D	20076.7	14880.8	3978.53	8042.43	14060	14704.9	8805.83	8977.46	8250.13	7838.12	10168.1	7789.44	9536.37	10964.1	10917.4	10764.7	3213.2	12351.1	8306.84	14329.5	11848.7	21137.8	17324.7	17178.4	4399.91	14166	12547.9	4409.33	14579.7	21915.6	13209.7	12388.6	24482.5	16859.6	18311.6	14264.2	16396.2	14126.1	13246.6	20266	15732.9	13000.2	12483.4
M548T139_NEG	N/A	N/A	548.103	138.973	NO	D	54046.3	99949.9	12315.6	16418.9	33587.1	58290.1	38355.8	31366.2	20870.1	25140.6	18541.5	26625.6	57763.7	24983.3	12776.7	12160.4	30311.3	29470.2	33477	28534.4	10254.6	16578.3	16678	11629.2	10849.1	11061.1	10928.2	7925.18	9147.76	10874.8	9783.51	8529.63	11723.6	13582.7	19526.9	11579.7	10046.1	15887.2	8697.36	23294.8	14363.4	10627.9	13814.8
M351T167_NEG	N/A	N/A	351.085	166.855	NO	D	3541.89	1391.39	34291	34572.9	35028.6	2852.75	40082.4	40252.9	8188.61	7374.39	11318.5	7407.35	6651.55	5215.23	34085.2	42907.5	2992.1	2841.86	4502.26	4337.64	52269.9	40684	11974.5	25486.1	4879.94	4574.03	61875.5	11228.3	8865.07	5398.58	12853.5	5038.45	57221.9	8213.14	25741.3	5289.95	3652.07	103100	4387.99	70135.7	75988.9	8608.71	5773.78
M688T409_NEG	N/A	N/A	688.107	409.466	NO	D	3532.05	3978.97	2413.23	2375.07	6896.93	4420.41	1964.92	1393.27	6280.49	6848.39	3937.49	4743.37	7196.09	6276.83	4003.39	4650.85	3846.86	5145.99	4039.93	3872.22	4519.89	4710.15	5539.27	4135.46	5593.64	6421.14	5269.94	5655.09	7641.67	4871.43	4857.64	3431.44	6677.38	4567.84	6468.02	4590.89	6187.39	6705.02	4451.92	5527.49	5619.11	5894.96	6680.75
M787T392_NEG	N/A	N/A	787.456	391.779	NO	D	11976.4	6421.63	18390.6	23799.3	6320.9	6105.81	13970.7	10793.9	9709.49	21235.7	11043.5	14734.7	5429.96	9700.02	30630.5	11131.5	20336.2	9544.86	18267.8	23527.8	8549.65	13264.6	44199	32554.5	10891.2	12605.4	6684.73	24307.2	39628.2	6130.79	42935.9	9085.01	5663.7	15310.8	9323.75	13501.1	3989.36	7135.36	3255.08	5380.02	4021.69	12612.4	8119.24
M237T135_NEG	N/A	N/A	237.047	135.275	NO	D	10984.3	12246.5	6442.34	4411.76	6411.16	9744.65	8710.38	6826.51	16164	14784.4	6859.38	8404.63	7171.05	10652	6936.8	17547.2	18388.3	3729	2649.5	3355.81	26518	10597.7	23421.2	7036.62	4807.07	20524.4	6494.01	8008.29	21445.9	40819.3	14143.4	2972.65	23531	11676.9	11993.7	4684.2	12587.2	15057.4	32139.9	18428.8	18864.9	1402.49	28106.2
M671T375_NEG	N/A	N/A	671.2	375.302	NO	D	5222.08	7126.8	25425.7	17562.6	10078.4	4323.42	20783.5	11493.6	8776.44	8387.36	7922.14	6981.35	10722.1	8713.84	8168.8	10465.1	5737.67	9006.61	4657.53	13246	15424.2	12020.7	9647.08	6091.39	16086.4	23820.5	15655.1	21286	10537.8	5031.36	8428.9	21395.3	23832.6	7396.99	10431.1	5904.89	2509.71	30175.9	2892.31	2539.94	19667.1	5636.71	4925.54
M590T345_NEG	N/A	N/A	590.281	344.693	NO	D	3969.4	7343.96	1896.8	1411.09	2932.75	4568.31	3950.45	3051.39	6190.76	3731.14	7282.83	4102.4	7561.18	5852.42	4697.44	3647.16	7753.21	6632.02	6118.02	9447.33	6057.11	9029.81	7538.12	8012.25	6557.81	5073.82	5910.65	6463.69	8226.32	9450.43	9933.28	6978.29	5957.13	9152.59	8966.69	7957.41	5712.33	7244.97	7507.26	9573.44	4236.15	4558.87	8214.65
M457T200_NEG	N/A	N/A	457.114	199.611	NO	D	11987.9	5189.87	3448.07	5321.28	8593.69	9053.07	4767.38	7976.12	17110.9	22969	7579.54	7647.4	23652.2	24320.5	12123.4	10563.1	9600.08	8218.47	9077.99	9187.2	14792.9	32106.8	9972.6	7161.88	8489.54	8410.3	8519.11	8172.04	13339.5	10718.4	13176.9	4613.58	4668.61	8820.65	49680	9242.84	3420.43	10554.2	12046.2	5279.07	5759.83	11782.7	13470.5
M472T306_NEG	N/A	N/A	472.079	306.341	NO	D	16978.9	6540.85	17340.9	18263.2	31991.4	16039.6	12154.2	8024.62	21441.8	20096.6	17379.6	29457.1	21460.7	31860.3	33047	15587.4	30606	18359.7	37092.8	22623.4	8539.29	16555.2	14363.7	15243.9	13898.7	14835.4	19285.2	16654	16964.5	15565.8	16593.1	12361.5	15759.8	8136.6	12715.1	16019.9	15958.4	15827.4	16834.7	5924.16	19100.5	11681	6637
M443T419_NEG	N/A	N/A	443.236	419.298	NO	D	11458	4514.13	30684.1	20395.2	16666.7	13770.6	9486.28	9819.28	82795	67746.4	18285.6	56699.8	18126	26485.1	23526.8	24420.4	22252.6	27481.5	21530.6	94411.9	26641	70220	26810.8	14892.6	18266.2	23166.1	26225.2	43458.6	92548.2	16189.9	36256.3	16550.8	13542.1	18263.9	12883	14595.6	15389.2	14262.1	50008.8	8986.45	21715.3	22574.2	11293.3
M643T243_NEG	N/A	N/A	643.186	243.329	NO	D	5492.38	8446.45	12350.1	35468.1	9369.7	5555.72	11674.5	28142.9	56157	38548	13191.5	6487.73	7009.86	7692.63	10023.8	14940.4	1416.3	3523.36	5035.28	22292	13857.8	34904.7	81487.7	28082.2	48240.1	40814	20544.1	41752.5	48825.7	54736.1	42650.9	44000.8	36721.6	51013.8	28337.9	49942.6	32026.2	51637.1	57711.3	52803.1	56253.4	17217.2	33645.1
M173T185_2_NEG	N/A	N/A	173.118	184.57	NO	D	5241.35	6551.13	18806.5	11314.6	19727.3	13632.8	13275.1	9489.06	24535.5	42935.4	6662.35	7154.92	9530.82	10748.3	11673.6	19748.3	4814.87	7305.36	4802.63	8206.87	29529.6	5364.02	23246.6	13474.5	28403.3	26227.4	22079.1	10802.3	8396.6	18201	10390.1	19625.1	28989.6	9886.78	6470.79	26605.6	11281.1	33130.7	3534.58	7273.88	23463.9	3831.87	12829.8
M459T144_NEG	N/A	N/A	459.116	144.372	NO	D	1757.06	2103.63	4542.42	2368.88	2355.1	3154.52	4663.38	2757.94	8324.01	8080.82	4453.44	1420.15	2663.45	2553.31	17645	16286.7	5922.1	4908.4	5508.76	6970.67	31766.2	31955.2	14613.5	18462.8	22090.9	15518.1	17868.8	30104.2	27518.6	18898.2	12374.9	26479.4	25621.3	32628.2	36504.6	19832.8	13168.3	25272.1	18068.8	17205.9	16896.2	16091.7	12961.3
M738T374_NEG	N/A	N/A	738.414	374.003	NO	D	12669.2	22880.3	27969.9	13889.8	8875.6	49097.9	36341.3	10533.2	9306.45	36743.4	9571.59	48796.5	90490.1	6981.23	15836.2	46787.5	21360.5	17107.9	11949.9	21454.6	20858.5	25999.5	56394.1	13342.9	51014.2	11940.9	13242.8	11865.4	18344.4	55719	67505.3	13514.8	3143.16	61817.2	21810.2	9528.04	24627.2	4176.52	35609.9	34012.8	14507.9	55514.9	47250.5
M451T223_NEG	N/A	N/A	451.07	223.466	NO	D	5354.64	4874.01	3354.24	3267.63	4064.53	4541.88	4347.19	2370.64	6825.16	6405.01	7948.02	6538.56	6461.5	7233.03	2018.61	2956.56	2756.06	3848.24	3323.99	4523.3	3340.05	5895.73	6033.62	5617.24	6230.85	5715.1	4887.03	7398.03	9753.58	5751.09	6036.59	6894.65	7700.61	6274.82	5489.02	5765.86	10802.2	10727	24262	24354.7	22075.1	9599.4	9951.24
M429T246_NEG	N/A	N/A	429.088	246.32	NO	D	1446.51	2742.35	4019.79	4732.12	2816.2	3808.79	3863	6671.61	2886.12	2289.74	3037.78	1544.52	2000.44	1426.67	3688.73	2641.84	3458.46	2481.11	4850.01	3698.64	3164.54	3353.44	4078.95	5453.63	4670.67	4287.37	3589.7	2797.93	2722.71	4685.33	4414.53	4426.89	2994.95	4033.16	3141.7	3928.83	3448.53	3329.68	2327.34	3557.8	3465.43	3972.81	4459.69
M881T282_NEG	N/A	N/A	881.207	282.338	NO	D	6262.27	4855.99	1434.64	2011.15	4088.06	1765.82	4508.85	3741.97	8584.72	12062.3	3361.91	1581.64	7576.29	8781.37	11547.1	10501.1	7411.2	4826.63	5304.65	6359.14	19478.4	36792.3	13754.9	10391.1	11857.9	9051.59	8753.5	18723.6	37627.8	16653.3	17801.4	10494.6	22504.8	15898.6	50387.3	12301.2	11666.3	24782.9	12014	14817.7	30385	29750.2	28577.7
M205T80_NEG	N/A	N/A	205.035	79.705	NO	D	33745.5	17287.5	9593.72	14038.5	15358.6	13249.3	8621.03	6537.82	117656	112149	212296	134058	107642	84259.7	19718.3	17919.7	18564.8	20738.4	32152.7	33821.6	16816.2	332221	39466	47472.7	17628.1	9183.01	11608.2	13838.8	17017.1	11848.6	46300.7	4585.08	3583.52	36072.2	148892	14561	26364.3	17852.1	11230.8	18479.7	6275.1	109582	14927.3
M252T655_NEG	N/A	N/A	251.844	654.933	NO	D	23005.9	11545.2	19452.3	20282.5	9642.43	16172.3	7358.54	8737.02	18371.1	21255.6	21534.6	14292	18821.8	19638	21135.8	13384.5	23480.7	23167.7	22332.6	21950.4	8100.49	18600.2	17851.1	17696.1	21123.9	9992.31	11611.4	17878	20442.6	20107.2	19662.2	16787.8	16706.8	10196	9580.14	19646.8	11156.3	9380.3	19512.8	17239.8	20243.6	23472.7	12908.8
M639T273_NEG	N/A	N/A	639.256	272.885	NO	D	2225.99	4316.37	3929.86	5211.42	1438.92	4657.32	4494.43	6088.37	8230.54	7098.37	6487.14	5705.56	8577.48	4590.6	5587.62	7897.1	3928.55	5197.3	2029.53	4031.04	10028.6	7682.77	7597.55	5108.26	6592.24	6728.12	4619.04	6179.4	6572.66	5367.26	6923.52	7390.18	6083.56	7945.57	12106.9	4743.4	18714.4	11061	11466.2	26069.1	5476.54	13866.5	11564.5
M627T253_NEG	N/A	N/A	627.138	253.226	NO	D	30661.8	40350.8	5288.01	7914.84	25779.2	26872.8	26899.9	17469.9	46346.1	49842.2	41455.3	34834	56408.8	65724.4	1480.76	1637.65	22073.7	23552.1	23175	29364	13448	3983.35	10686.5	7270.27	6398.32	7091.9	4679.25	5900.16	6876.86	5890.12	4729.38	8716.73	4268.89	5816.92	5932.53	5077.39	22991.5	4315.96	67221	19654.8	39119.7	31806	14116.5
M271T722_NEG	N/A	N/A	270.798	722.006	NO	D	4794.3	37140.8	19060.4	24770.3	17062.6	27965.1	15168.5	3340.92	34419.5	38325.7	6128.57	17143.2	37849.2	25140.2	12130.5	23424.6	45954	32988.2	16420.9	31954.6	26014.7	23541.2	25554.4	23654	60286.2	19895.8	20812.4	4417.32	19415.2	17992.5	24470.4	12662.1	11387	12600.5	24346.8	57519.8	20069.9	21917.1	26783.1	4905.94	4372.85	53983.3	35868.5
M720T293_NEG	N/A	N/A	720.12	293.274	NO	D	2595.41	1695.23	1610.65	3041.48	2032.07	2378.97	1607.86	1507.32	12988.6	13378.8	4507.81	2759.83	3666.7	4396.6	6991.97	7414.51	3239.38	3326.08	1446.6	3317.68	31974.9	20371.2	21026.5	20648.1	17737.6	16790.3	14696	30673.4	29258.6	23407.6	22598.3	18270	15688.5	23079.7	14863.7	21150.3	21560.9	15461.8	9978.72	3857.38	15196.7	18017.8	18609
M298T59_NEG	N/A	N/A	298.069	59.303	NO	D	11917.3	12059.1	27487.4	11688.2	18761.7	21654	16578.8	6182.43	17005.2	29334.7	40374.8	80220.7	80241.7	23743.8	10893.2	16458.5	14277.8	13936.2	29837.3	16047.5	51598	19579.8	16416.6	15177.3	47586.1	2706.23	18384.4	34126.6	14796.7	24193.4	14302.6	17930.4	12030.3	14016.8	12770.4	19350.8	44755.8	37634.8	30062.2	29903.7	15744.7	17557.9	28763.7
M901T512_NEG	N/A	N/A	901.486	511.918	NO	D	5951.16	7905.16	7961.29	4012.3	5478.89	8336.67	7920.46	6521.93	7884.97	6648.01	6017.17	4014.65	8436.9	4887.71	7052.06	6366.84	5955.83	6238.22	4586.5	8462.9	2733.43	6762.48	7858.13	5983.45	8755.04	5570.68	4441.17	7391.89	4306.27	4372.06	5781.58	6229.39	4841.67	2710.82	6087.09	3711.81	3937.8	4215.84	6659.88	5578.94	4829.16	2550.51	4833.95
M271T694_NEG	N/A	N/A	270.798	694.442	NO	D	24434.1	53625.7	28973.5	24323.3	31943.7	12803.7	31181.5	21681.3	16345.7	37252.2	22203.4	15147.6	41861.5	33826.2	15873	25122.8	2001.97	30853.2	18479.8	21449.7	27403	26429.2	22733.6	21343.1	21515.3	11513.9	33680.3	16260.4	20400.2	22161.9	22713.1	24588.3	20576.3	24124.2	21099.2	28159	50028.8	14354.8	18836.4	35543.7	31482	19486.4	15059
M510T338_NEG	N/A	N/A	510.213	337.76	NO	D	8004.3	7231.04	5554.5	3886.02	3287.43	5467.6	4637.18	5525.71	5019.75	7826.91	5546.01	7277.87	8094.16	6866.3	3442.87	3192.85	5142.1	7777.27	5551.04	5394.99	5913.99	5166.57	6408.19	7360.3	6936.44	4612.81	6219.05	4609.98	3285.22	6685.68	4715.6	5669.46	4857.38	4715.81	5239.92	4985.3	4473.3	4974.17	7188.25	4707.4	4005.76	1454.32	3288.53
M156T751_NEG	N/A	N/A	155.866	751.078	NO	D	15941	3437.64	3133.55	22260.8	35432	20522.4	30923.7	3086.32	16087.2	25220	14698.6	1833.93	24070.8	14140.7	44544.5	24583.5	34988.7	44656.5	30485.8	17518	15069.9	14808	76898.6	74215.4	19877.1	32615.4	14066.6	27383.8	19994.6	20865.8	28421.2	26555.1	11552.8	26076.4	16048.4	44405.7	2340.28	22242.6	18905.3	18210.7	54080.2	32717.2	39858.1
M127T721_NEG	N/A	N/A	127.001	721.023	NO	D	36343.7	32246.9	33498.8	9877.95	20805.6	21108.7	5275.86	41706.9	15067.8	60528.8	46024.6	25150.3	2160	37051.5	2327.49	19758.7	8792	20342.8	18863.4	6491.62	6891.83	3379.86	20959.8	1552.12	16885.7	16085.4	1903.56	2287.17	26712.5	15401	23975	32686.6	23505.5	16860.6	33308	19186.6	12789.7	32159.1	17198.9	4870.63	24910.9	14900.8	20544.1
M360T61_NEG	N/A	N/A	360.177	61.1775	NO	D	33187.4	51428.1	49626.8	65122.7	26004.4	35359.6	38311.6	21959.6	7227.3	8283.61	6626.59	5937.47	29811.9	14542.6	34551.8	36192.5	26073.2	25049.5	23333.3	26071.9	33753.1	21607.1	31055	22559.6	28676.3	29296.1	39180.6	24255.8	17543.8	28864.6	19635.4	18360.6	27780.7	22555.1	29188.3	31253.5	25714.1	26449.4	21554.4	38804	20862.7	5771.48	25091.7
M310T60_NEG	N/A	N/A	310.118	59.769	NO	D	45366.5	47432.6	43729.1	57120.7	43183.7	55096.1	13733.9	29225.4	27820.5	31340.8	30308.1	35890.8	54293.3	30154.1	33672.5	29076.5	44850.1	31616.7	41868.4	36507.1	36517.1	17987.1	40124.2	28731.6	37752.4	33146.9	29030.3	31693.5	18315.4	31349.9	23118.1	30967.9	41027.4	21201	40345.1	30267.6	35432.2	39075.2	47267.5	39828.7	33522.8	16965.4	34977.3
M296T60_NEG	N/A	N/A	296.119	59.889	NO	D	10858.3	15231.3	22070	23507.4	11336.4	11759.1	20721.9	15040.4	2930.03	3633.61	2138.42	1467.67	9311.11	4058.93	11435	9717.98	14344.9	7712.93	10442.1	9074.78	19894.2	9603.2	10429.9	5448.93	19772.2	13095.5	12905.5	13319	6610.16	12371.8	5269.58	10832	13122.3	10767.1	13509.1	13534.4	15270.2	23304.2	13321	27166.6	14641.9	2704.03	16084.7
M505T410_NEG	N/A	N/A	505.236	409.5	NO	D	30493	9995.4	6373.89	5677.49	17723.6	16870.4	8079.71	1469.91	159642	203978	56916.6	69944.9	73560.5	119765	15889.7	12009.6	27800.6	27705.4	25505.1	35964.8	2832.65	32951	18321.1	9573.9	17596.3	29212.5	37325.2	24292.4	42500	11550	13516.7	5759.78	13987.2	13450.6	3933.06	16921.3	36056.7	62628.8	98828.7	28206.3	19258.1	11100.6	14154.7
M520T159_NEG	N/A	N/A	520.204	159.379	NO	D	3552.09	4804.13	3844.52	4690.67	2506.9	2618.82	4924.96	2404.97	11697.5	10755.6	3962.85	4482.54	9789.2	6148.83	16535.3	14426.7	7895.62	6938.29	6455.33	7094.36	17690.9	14676.8	17070.6	12168.3	12143.8	9368.65	10750.2	8349.61	11463.9	10951.8	11404.1	8613.18	8621.04	12711.6	15772.5	9946.43	9398	12714	2122.12	11759.2	3979.65	8711.08	11066.4
M770T418_NEG	N/A	N/A	770.458	418.099	NO	D	4644.21	2537.84	17351.3	15277.1	1971.33	1629.15	3448.19	2165.7	10531.4	13428.3	6794.39	6814.11	3367.28	5619.98	8688.13	12790	2803.42	9285.64	2409.64	12347.1	15577	10972.8	11271.7	10330.2	8905.52	12006.4	9801.79	23404.5	26086.1	7043.69	10804.1	10021.4	9286.85	9866.49	4265.63	10588.7	7410.92	15175	9565.41	3706.76	11098.3	7881.2	8575.47
M535T189_NEG	N/A	N/A	535.276	188.933	NO	D	4423.46	8323.57	12189.4	12807.5	4465.72	4402.63	6290.71	5239.79	3623.31	2264.54	1471.13	1915.6	6217.74	3986.59	8473.66	8098.44	4911.92	3866.84	5294.06	5438.75	7953.88	4012.27	6928.88	5805.62	7399.35	6123.54	6513.87	7870.61	4917.51	7422.1	5966.38	7113.59	5829.06	6433.32	5145.43	6716.88	5454.5	6745.87	5938.48	5943.17	5456.26	5392.63	7615.84
M341T30_NEG	N/A	N/A	341.016	29.654	NO	D	6812.22	9622.46	3527.81	3766.15	6060.01	6758.85	5065	2144.68	9160.9	11070.1	14528.7	9467.14	11278.9	7623.03	8552.34	10374.7	11971.7	12921.4	6362.01	9885.97	9900.87	7109.78	10783.9	8273.45	11107.7	14703.4	8891.88	10687.1	11732.5	10324	10282.2	9209.95	10038.4	11491.5	9851.22	9534.9	15208.8	12693.1	6732.59	7575.28	7880.78	5580.29	17845.4
M475T333_NEG	N/A	N/A	475.162	333.129	NO	D	90049.8	58970.8	48431.8	41026.8	36461.5	38717.2	35529.7	25362.6	43636.8	58032.1	111134	85674.5	79855.6	116447	50729.5	42091.3	67745.4	70321.7	74556.4	78234.4	3321.49	16138	12306.8	12878.2	11317.3	13262.3	16401	14675	26233.2	8544.1	16056.8	11608.1	11480.3	25539.1	13182.1	12413.8	53257.4	37161.6	46465.3	48652.5	16139.2	22348.2	5174.15
M261T731_NEG	N/A	N/A	260.837	730.706	NO	D	26040.1	23945.8	24023.2	23581.6	24844.5	25908.4	20759.9	21592.1	18107.7	22202.3	21656.5	34129.2	23727.3	20683.7	33557.8	21437.3	22484.8	19420.1	19814.5	16173	20786.6	29033.6	19638.3	17197.8	27344.8	21530	36680.2	22334.7	24124.4	19518.3	21982.2	23339.4	25309.1	20140.1	22357.9	19550	11085.3	24819	3803.69	31668.2	21608.6	14750.3	22930.1
M288T29_NEG	N/A	N/A	288.061	29.366	NO	D	26638.8	54791.9	8703.61	25761.9	44531.5	60720.8	72391.6	62266.4	13641.3	20362.2	34005.9	49358.8	26097	23570.8	20390.4	20264.1	62077.9	70248.6	50873.3	74918	64012.5	4318.41	12872	13641	69594	69490.6	53266.3	27529.1	9606.06	45184.7	6484.64	43961.5	67217.8	6708.45	6979.64	21140.2	29069.2	53452.8	25125.6	24985.8	33566.1	5354.34	12127.2
M199T63_NEG	N/A	N/A	199.062	62.7205	NO	D	29841.7	30821.8	26413.2	30357.4	4107.33	15795.5	15790.1	12675.9	12020.6	14225.8	20750.8	11825.3	28222.6	16762.5	17621.5	20057.4	10356.3	25027.9	11960.7	12271.5	21710.7	15468.7	21134.6	28238.3	22344.8	24254	20463.7	21298.7	20787.3	25313.5	17858.3	25520.1	18034.9	19488.3	23781.7	17087.5	3699.3	14869.9	10003.5	13242.6	14796.9	18551	17075.6
M585T307_NEG	N/A	N/A	585.152	306.687	NO	D	10246.3	7109.64	8804.47	6588.15	7648.76	11025.7	2442.41	1486.54	25466.2	26992.1	39537.2	33330.3	18670.5	25689.1	10296.9	5252.04	7628.89	8906.18	8736.46	11102.5	4747.42	64637.7	21053.3	14927.5	10941.1	12782.9	10690	19334.7	19925.7	7356.35	18575.5	3986.06	13412.1	17912.5	31064.4	10487.9	20555.1	31545.3	16095.7	18883.6	14954	45378.6	12358.6
M676T431_NEG	N/A	N/A	676.346	430.641	NO	D	3960.43	2353.97	8103.19	6099.89	4820.74	5418.76	5047.26	2844.59	7087.14	7776.12	8465.27	5474.3	3100.78	3220.78	5487.1	3009.46	2788.21	8391.87	3469.79	10278.6	17643.3	29327.7	6035.99	12397.9	12331.8	11883.2	8683.06	19550.6	17903.6	4796.37	11602.8	5993.94	5290.11	11126.6	7818.6	8441.58	14446.9	19723.6	16854	4847.26	7258.23	20063.9	13082.5
M669T201_NEG	N/A	N/A	669.163	201.359	NO	D	5306.21	4293.8	1759.05	1491.09	3874.88	3882.78	9114.44	2150.62	31879.2	16943.4	7580.53	7026.22	7228.59	7712.12	8806.74	36189.3	5437.97	17597.2	5153.99	22313.3	34031.8	37835	387801	204571	200693	116402	87559.5	92230.1	659494	199228	233947	161323	49185.8	504658	66709	70210.9	37282.6	60337.9	12237	24617.3	8238.73	28786.1	38388.9
M353T31_NEG	N/A	N/A	353.167	31.1865	NO	D	15751.7	31620.2	71055.1	58490	47740	37247.3	105546	91957.6	9665.93	10669.8	6191.71	10626	15206.1	12479.6	14663.1	17199.8	39309.5	39769.6	44698.1	51990.3	56775.5	3824.24	11796.6	11722.1	32261.1	35797.3	26317.7	18962.7	4901.73	29515	7900.5	30991.7	38860.8	7049.92	7221.76	17035.8	17174.6	29746	22394.4	32331.4	41552.1	5016.49	16728.1
M777T348_NEG	N/A	N/A	777.229	347.673	NO	D	5808.94	4237.28	4231.54	3062.9	7162.93	4323.2	3911.97	1500.43	5423.88	4961.29	4565.59	3324.6	3723.93	6488.21	9500.78	6571.03	8705.61	4369.93	9787.24	5084.86	19158.2	18270.6	10922.1	9582.44	10575.9	12251.2	10339.6	25649.3	13784.3	8825.96	9816.28	8559.19	12455.8	10582.9	6967.65	10257	9262.6	14126.8	6922.54	4754.14	6992.65	14102.4	6054.61
M529T193_NEG	N/A	N/A	529.228	193.191	NO	D	122990	100551	346952	245353	86031.5	177324	133349	129240	98488.1	21632.8	142363	167707	124918	78597.2	185417	226896	171478	172404	140400	116465	509883	293955	107495	124023	275247	213401	258690	149201	74714.7	170601	160032	193878	135959	120286	262266	214734	61498.9	149601	125500	169048	154070	102017	108758
M348T178_NEG	N/A	N/A	348.156	178.029	NO	D	2153.28	22421.1	53968.6	33981.3	33916.7	35996	35181.6	42937.2	12791.9	9877.06	7655.55	11536.1	8004.49	7538.05	44190.1	21057.6	41967	8298.66	8967.72	17527.5	9711.88	7889.53	7988.88	6468.66	9579.77	19950.8	8405.94	7633.35	8355.17	9391.02	6990.02	7465.12	7873.08	7713.04	10047.4	8643.84	7786.58	12018.1	9550.69	15272	5776.28	9159.04	10773.2
M783T464_NEG	N/A	N/A	783.36	463.516	NO	D	5357.26	5111.89	11397.1	9044.34	4269.21	7864.11	4647.68	3761.32	9083.4	9627.83	10106.6	9064.42	5096.78	4431.88	6010.24	9454.55	5752.48	9908.64	4566.71	10761.1	38057.7	40075.5	17637.9	12837.3	20295.8	27279.1	17212	38225.3	24817.9	9531.86	13022.3	9993.5	11806.5	13227.7	11016.6	10669.6	20409.1	31943.8	28739.9	10716.7	13606.9	22237.2	20399.4
M749T405_NEG	N/A	N/A	749.308	405.068	NO	D	6148.16	7280.28	15176.1	8605.32	5045.38	3324.43	7986.22	3759.94	7562.1	6084.85	4500.48	5181.46	8631.37	4941.91	10736.4	12283.9	4630.97	6323.79	3104	7013.12	6414.26	7056.09	8083.96	5988.86	9370.26	13745.6	8819.18	20125.2	10485.8	5920.22	10494	10460.4	8483.39	10226.5	10376.2	15383.3	6136.05	14472.1	4212.13	2669.71	6794.61	6862.37	5922.62
M806T503_NEG	N/A	N/A	806.493	503.28	NO	D	11303.2	24172.5	6881.83	15860.4	2198.19	12412.6	16235.2	19539.4	1521.42	5560.81	9405.4	3620.39	14727.1	5423.33	3321.86	19698.2	2947.53	4614.97	10682.7	1686.11	11098.8	5570.73	8790.1	8888	9530.21	19574.6	7226.36	7497.96	6167.4	12413.3	4652.68	7584.82	12255.9	22042.3	13503.9	6053.1	6365.2	12191.4	5497.69	12928.9	6268.48	2854.94	14840.5
M315T139_NEG	N/A	N/A	315.166	138.577	NO	D	28991.6	21285.1	157677	9974.11	11906.2	11205.1	15256.6	26491.2	5836.69	7621.44	5264.35	8138.72	13112.2	5076.34	12304.8	23902	9946.79	7514.05	7331.49	14659.7	25456.7	9370.31	10241.9	5984.99	99169.3	20770.8	5375.38	12317.8	6210.91	6890.07	14849.8	40733.2	56197.7	9364.37	12150.9	15777.2	8932.47	17520.9	29768.1	35901.4	23053.7	12403.2	14962.1
M717T306_NEG	N/A	N/A	717.145	306.186	NO	D	2663.34	1526.15	3997.23	4191.93	4334.38	3018.84	3074.64	1930.57	5251	6035.9	5808.93	6915.64	3103.02	5155.63	6268.2	7327.87	4310.01	5942.19	4622.21	6973.72	12354.7	9939.33	6980.79	5193.96	7260.56	7763.15	6927.11	11288.2	11839.6	6010.54	5623.91	5784.42	7557.87	5458.37	5425.12	5453.14	5805.35	9294.74	6651.74	2276.59	6463.3	8053.19	6508.42
M407T202_NEG	N/A	N/A	407.094	201.879	NO	D	17631.7	19672.5	4904.87	7222.5	24620.1	22931.3	32524.1	30969.6	22233.5	28528.9	16051.5	20911	23282.3	29189.1	13176	11681.6	9357.81	7667.05	19806.8	20549	4865.18	5371.09	4586.04	4342.4	4767.71	5647.49	2967.36	3930.25	3353.26	5831.05	4237.91	5988.72	2557.08	3028.07	3246.17	3213.95	23021.5	4935.64	19453.1	10607.2	53070.9	4801.04	28739.4
M529T479_NEG	N/A	N/A	529.094	478.98	NO	D	17375.7	5430.71	12815.6	10016.8	17765	5240.01	10252.3	5561.6	20472.4	17873.5	18463.1	16193.1	7031.77	21673.5	20841.4	14110.2	14149.5	1531.31	25202.6	11447.4	34568	24063.8	47032.9	23216.4	55575.1	37184.9	42714	3087.07	138421	4381.02	47585.6	3729.65	18958.5	3680.52	42742.3	174829	39435.7	46574.2	60439.5	34763.5	80564.5	73909.1	41019
M232T748_NEG	N/A	N/A	231.803	747.602	NO	D	11310.2	1746.12	12057.4	19728.9	43507.9	21423.4	45136.3	10742.3	47238.3	16411.3	2818.35	2061.11	17138.9	1531.67	28525	14583.8	2669.99	10949.2	17226.2	2116.85	12535.6	20736.6	16589.2	3683.76	42102.1	10752.4	24935.3	26945.3	16001.9	15764.1	20227.3	36967.2	3150.59	3157.13	5872.02	2950.02	10423.2	3081.12	3517.44	1640.97	18372.7	29632.5	20399.4
M802T410_NEG	N/A	N/A	802.026	409.5	NO	D	3885.5	2874.04	1977.58	2733.11	5544.53	4282.48	2493.69	1532.47	6419.46	6761.77	4377.31	4155.6	6837.37	5612.59	4217.07	3877.67	3788.36	4264.46	4496.43	4274.04	4185.14	4027.55	4734.76	3697.16	4742.32	5518.1	5119.49	6309.49	6216.55	4496.69	5207.85	3973.9	5621.74	3945.45	6584.59	4416.09	5630.91	5558.85	4384.81	5557.05	5390.2	5482.24	5711.96
M737T202_NEG	N/A	N/A	737.015	201.607	NO	D	40043.8	44355.9	36841.1	32748.8	35644.2	47567.9	39809.1	45062.3	33332.3	33198.3	60222.3	51666.5	57466.7	43313.2	30346.5	48212.7	35965.6	54205.8	36697.3	46006.7	21839.1	28817	15745.6	27390.2	26940.2	27776.5	22885.7	24848.9	8891.93	28062.5	10549.7	15364	19473.6	17101.4	18206.8	20107.3	31400.9	35046	33198.8	32286.9	23664.4	17778.7	33456.8
M239T111_NEG	N/A	N/A	239.031	111.23	NO	D	212511	147907	75556.9	19571.6	44531.2	75830.4	33066.9	8389.35	297379	239954	136237	57421.5	53004.5	37641.9	29155.3	66461.9	159036	129867	30542.3	41128	50733.3	61864	32119	67087	33646.7	26884.7	42999.1	45003.8	20813.7	47900.3	136075	63390.6	41385.9	122487	115654	73331.9	20859	23835.2	27300.4	10139.1	5599.99	19487.5	11022.6
M795T514_NEG	N/A	N/A	794.504	514.479	NO	D	257964	291253	57160.3	77095.4	7413.53	174064	294239	220136	3024.19	304765	186787	68027.9	353158	362218	3968.81	75017.1	4286.97	206850	4240.97	190334	24538.6	232268	254592	212069	96481	157438	13573.2	9785.7	83403.5	37949.5	73668.4	26639.8	41183.8	127434	250305	103162	1841.83	49494.3	45054	3176.02	86149.6	336442	99300.7
M717T379_NEG	N/A	N/A	717.103	379.233	NO	D	16483.8	2675.08	13533.9	16869	11687.8	18348.7	14345.5	9673.44	21200	22161.4	27857.9	14306.9	25761.4	21324.5	18626.1	30704.6	19654.7	24455.7	17800.6	3855.41	5413.97	6314.32	5206.72	3824.63	7985.92	8648.46	5310.71	6424.95	16397.4	5522.51	7470.95	3448.87	4777.26	8520.46	6516.09	4495.18	7075.7	5315.93	6635.94	4197.17	3871.88	8874.72	10014.5
M675T383_NEG	N/A	N/A	675.338	383.159	NO	D	3386.42	2477.79	8299.15	3533.72	2468.76	2067.96	2504.71	1542.66	4942.77	5146.87	3278.83	2591.57	5389.8	4858.36	6771.35	5528.31	4390.33	2774.01	2104.48	7511.13	4534.27	5296.89	7007.09	7606.2	9119.83	8263.09	8331.94	7740.66	10906.4	7298.53	10379.1	11367.1	8268.89	9611.63	8492.6	10111.3	5902.88	7573.61	4690.85	3456.31	6570.19	9610.2	6380.06
M897T291_NEG	N/A	N/A	897.201	290.795	NO	D	6324.12	9091.36	10130.5	6031.73	4004.65	3388.93	5933.4	3913.83	4875.64	5649.64	7104.58	5936.23	6127.9	6507.55	4275	3736.07	8432.8	5468.46	5139.72	8016.52	13960.5	19044.2	21040.8	18326.8	18974.2	21039.3	15442.5	25997.7	42101.7	15858.5	19855.8	21511.6	24858.6	24644.3	8754.84	17365.6	22866.5	22869.1	31221.4	31040	32907.9	41499.9	26490.3
M317T336_NEG	N/A	N/A	317.189	335.562	NO	D	58186	19199	31723.7	24430.1	133484	157382	37004.3	19487	75846.6	92041.6	172452	367446	224214	139804	39090.9	40236.8	60282.7	70435.5	83810.7	63867.3	14999.3	40361.1	35876.4	29871.6	50294.7	33079.6	68636	48137.6	48935.4	29550.3	30258.9	24623.8	37037.5	13323.1	13330	34442.9	11582.9	22004.5	49455.1	9849.99	24566.5	5502.11	15126.3
M376T138_NEG	N/A	N/A	376.094	137.786	NO	D	1672.3	1552.96	3524.88	6389.09	2139.18	3832.56	19303.7	3472.17	12939.1	9515.25	15121.1	12385.9	7574.89	11764.3	3962.5	2894.83	4937.93	4271.7	4959.81	3645.01	8658.92	6246.26	6502.27	7127.16	6511.75	4961.03	4780.9	5158.69	8105.26	7276.3	3880.28	6151.27	4917.85	5500.68	7768.63	5610.19	9030.19	9918.24	9689.41	9842.33	9135.8	10835.5	17066.1
M665T217_NEG	N/A	N/A	665.17	217.227	NO	D	4502.7	6613.69	2953.63	3404.7	5218.89	5316.8	5445.17	1555.76	12186.4	8496.82	8314.42	5471.07	9219.51	5898.37	11746.8	10944.9	6807.49	4023.02	7082.23	6893.43	18825.7	20742.1	33784.4	33199.9	36000.3	27117.3	35635	33460.8	28757.1	22601.8	36364.4	36400.2	38674.3	32205.4	14621.7	36431.5	20852.1	28619.7	9321.36	16289	15418.4	14012.9	19047
M127T751_NEG	N/A	N/A	127.001	751.079	NO	D	17440.8	2271.67	20800.6	33618.3	22504.4	14176.9	14012.6	17481.8	29643.6	16692.5	15880.6	2902.52	22685.8	9606.27	21629.9	14208.4	15913.5	7019.99	15746.9	2819.89	30325.3	16221.7	17610.2	18763.6	21635.7	14743.9	19583.4	2405.83	18024.6	8864.65	24399.5	10864.2	11163	24226.2	22289.5	17821.7	12800.4	14010.4	18386.4	25006.8	16390	20846.6	18568.1
M653T334_NEG	N/A	N/A	653.166	334.261	NO	D	8673.96	6003.57	7509.63	7206.07	8526.81	11245.8	4299.02	1559.08	16931.9	14606.8	15803.7	14576.3	16856.5	17646.8	21051.9	17253.2	17363.6	26324.8	14036.8	30271.5	24561.2	36765.2	17375.3	12466	14850.9	16496.1	16255.3	21536.7	25811.5	16068.3	22194.6	12378.5	18945.6	18431.2	27581.8	12808.5	22617.5	39695.2	11677.4	6000.73	10279.9	26679.3	19352.7
M261T303_NEG	N/A	N/A	261.042	303.277	NO	D	4365.29	4562.21	5476.13	5222.2	3993.8	8508.92	4384.56	3470.84	5743.51	3047.28	8039.58	8484.16	6409.09	5816.96	5470.61	8743.85	4127.03	6353.64	11027.4	13867.5	6721.24	9310.13	4545.09	5410.04	4500.11	5331.27	5218.59	7141.52	6522.24	2987.61	3736.59	2868.17	4076.79	3767.66	4759.55	3740.54	4105.51	4049.81	3644.98	2547.9	4110.44	5137.29	3378.33
M623T200_NEG	N/A	N/A	623.233	199.891	NO	D	2924.81	2466.54	2363.39	5702.59	3299.02	3578.79	2717.14	3236.7	4415.31	6600.42	6159.36	2041.3	1559.16	5762.35	10608.8	5770.46	4033.85	14090.3	2920.29	3164.32	22870.8	11042.1	10490.4	10457.9	14098.5	5835.11	10213.7	9549.38	15887.9	10320.1	13901.7	9341.75	6911.94	13379.2	8502.78	11329	7498.26	9102.67	11883	18117.7	18231.7	7969.6	8810.68
M799T413_NEG	N/A	N/A	799.415	413.247	NO	D	46888.9	51880.2	209135	231066	22053.2	31526.7	62992.5	74687.2	35113.4	26504.1	3786.75	8561.37	12341.3	19429.7	131794	144043	100996	79454.6	33166.9	44788.4	151287	56414.8	47135.7	33458.2	22631.2	37467.3	35179.2	44409.5	26007.2	32610	37063.4	49868.7	13089.5	23147.2	45165.7	37207.3	3041.8	17675.1	22356.5	3431.91	25969.9	91017.6	46479.4
M371T224_NEG	N/A	N/A	371.077	223.723	NO	D	8685.51	9662.2	3849.2	15436.5	7043.99	8337.35	6880.99	5768.42	26046	25869.4	23095.3	21956.7	22124.9	25457.6	9690.3	11186.8	16502	18622.4	17832.9	21091.7	12208	15583.8	20861	17057.6	20415.9	15801.6	18008.1	21112.4	20260.2	22132.8	18050.2	17269.6	30656.9	26978.3	12632.6	18465.1	55351.3	29889.2	13244.3	17029.8	6221.42	16825.6	20306.9
M261T751_NEG	N/A	N/A	260.837	751.081	NO	D	17514.8	17136.5	16715.3	28111.3	16187.3	20731.7	15387.3	17617.1	16618	14481.6	17597.8	29562.3	16586.6	14414.9	30229.4	13596.4	17645.2	14739.3	28531.8	17533.4	13658.3	25210.7	14245	2385.44	29492.7	20955.4	16971.3	10559.2	25860.6	14698.6	15766.2	29541	51785.8	21649.5	13187.5	16816.5	26728.5	16878.5	7255.12	13595.8	15980.8	24637.3	17110.9
M308T145_NEG	N/A	N/A	308.138	144.56	NO	D	26077	37320	50344	59354.8	23048.4	24429	51994.2	34536.9	7250.86	9290.1	3496.18	5091.78	15057.1	8017.51	20683	26880.7	11774.6	12531.4	12668.7	15401.2	42185.3	17383.8	24126	14906	25985.6	29828.6	26667.2	28086.4	14846.7	30592.9	10974.5	25105.5	25149.8	21517.2	7278.89	23096.3	37567.3	38842.1	40312.8	41466.1	33683.1	23002.8	33927.9
M797T204_NEG	N/A	N/A	796.971	203.583	NO	D	25387	29107.4	20880.2	21133.7	24433.2	35652.8	28707.2	28843.9	27983	17614.6	31737.2	29910	21668.8	19310.5	14352.5	18046.6	24584.4	31584.4	21529.4	24820.2	8755.93	12951.1	8621.08	9070.04	8723.53	10265.1	9498.47	10651.8	5783.76	8383.31	8365.03	7965.18	6880.64	5691.31	8497.32	7137.37	20616.6	12698.6	18356.6	16269.5	12328.4	4972.59	11298.1
M331T30_NEG	N/A	N/A	330.897	29.934	NO	D	9426.55	8150.88	3231.53	4310.05	4559.25	8946.54	1581.09	2934.36	16028.2	15835.5	18355.9	8574.02	14458.5	15515.7	4691.82	6290.31	3981.95	4439.96	3317.36	5316.14	16424.9	33519.3	33274.3	28394.1	23071.2	22829.1	22730.7	26458.9	37017.1	23221.4	39286.2	23647	16434	43909.1	39330.6	23622	26776.7	23216.1	23779.4	20184.2	14597	31633	34913.1
M659T437_NEG	N/A	N/A	659.399	436.943	NO	D	10005.8	8148.01	24966.6	31197.7	4450.13	5935.39	5118.43	8339.53	11786.5	10703.5	14983.2	17893.6	7799.41	12037.9	20262.4	24207.2	9814.03	22488.6	6681.27	10885	21422.3	12644.9	9179.96	5170.46	5392.43	7210.95	5165.77	8832.36	13100.4	4142.18	7099.52	4907.54	3692.83	6178.09	9267.8	9782.79	4101.26	6950.26	8622.83	5058.33	6282.64	18252.7	10716.4
M347T59_NEG	N/A	N/A	347.097	59.0415	NO	D	4598.18	5073.97	10417.8	7809.1	9583.74	11981.1	11580.5	1585.01	5666.56	11669.1	15527.4	10871.3	6370.51	6395.31	7491.66	4856.72	4843.24	5058.23	5096.41	8333.74	18466.4	6995.4	7459.51	8410.53	19428.5	8892.52	15211.5	18717.2	9295.71	9042.86	12075.6	15444.4	5164.24	13665.8	17902.6	11870.9	10316.2	17465	16400.1	13596	4867.94	7374.16	17067.1
M313T758_NEG	N/A	N/A	312.908	758.037	NO	D	23611.3	33728.5	25615.2	26105.8	3613.93	18231.5	9706.1	23119.9	9658.03	30251.5	48519.5	18166.5	31389	33230.5	5681.53	17752.1	32591.9	33765.7	25053.2	25652.4	23010.7	27720.5	23139.2	25008	31748.6	15195.7	24768.8	28536.2	27355.6	18052.4	3501.2	26241	35984.1	28843.7	5258.03	34439.9	28598.8	29999.1	35893.9	24645.7	49001.9	23441.4	15560.5
M587T307_NEG	N/A	N/A	587.148	306.935	NO	D	7209.18	6187.98	5661.42	10749.1	3734.46	5100.21	2568.75	2924.33	5602.57	5515.05	7900.25	6354.57	5268.24	7651.26	4110.48	3706.66	3929.76	3424.77	2715.4	3368.21	4113.72	23963.4	7612.75	4825.82	3568.13	3728.29	4764.3	7318.17	5274.62	3254.43	4562.14	1587.32	5293.5	5280.88	11187.1	3014.03	7355.52	12896.7	3546.35	5219.44	3293.59	20933.8	2114.13
M327T58_NEG	N/A	N/A	327.084	57.8275	NO	D	15180	13454.2	19836.2	13345.7	10067.9	15988.9	14510.1	10342.2	22426.3	16894.3	19719.2	28215.3	24948.9	24375.4	19039.7	15133.4	23598.9	18206.2	16221.9	16488.6	19179	8301.53	13234.1	13188.1	38102	8878.01	18526.1	41253.4	25168	19243.8	25341.5	32409.8	13788.4	15129	20438.5	29972.3	13784.7	28624.5	8185.69	11199.8	12489.7	7989.72	23786.1
M713T184_NEG	N/A	N/A	713.106	184.172	NO	D	4471.63	3963.75	1587.77	1591.91	5630.92	4705.97	3017.78	3850.75	4315.4	4821.79	4127.38	4474.94	3328.14	4415.29	3328.16	2229.52	4437.34	4043.61	3995.12	4298.77	2448.27	5195.98	3476.38	4020.61	4219.38	3408.6	4283.82	3962.89	2831.74	4255.86	4175.8	5014.07	4359.04	4479.88	4664.13	2865.63	5687.33	4220.85	5468.19	3620.73	4561.48	5537.42	4067.01
M408T36_NEG	N/A	N/A	408.161	35.706	NO	D	6585.23	8624.51	2494.32	3263.76	17476.3	11556.5	21462.8	12560.2	4097.21	5779.54	4645.46	7131.01	16505.8	8710.27	4039.83	3543.11	6455.94	5761.17	7122.17	8644.38	13230	2199.11	9520.59	12796.6	25999.3	28713.8	37629.3	22411.5	7525.8	28481	10194.5	25255.2	38272.9	9954.62	5195.42	19894.1	22159.4	32224.7	29124.5	38886.2	30396.9	6673.62	15470.9
M496T337_NEG	N/A	N/A	496.088	336.741	NO	D	11770.2	6727.46	9400.91	10348.3	4953.6	3412.51	3789.61	5602.98	6005.9	9185.9	14172.2	6442.19	3406.61	9777.71	3932.18	6803.41	3883.13	9516.73	3756.53	7089.42	6936.94	6590.75	2533.09	6252.45	4241.85	4414.85	9303.45	7169.91	12601.6	3945.22	5396.08	4702.36	8442.66	8227.7	6691.64	6370.53	5222.31	7184.16	9917.24	4412.04	4474.8	5401.95	6375.33
M799T343_NEG	N/A	N/A	799.415	343.208	NO	D	52949.8	57507	37833.2	46044	27573.8	24663.5	30409.3	45378.2	15921.7	13349.4	4444.22	8710.4	14019.5	12570.1	24987.3	21242.7	42651.2	25261.6	26754.5	18251.5	33779.3	18255.2	14111.5	13638.1	11256.8	13733.6	13050.9	8769.88	7102.16	15113	14645.1	15646.3	4348.86	9848.38	40959.3	15166.8	3130.78	7839.7	13707.6	6107.63	11816.7	49779.1	23083
M583T181_2_NEG	N/A	N/A	583.218	180.985	NO	D	5483.74	63354.2	10302.4	51057.4	66538.9	70525.6	52172.4	41536.1	11573.6	12163.9	34356.9	48912.5	56916.9	10083.5	24860	26661.1	52111.4	41827	42501.7	33526.9	32066.7	36995	83162.4	52239.5	76918	42979.4	19315.7	24036.5	21752.1	19107.4	67122.9	18354.3	15509.7	50958.5	41727.6	43894.9	38551.9	53102.9	3433.13	16014.9	17862.5	29698.6	19104.8
M516T176_NEG	N/A	N/A	516.172	176.127	NO	D	1601.8	4348.27	16024.8	11017.5	3578.33	4528.21	8256.95	9239.52	8715.97	7494.99	5160.87	6589.09	5815.96	5062.45	8112.47	9357.79	4852.66	4028.44	4720	5447.24	11726.1	7405.47	4101.59	5237.7	10814.3	6892.9	7908.91	8554.75	12226.3	8523.1	6643.73	7001.45	9089.54	9202.12	12888.9	6736.84	7921.48	7099.06	12282.7	3073.83	11428.1	14460.8	18663.6
M183T752_NEG	N/A	N/A	182.86	752.074	NO	D	33348.7	17220.5	33400.4	15578.4	19902.4	12626.2	24171.9	19594.8	33074.5	18641.5	2011.52	4693.3	18675	10267.3	11960.2	13405.4	15383.8	2878.61	23439	1759.48	17370.8	15339.8	16170.1	2418.38	13084.2	17924.5	11681.2	19013.1	1713.53	16109	24030.8	22670.6	10933	4288.18	2183.74	23289	41412.8	15488.6	23051.8	17305.3	17879	10761.6	22490.8
M237T64_NEG	N/A	N/A	237.095	64.487	NO	D	12784.4	12143.2	7294.51	11192	14635.3	15527.4	13134.5	10639.3	9403.24	10507.4	5623.34	8150.24	15706.6	10600.4	9164.52	8769.96	13962.6	10199.1	15678.8	12036.1	15360.4	6070.85	7206.3	4465.21	14242.2	10598.9	10136.4	11087.3	8502.34	12806.3	5549.59	11083.3	9185.25	6646.34	9953.7	8932.12	14169.1	12840.3	5177.79	13556.3	13592.9	5103.32	11742.2
M637T274_NEG	N/A	N/A	637.156	274.467	NO	D	6613.53	8848.02	8421.05	9184.5	3263.35	2698.98	2512.37	1606.08	17695.4	15238.6	6077.57	4075.28	6830.73	5617.48	10896.5	11282	4238.37	4471.51	5887.57	8247.74	29711.7	46962.5	51903	34010.6	35562.4	27134.5	31877.5	40857.4	51532.7	43571.9	46483.5	33835.9	50348	50045.3	44721.2	46788.1	52140.3	18703	41092.6	40184	36963.6	52230.9	29187.2
M509T251_NEG	N/A	N/A	509.108	250.707	NO	D	9620.77	9164.14	6488.71	2641.39	7985.12	8119.17	6543.05	1606.15	22543.4	25050.4	11982.8	8742.57	17168.5	18339.7	13308.6	9892.32	11388.7	10908.7	6416.51	8794.84	37126.3	46800.2	60438.2	46533.5	45517.4	40293.8	42093.6	59685.3	96298.4	51501.6	57365.3	43970.1	57508.1	60050.3	56904.7	51377.2	46274.4	56982	36793.2	50463.2	63430.4	54940.1	51970.9
M845T356_NEG	N/A	N/A	845.453	356.46	NO	D	14332.6	25096	22150.3	25579	15061	17909.7	17303.3	20898.8	16875	16158.9	12368.6	17926.4	20531.5	18606.5	21289	24787.2	22564	20713.2	19106.2	16973.9	14582.7	18912.5	10810.6	9271.29	8459.31	7910.61	5579.48	9431.97	8494.49	8981.11	10906.9	10509.6	3979.39	8531.05	12668	8507.45	6142	6793.06	7375.11	5237.86	5705.47	13828.5	9146.71
M923T356_NEG	N/A	N/A	923.312	356.104	NO	D	11840.5	1615.36	53943.7	32016	18316.2	33035.2	10345.1	3600.04	79030.6	84005.4	42864.9	44551.1	24101.2	41477.7	54580.5	68325.6	40032.6	58558.4	19669.9	50574.1	67959.2	202039	106117	49099.7	57827.6	89390	82629.7	139389	150852	37302.3	59324.3	32293.3	67970	59870.2	56842.9	38042.4	56202.6	127735	66471.8	18518.4	30039.1	100819	37505.1
M271T750_NEG	N/A	N/A	270.798	750.087	NO	D	40330.3	24268	10286	47510.9	2653.68	24774.3	16578.8	14615.6	27823.4	15026.6	2280.3	1924.6	25824.2	11836.7	20605.6	9576.31	24316.1	5226.41	20214.7	26624.7	38128.8	31951	16259.5	3364.5	27554.8	17617	2425.89	21961.1	23177.5	38126.2	17632.4	8710.69	11249.5	23568.4	4143.5	11008.6	10030.4	2462.34	18842.8	9291	57650.7	23696.5	7435.95
M1057T306_NEG	N/A	N/A	1057.32	306.156	NO	D	3220.93	3644.1	14073.7	10537.5	3698.95	3348.77	2863.21	1618.73	5158.34	5181.11	2962.05	3875.64	2017.58	5777.21	7599.75	4981.57	2673.8	2781.09	2664.24	4605.33	5503.87	13442.3	10864.2	4379.49	5021.58	7953.64	6638.6	18397.7	18656.4	4974.53	6079.71	5593.21	12345.7	9860.85	9609.61	8076.17	10889.9	13932.6	6874.74	8296.14	10616	17154.5	9633.22
M349T205_NEG	N/A	N/A	349.057	205.252	NO	D	83858.3	82846.6	10348.3	10388.7	67616.8	64569.1	61274.1	41253	10347.7	10954.6	86345.4	68802.2	67835.1	55951.9	9166.72	9873.39	56021.3	75649	58099.7	67576.4	10723.8	21034	9362.09	8950.95	8623.58	8027.58	7454.72	8374.25	6258.13	7928.02	7054.1	6482.71	9088.06	8556.63	6543.44	6344.88	15077.6	7160.63	10462.4	50090.2	7800.26	6878.15	5370.15
M587T175_NEG	N/A	N/A	587.198	175.238	NO	D	6548.78	13752.4	18576.7	36074	11173.6	13676.8	34500.8	9513.4	11155.2	8432.77	17098.5	5978.57	14065.4	10064.6	59365.3	54782.4	15706.9	8937.27	19536.6	11300.4	244366	251881	357477	147782	246697	191352	170395	217670	250859	294158	225246	268384	529679	211857	165150	241652	33343.5	111756	12113.1	112478	77582.9	30636.1	28360.6
M807T447_NEG	N/A	N/A	807.359	446.596	NO	D	10116.9	3227.12	13591.3	1995.14	2606.08	5625.61	3695.06	4377.23	6662.95	24451.6	11877.9	5470.75	3707.09	7835.66	2598.06	8916.85	12956	10513.5	9666.83	8878.79	11961.3	19233.8	8698.87	7001.75	7391.99	9514.94	12031.1	17838.6	20598.3	5070.67	6460.59	5035.14	7354.64	6985.75	6144.97	22026.5	11167.3	21456	18865.9	6546.67	7152.82	8832.56	16129.2
M285T650_NEG	N/A	N/A	285.041	649.846	NO	D	15617.9	4650.42	9678.97	10521.7	9496.36	3746.15	4952.17	1633.3	7784.69	21213.3	6621.15	15821.7	4205.93	12755.6	6276.56	7101.89	7553.31	2849.82	7799.44	8509.37	6547.73	7023.98	21509.2	13544.5	13428.5	18507.1	22688.7	20026.8	25812.3	18288.8	24996.2	17979.4	27077	18029.9	17670.2	22175.4	5247.74	6309.68	14951.5	24810.7	17055.3	18983.6	12815.2
M494T162_NEG	N/A	N/A	494.234	162.352	NO	D	12255.4	17967.7	12237.1	15956.3	9068.27	15375.1	17479.1	4612.38	1633.61	2701.01	4469.24	3239.53	14223.4	6955.52	10048.2	9715	6745.89	8058.34	11336.1	6924.8	7806.23	3828.45	9529.86	7595.73	9842.79	5435.34	9897.82	12108.3	6452.75	10378.7	10696.1	8202.03	9469.83	11900.1	8873.04	10057.9	16631.7	10494.4	3359.38	10959	13123.8	7725.24	9232.24
M405T365_NEG	N/A	N/A	405.197	364.814	NO	D	9878.46	8449.54	5777.1	4995.25	8951.06	6394.23	4960.35	5082.33	10489.2	14159.5	8144.47	8679.41	7572.13	10771	5545.14	1640.38	8184.35	8753.74	10903.2	12946.9	25964.9	33849	28778.6	20987.4	8508.8	10635	12250.3	21628.3	27244.1	20141.9	22972.1	9791.95	17493.7	22059.1	12837.1	24658.3	29002.4	36623.8	30790.6	29966.3	25306.8	23656.5	23860
M480T353_NEG	N/A	N/A	479.963	353.187	NO	D	55615.7	42153.9	90564.3	57550.9	47177	57006.4	28612.4	23564.9	117122	113978	76313	72311.8	91944.8	113905	119236	139726	65603.8	97862.8	58009.4	92352.1	4891.36	15101.4	12082.9	5906.51	5899.66	7500.03	7190.03	6377.17	11189.4	3672.72	7695.14	3683.35	2585.53	7051.39	7597.07	3938.38	1757.03	3933.41	4900.54	3963.21	3810.98	14850.8	5849.49
M287T331_NEG	N/A	N/A	287.186	330.782	NO	D	5187.85	6681.13	5219.5	4418.85	2540.62	7573.55	6507.05	6360.08	4282.05	4769.3	6728.91	5097.11	7131.25	3981.21	2929.94	5119.59	3295.06	4515.29	2273.81	4881.02	4681.54	5054.32	5877.67	5443.81	5697.78	5143.06	3894.34	4854.94	4867.08	6006.24	5773.25	5937.55	5403.69	5462.45	6258.01	5267.03	3039.81	4181.24	4429.02	5824.65	5310.75	2161.95	4909.85
M397T277_NEG	N/A	N/A	397.271	276.594	NO	D	18585	11075.5	22570.4	12603.7	9321.95	13004.7	12100.1	8739.52	13341.8	13512	19737.6	12328.2	20059.5	18755.8	18850.9	19800.4	20111.1	17491.1	16627.2	19899.9	12860.9	24345.6	22886.8	16118	13608.7	11585.1	14588.4	8322.05	15173	10513.2	19511.9	8578.84	6279.67	16965.3	22806.6	12172.4	5001.68	6345.8	6780.61	9261.33	6356.99	19425	9443.75
M917T511_NEG	N/A	N/A	917.438	510.619	NO	D	5058.06	8992.76	10151.8	7047.98	4583.29	8394.59	10639.4	8800.34	4283.08	3162.14	3897.17	3331.71	5689.22	2726.89	2650.01	8614.25	2245.73	7613.89	1655.99	6351.21	5673.76	22255.1	23965.3	17052.9	14981.3	16743.2	6380.01	21961.5	7091.14	5313.33	12725.1	6945.08	6484.58	5364.65	8938.44	4276.52	2707.86	6683.15	5345.26	7132.47	6668.13	17627.9	5661.7
M131T31_NEG	N/A	N/A	131.082	30.941	NO	D	10639.4	20503.3	49914.9	42161.5	35596.8	30158.2	89011.7	7942.17	7631.25	8351.98	4360.93	5574.25	11780.2	11324.8	10404.5	15816.6	25776.3	28381	38579.1	36679.8	54057.4	3923.15	10831.9	10452.9	29848.1	42347.3	32824.2	21906.3	6288.09	30070.3	6516.1	22869.6	44239.8	7098.49	4111.25	17877.9	18108.1	30732.5	16741.7	29553.8	30368.1	4762.49	15946.9
M236T708_NEG	N/A	N/A	235.799	708.353	NO	D	29795.2	18717.3	26036.6	18310.5	15273.1	20276.2	19238.4	17930	19867	24019.2	17435.5	36054.1	18858.3	23582.6	31141.1	17062.3	19307.7	18180.2	22459	19318.8	17266.8	17460.9	18286.3	19369.8	19500.1	19401.8	35517.6	1665.01	17694	18171.1	18232.7	22986.7	30378.9	18625.2	18598.7	24360.6	18717.1	37674.5	28674.9	17959.7	19169.6	21582.7	19621.2
M421T57_NEG	N/A	N/A	421.094	56.79	NO	D	4761.78	7162.16	11228.7	9451.74	5733.69	1949.09	6328.11	7443.98	10511.2	16935.9	2622.33	2340.44	5945.06	4895.4	3625.94	14883.8	2749.33	1665.03	3072.8	4275.98	2604.97	13493.3	13056.6	10029.4	6787.1	10940.4	4440.13	7131.33	4755.38	9846.88	6210.04	2497.03	3132.71	6215.07	3912.8	4682.71	14652.6	4295.27	6451.87	3541.87	5507.7	7881.24	5790.32
M228T184_NEG	N/A	N/A	228.132	183.823	NO	D	109820	85710.5	82027.3	50660.4	80040.4	80258.2	80588	88031.7	64818.5	71312.9	91561.8	98933.2	128618	121845	109414	85194.5	76447.3	85604.8	81144.4	126963	22000.2	68774.7	23048.4	23268.5	11479.6	12682.7	21364.7	13518.1	32504.8	9768.4	27198.3	8365.04	1672.4	18334.9	32698.6	17669.2	7277.67	15049.4	16976	3318.9	8102.43	39125.6	13362
M239T709_NEG	N/A	N/A	238.8	709.346	NO	D	16361.6	20390.3	26043.7	18357.9	23799.1	21791.1	23869.4	13389.2	3171.81	20866.2	23872.5	14185.1	28986.3	21678.1	40409.4	19699.4	24924.8	3055.55	54491.3	62155.7	15110.5	23673.4	21281.2	35870	22674.9	20576.4	55053.3	14218.9	21972.4	18632.8	22397.4	22442	21733.1	13896.8	19927.7	21945.2	12643.3	37913.4	4622.83	45983.1	27066	4623.46	36326.3
M507T368_NEG	N/A	N/A	507.168	367.783	NO	D	4267.18	4665.04	3031.68	3458.75	4509.96	6342.03	3438.33	1685.15	5576.05	8135.76	9645.57	11244.8	8160.23	5863.01	4056.1	4168.68	5657.37	9505.02	5597.6	7701.73	8361.32	9378.02	6964.9	6621.52	7022.01	7098.25	11541.9	8611.21	9368.72	7511.28	7912.48	5433.98	5467.49	6276.79	8168.01	7254.21	9868.84	12870.3	8166.66	5452.34	6699.77	10555.7	8669.34
M282T138_2_NEG	N/A	N/A	282.11	138.222	NO	D	11145.4	13713.1	16930.6	16187	10592	5725.22	12212.8	11361.3	10080	10391	13318.4	17155.6	24127.9	10029.1	7682.86	7595.09	12853.2	9096.71	13706.5	7297.39	10056.1	7380.71	6579.46	10580.4	9170.67	7313.96	5854.16	6451.19	4292.91	7335.12	6355.16	5577.79	12830	11476.4	6998.81	9962.69	7332.18	6439.01	7156.27	9108.68	8508.56	52300.8	11177.9
M468T173_NEG	N/A	N/A	468.128	172.788	NO	D	10129.5	9052.03	14597.5	14505.2	8748.49	11080.9	9310.72	7259.96	27888.2	33987.5	46618.5	22349.7	16732.7	17741.2	15213.1	24264.2	8060.59	11333.1	10298.6	13878.9	5320.72	9382.2	16362.7	19975.1	24094.1	20118.7	15798.6	21338.6	27569.7	18616.8	26784.7	21474.6	13791.5	27137.6	15669.1	18402.2	8386.34	10087.3	8441.82	7009.87	10883	14777.1	19337.3
M174T237_NEG	N/A	N/A	174.056	236.877	NO	D	1693.15	3180.25	16379.7	9062.62	3597.13	4633.97	6267.89	5763.06	3760.12	3200.38	10222.1	15962.2	4475.71	6037.08	4033.75	5449.47	4143.68	6565.2	3275.68	4247.14	15569.7	6339.32	9435.86	6548.74	13702.8	11974.3	12332.4	11021.3	8936.3	9044.6	6812.72	9373.19	9163.37	7131.65	5919.56	7143.15	11145.3	13038.7	16448.2	19844.1	8867.72	6690.45	11942.4
M921T408_NEG	N/A	N/A	921.461	407.781	NO	D	69610.2	48383.3	44616.6	64681.6	39954.1	16444.5	30613.7	62525.6	48002.1	46871.8	59915.2	21921.6	33173.9	44136.8	98320.3	117396	114298	41385.8	81509.5	93357.8	76524.6	48492.2	66273.3	44460.3	38507.3	16696.3	19728.8	23397.7	55742.3	31500.7	76032.6	41911.4	6650.03	47643.7	30635.9	32031.2	2684.19	12228.5	15329.7	2968.56	8356.72	47385.7	13268.1
M451T247_NEG	N/A	N/A	451.115	246.547	NO	D	17349.1	11773.7	6234.68	6598.41	15673.9	8325.71	5919.26	5708.63	6215.88	10004.1	9869.22	11360.5	8309.75	12210.1	10599.6	5687.68	17587.9	7480.42	15241.5	8253.84	3467.92	9124.64	5358.73	4700.3	3279.83	4823.05	6777.97	7249.18	5451.92	5798.65	4281.58	4818.94	6181.37	4406.62	6109.03	9317.41	10562.5	7444.64	6317.18	5710.35	5830.74	6967.39	4027.12
M130T132_NEG	N/A	N/A	130.087	131.925	NO	D	68505.2	60528.9	33595.6	24638.6	76415.3	95706.9	47986.1	30365.2	31818.8	53683.9	57971.6	74588	110749	66571.4	19387.2	30746.7	41105.8	42415.3	45346.8	33395.2	71652.9	15809.7	10214.4	17716.2	74934.9	75070.6	72212.8	35808.7	9210.88	62795.7	8347.23	31030.7	57705.4	11054.2	30473.5	29643.1	92469.4	65273.6	65428.6	57294.7	19400.2	13935.1	26999.5
M831T260_NEG	N/A	N/A	831.195	260.272	NO	D	15662.5	15831.1	4480.78	4517.03	8086.98	9527.39	23381.6	14304	22106.1	21286.3	14259.2	11491.7	13498.6	18899.1	5667.44	5137.34	27436	21954.8	25868.8	30216.9	7124.25	12828.4	16288.5	12115.6	6088.22	9594.22	5731.55	15962.4	18637.5	8787.11	15642.9	9186.36	10470.1	19104.8	15569.8	11321.7	5303.69	3400.18	31248.4	9875.55	7068.86	10735.1	84800
M299T169_1_NEG	N/A	N/A	299.003	168.833	NO	D	3636.1	5087.69	4570.01	5067.67	6038.25	9178.72	6703	8324.29	5715.23	5609.89	5752.54	4420.29	3722.79	6448.89	3813.61	5818.81	3670.54	4212.27	4906.06	6952.23	2869.42	4000.03	2616.84	4066.19	3708.57	6956.48	6667.01	4632.33	2280.49	5556.71	3503.84	4951.16	4185.9	4005.32	2731.04	3641.09	5946.75	5424.09	4488.06	3149.13	5445.72	3375.96	5112.03
M454T34_NEG	N/A	N/A	454.123	34.459	NO	D	10352.8	14584.3	10494	13412.8	5392.52	10136	17642.6	11422.8	5686.45	2575.87	4807.45	2993.58	12871.4	7269.38	26155.9	21510.5	25031.9	24895.4	28521.6	34057.1	8839.97	19297.7	23225.1	21060.2	13191.2	13674.4	13192.8	10227.1	12786.2	11888.1	19160.5	12282.1	8607.47	11625.1	15095	12085.3	5142.8	7635.79	8598.57	7968.9	7606.03	16633.9	10961.2
M509T372_NEG	N/A	N/A	509.25	371.519	NO	D	4109.97	5662.44	7316.54	10187	5366.86	11661.4	3617.74	7153.61	26963.2	38852.2	28014.5	40281	24645.5	33811.7	24207.9	24464.8	22012	5832.59	8493.68	8450.46	4202.66	10418.3	8913.23	7092.92	6762.78	13780.8	13567.9	11611.1	19163.6	5607.01	12437.3	11533.8	8473.89	10476.7	10962.6	8632.87	6609.19	3606.91	5012.48	4023.12	3725	12917.3	5706.18
M210T125_NEG	N/A	N/A	210.041	124.812	NO	D	8905.34	6357.89	3399.97	3549.6	4987.03	5838.72	2799.87	3432.11	4749.44	4053.99	11639.3	8096.21	7146.1	10229.1	8520.55	7576.34	7135.3	9639.88	8480.57	10740.4	9124.65	12198.3	14443.3	11470.5	14631	5723.32	17815.7	11082.5	14241.2	7066.06	14263.8	10024.3	5567.13	13552.4	17451.7	12688.5	4626.81	11983.6	2544.31	11556.7	6111.08	9595.75	15570.3
M386T145_NEG	N/A	N/A	386.056	145.157	NO	D	12889.9	9956.41	3174.85	3324.34	10214.8	5052.54	6650.81	2593.88	12693	10434	7454.53	5545.21	9305.23	12285.1	19530.9	6909.11	8380.95	13879.6	9986.66	33634.6	18678.3	16753.9	76414.9	40012.1	33800	51763.4	4737.77	4650.03	51548.4	24995.9	32927.1	36531.4	32000.8	35387	19647	31529.3	18259.8	20546.1	11974.6	20951.2	23851.8	15937	15596
M623T294_NEG	N/A	N/A	623.115	293.716	NO	D	8126.49	8236.87	4325.22	3141.41	5559.81	10124.4	4374.49	3271.76	2139.59	2360.58	3899.81	3164.23	3848.26	4528.29	3529.47	1748.87	4735.33	5420.62	3401.4	5152.23	9812.48	12629.9	12412.3	9578.13	7233.36	5622.64	7678.82	3672.69	12068	8082.17	9941.08	3589.34	7201.9	8628.65	16097.7	4295.11	10562.6	11042.3	9049.61	18327.9	7242.7	9349.21	9402.41
M561T216_NEG	N/A	N/A	561.196	216.478	NO	D	9140.21	9306.43	21483.1	37915.2	8986.13	8562.75	34803	45111.5	18811.1	17234.7	36340.5	30625.6	21020.9	49165.2	78552.7	72149.5	52709.8	40068	35384.6	54235.5	15409.3	23865.8	29080.3	30082.1	53058.3	25465.2	37999.7	39149.7	32640	47694.9	28879.9	36019.3	29884.9	27792.3	48104.6	31175.9	44326.1	37554.1	33938	74225.6	53116.5	78371.5	58076.5
M507T168_NEG	N/A	N/A	507.151	168.073	NO	D	4064.32	2565.31	3523.38	1712.81	3861.21	4196.54	4183.19	2039.6	5953.09	4934.4	5491.19	3653.89	5984.92	6384.67	5748.87	3819.42	5717.76	4793.7	6839.79	8425.48	6738.64	8078.61	9489.78	10139.7	10561.8	8524.64	8976.46	9895.79	14278.8	9465.54	10404	10329.7	8642.59	12699.1	9884.37	8489.14	9421.4	11590.7	6730.16	6094.51	8896.65	10494.6	10651.3
M797T422_NEG	N/A	N/A	797.435	422.445	NO	D	39219.1	82003.1	322460	529063	39309.2	36560.4	91271.9	114515	72451.1	48455.2	13844.8	24102.9	39316.1	42433.4	235510	282697	110231	86459.9	82680	111670	426064	310512	149383	135199	69063.6	77863.3	65743.2	107938	67491.4	67412.7	102849	125204	23915.5	74353.5	113335	89902.1	3665.43	42660.6	53426	13547.5	75621.6	309050	96689.1
M872T270_NEG	N/A	N/A	872.21	269.681	NO	D	9369.34	3860.75	3107.49	2955.05	3008.56	1717.9	3816.25	2479.02	11046.4	10724.3	6376.35	4455.19	6806.66	6315.14	3186.61	2024.15	8256.56	8716.39	3555.5	7269.85	5949.4	10957.6	12642.4	7030.31	7593.8	8227.74	8103.41	10737.5	14947.5	6890.37	9660.1	6341.69	13431.5	9660.78	4119.81	9470.31	6697.82	9015.96	14250.8	9739.43	11226.7	8245.2	34539.5
M267T776_NEG	N/A	N/A	266.804	775.922	NO	D	18566.9	6510.48	12427.1	30886.9	30768.6	58384.6	49343.4	38616.5	16535.3	21474.9	7436.92	3470.44	17326.3	6679.67	38610.4	49420.7	3317.4	24166.3	2857.01	22011	32784.3	33817.4	24931.5	56278.5	4168.55	27921.8	2533.9	14683.7	28625.9	22868.3	3671.97	4025.55	9194.64	31822.1	58922.8	3677.41	1722.63	22656.4	25527.6	3881.21	3028.47	4668.01	2438.28
M492T173_NEG	N/A	N/A	492.133	172.598	NO	D	3564.4	1724.39	4268.36	2818.69	4554.57	4853.08	8858.45	3224.19	6184.23	6707.1	6034.1	5641.36	6969.41	6213.3	6762.48	4609.49	7429.84	7474.25	7452.12	9708.53	8734.99	4447.42	13389	12877.7	13167.5	5261.72	16535.5	10179.8	9276.13	12919.8	14809.6	5992.65	8461.08	12058.8	4203.13	13470.9	12240.6	5753.95	11692.8	8929.36	19744	11315.9	12197
M692T226_NEG	N/A	N/A	692.15	225.755	NO	D	13074.6	8293.95	1724.67	1765.42	7493.93	7983.63	8656.91	3419.42	17784.8	16650.9	17132.4	11612.3	14001.6	14627.7	6383.98	6451.01	9409.14	7764.92	9188.03	11577.1	10774.2	10128.1	11563.3	12426.7	11375.7	9961.94	12654.5	10775.8	12362.7	11583.6	11230.6	11217.2	10338.7	12720.7	7098.5	9072.64	40203.9	21626.1	30959	51343.6	15867	9796.51	9389.82
M183T184_NEG	N/A	N/A	183.139	183.722	NO	D	95730.3	80320	24096.2	28207.3	59900.5	73616.6	63722.3	38656.7	70232.5	72966	102710	99710.1	134611	118919	77364.7	78787.7	79620.4	82997.9	79960.9	125632	12761.3	54996.5	24124.2	24234.2	13255.7	11702.8	12916.5	11706	26295.9	10658.2	26712.5	7310.84	2723.47	19044.6	33827.6	16086.9	5758.61	15762.2	11557.8	3452.64	6054.83	16516.6	11428.1
M236T644_NEG	N/A	N/A	235.821	644.016	NO	D	5440.45	5307.33	5232.42	5070.49	6647.86	4902.13	4774.45	6054.67	4356.7	3199.08	3396.34	4302.49	4691.34	4762.3	5896.37	2833.93	5995.59	3306.99	6410.6	4455.67	5402.07	4139.44	6050.21	4642.93	4654.54	5210.73	5889.86	2610.44	3121.03	4929.3	5903.65	6639.02	5808.8	4773.88	4070.23	5384.87	5974.49	6882.17	5045.91	3867.62	4474.86	7212.31	4813.89
M291T46_NEG	N/A	N/A	291.118	45.887	NO	D	6297.59	8406.56	6736.37	4814.73	12780.3	10836.7	10896	7076.02	3399.66	2652.84	5404.73	11035	13121.7	6619.32	7064.42	6287.76	7446.58	7754.17	9493.1	2999.89	7420.36	4023.25	5298.28	4079.03	12115.5	12050.8	4742.91	4620.28	4078.41	8517.03	3874.33	4978.16	7329.51	19126.9	7635.39	5617.71	7156.34	9174.73	5161.57	6842.49	31267.7	23365.5	4178.31
M240T46_NEG	N/A	N/A	240.062	45.669	NO	D	22348.7	18204.7	13509.3	12503.2	20610.5	17143.7	17113	10577.3	11488.6	8264.51	18417.9	24237.9	21496.7	33730.7	11862.6	17629.1	20412.2	11197.1	15391.9	19314.5	26990	15576.3	23463.6	21534.4	32558.4	21207.2	16723.6	24360.1	17823.4	18530.6	7749.71	31900.4	35027.6	21738	10602	23872.2	23761.7	2282.54	24540.6	29142.4	26281.4	9534.14	12000.5
M237T651_NEG	N/A	N/A	236.87	650.968	NO	D	38325.7	39158.8	52515.6	41455.1	22278.7	40974.5	54389.1	25676.4	41681.1	43269.5	34193.1	42553.9	40173.1	38567.5	41370.4	25184.5	37319.1	42570.4	33390.7	43885.4	48059.3	42937.7	202644	51471	41069.9	43514.3	49803.2	34539.9	51327.7	52707.5	34631.8	40243.2	45232	44266.9	37825.6	45809.9	36476	27255.6	45337	48719.3	46479.5	1733.22	58657.9
M746T227_NEG	N/A	N/A	746.178	226.935	NO	D	3343.6	4664.12	10731.4	10878	3633.51	4691.2	5301.16	4162.78	2340.41	2776.62	3509.45	3088.73	3319.53	3685.43	7439.3	7233.33	4068.49	3455.39	4184.86	3558.19	4557.28	7975.73	8844.38	8626.32	8321.02	6416.79	8854.91	8235.77	8131.59	8774.67	7372.78	11073.5	9026.71	8010.83	7508.43	7410.37	7106.64	7276.96	5655.42	8420.19	4610.42	5570.41	4383.19
M277T32_NEG	N/A	N/A	277.073	31.679	NO	D	5628.01	5998.3	5292.23	6669.14	5041.34	3588.6	6919.67	7206	4098.3	3814.3	17018.6	4487.63	20563	5345.49	7077.87	8976.68	5575.94	8284.95	7084.06	6272.62	4784.82	3723.93	4610.44	4629.03	4444.56	4139.11	3456.09	4018.07	4178.55	4013.97	4464.9	3995.04	3596.09	3310.11	3461.9	3753.01	3565.41	4526.33	6735.34	6109.98	4378.7	4188.23	4240.06
M211T63_NEG	N/A	N/A	211.064	63.0175	NO	D	8834.22	12288.7	10496.2	9364.03	15563.2	16356.8	17566.9	13540.5	16122.8	11849.7	12272.5	9864.75	1748.45	10822.2	9518.06	6173.36	4961.76	10693.4	11934.9	15381.7	19675.8	12928.7	10533	10256	13941.6	16843.7	7212.58	15865.9	7938.17	10213.1	9513.69	13460.1	12506.4	13304.8	11920	8863.21	16838.6	15284.3	5999.7	6537.3	15243.3	9041.3	11974.3
M229T758_NEG	N/A	N/A	228.804	758.283	NO	D	28585.3	15412.6	23811.5	19778.2	67500	22694.3	29415.6	27192.3	15001.2	13230.8	18416.6	14616.1	21695	45947	26306.9	16609.5	22347.9	2767.81	48858.7	21001	18154.1	38585.8	18002.8	10704.8	18096.7	45430.5	14890	14941.5	16898	23837.5	17826.9	19519.5	7169.2	14054.9	15378.1	18983.7	17151.2	5301.12	2619.1	3082.52	52773.6	53394.1	18951.7
M458T149_NEG	N/A	N/A	458.225	148.583	NO	D	20073.9	11514.6	16852.2	16441.5	9003.9	13201.8	15012.7	8509.58	4866.7	7569.74	7035.1	10203.6	11717.8	7646.31	10695	8096.55	8864.41	7519.65	7902.47	9287.18	11368.8	9563.44	8342.19	6403.97	4376.39	4214.34	6966.55	6263.75	4670.59	5793.41	6216.3	6090.74	7533.1	6088.28	12093	9286.16	7768.64	8182.05	6755.5	11243.8	7555.76	6468.46	7273
M271T775_NEG	N/A	N/A	270.798	775.424	NO	D	30362.8	37203	1879.32	2863.32	29108.2	3220.25	4567.96	22951.6	3642.53	27260.8	33790.9	18356.1	12343.2	5296.77	20509.3	3630.78	4196.9	14213.8	28903.9	25461.2	5075.68	27620.6	20849.1	24047.6	20517.4	22533.6	22170.3	10768.2	20419.2	12802.4	15990.3	24499.3	2622.63	3610.79	25765	8158.11	40107.6	1951.52	30675.7	25021.3	16163.4	16734.2	34804.3
M273T58_NEG	N/A	N/A	273.104	57.954	NO	D	3803.43	8594.77	4622.02	5105.16	9702.01	15501	7233	5973.74	11542.3	22958.8	7896.76	9240.09	13160.8	14189.9	8966.09	5105.4	3613.52	7183.38	8189.46	11571.9	12527.6	3580.1	17124.5	3290.95	8931	6129.29	7959.44	10218.9	4872.66	25153.9	2549	7253.15	24046	1758.98	13828.7	7489.5	15391.3	4135.44	3463.3	7051.67	3829.99	4432.97	7053.07
M806T513_NEG	N/A	N/A	805.512	512.604	NO	D	2512.56	3361.55	3379.09	4190.53	4118.38	4094.32	3682.54	3363.33	3132.6	2801.09	3292.72	2931.58	4924.38	3813.91	4212.27	2545.22	5377.48	5572.79	3786.9	3790.66	1819.62	7809.35	10666.2	7425.58	3990.28	4346.5	4487.41	7418.02	4045.36	2348.21	2983.95	1988.59	2114.98	2650.07	5835.79	2181.12	1759.6	1933.26	2966.43	3268.84	3229.21	7963	2134.89
M289T189_NEG	N/A	N/A	289.159	189.432	NO	D	27237	33403.6	13938.3	21133.6	24348.4	23669.1	29509.9	23612	16754	18091.2	26725.3	27783.5	30121.1	30585.2	17125.9	18464.2	21946.6	19090.1	24869.8	27444	9864.17	7767.75	6727.89	5452.97	9951.24	9895.78	7756.61	6667.75	2831.52	9141.74	5732.01	7537.39	6116.67	4541.37	7895.82	5579.62	10101.8	8657.63	11493.3	11856.2	7250.55	3432.88	10923.4
M575T391_NEG	N/A	N/A	574.989	391.178	NO	D	8722.82	17890	9654.02	9623.58	4742.83	10935.3	10163.4	10833	7784.03	7692.61	9887.91	7661.11	7918.82	9149.92	7888.39	9661.76	8151.99	8861.32	3253.76	8851.29	9520.68	11599.9	11088.8	10011.4	9040.69	8419.9	8860.79	6127.61	6700.29	10242.3	9093.1	9780.2	10033.6	7323.02	6986.64	10321.6	9469.28	11428.9	9106.77	9735.36	9372.04	4783.72	10002.3
M539T273_NEG	N/A	N/A	539.322	272.638	NO	D	1762.66	4615.56	414525	385474	390960	399454	347384	362037	1.18454e+06	1.33168e+06	771474	675903	948023	837084	1.43673e+06	972918	939600	594950	614788	636036	1.13017e+06	1.51852e+06	1.18458e+06	1.1474e+06	1.10849e+06	777309	1.03658e+06	1.04426e+06	1.12137e+06	1.28316e+06	916769	1.13837e+06	1.14396e+06	1.14992e+06	1.62071e+06	1.17566e+06	1.519e+06	1.28515e+06	2.09731e+06	1.22079e+06	236084	1.1096e+06	1.29377e+06
M363T59_NEG	N/A	N/A	363.129	59.2965	NO	D	2793.23	2445.46	103567	73520.6	30519.7	40122	38878.7	35799	54909.3	38194.7	36665.3	64692.6	56572.2	42883.6	66058.5	37962.2	90283.1	31321.8	55845.4	32295.4	140044	52071.6	50876.3	39946.9	146629	74380.6	129896	131518	130770	55266.5	102095	133309	41030.1	85383.1	140306	111381	92213.4	152569	137992	121039	22559	147621	142127
M287T46_NEG	N/A	N/A	287.077	46.233	NO	D	71510.1	132587	279451	208123	34680.1	39150.6	111471	104199	73177.8	96780.9	9564.8	8710.41	16728.1	29376.4	222885	179191	232874	174680	75453.8	81530.9	170062	60551.9	187436	101247	30136.8	32333.7	39046.6	56548.7	55391.3	63620.1	112239	50681.5	16906.3	107868	256932	84696.7	5079.44	23733	31219.1	14978.1	56665.2	262636	153990
M277T37_NEG	N/A	N/A	277.052	36.908	NO	D	3557.24	4997.11	7807.02	4384.85	6844.42	5810.22	7366	5759.58	3754.21	4276.03	29812.6	31062.2	28597.2	8375.9	7963.52	4562.57	9133.64	9206.78	10090.5	5094.48	4673.86	5218.07	7888.29	6266.85	8296.27	7515.99	6197.19	4377.97	4023.82	6337.32	5212.51	7838.97	5236.43	6292.48	6914.58	3893.09	3787.48	4498.79	4066.84	4634.15	4809.28	5428.3	5187.85
M723T350_NEG	N/A	N/A	723.009	349.904	NO	D	1772.36	5517.49	2711.66	2215.94	2409.44	6000.24	5114.01	2203.67	7286.43	7102.44	5294.86	4737.43	5876.89	6506.84	2706.86	2673.83	3241.23	6283.53	3496.76	6331.05	10246.1	8596.84	8875.4	7070.86	10906.6	11376.7	11111.6	11559.2	11184.4	8208.87	5263.13	5849.27	6111.41	7064.91	5366.68	6879.94	7980.51	9249.7	6702.5	7180.57	3820.31	6182.09	7879.8
M615T391_NEG	N/A	N/A	614.976	391.224	NO	D	13512.3	25868.4	14885.5	12532	7664.11	12598.9	12902.5	12718.2	13021.9	10980	11472.2	10483.2	13220.1	13688.4	10901.5	12620.4	9985	13293	1773.9	12355.1	11268.2	13088	13312.8	12184.6	10733.3	13980.3	15308.9	12537	11848	11435.9	12960.1	12349.8	13019.1	12365.5	10010	13687.3	13601.5	12044.9	12258.9	12854.1	12476.6	1836.54	11693.3
M255T741_NEG	N/A	N/A	254.939	740.647	NO	D	5048.07	24525.1	19196.5	20322.3	2561.84	39601.9	61224.4	41526	30570.8	30734.4	30703.1	2793.89	24471.7	40754.4	24431.4	1774.71	67749.3	34585.3	29644.5	87997.4	39661.9	35061.6	23931.9	24927	21102.3	11994.4	28804	34211.7	36980.9	27264	36315.8	44185.8	29485.3	24397.3	24523.1	54865.4	17078.5	36227.5	30436	41034.4	27167.5	22511.4	34273.3
M207T26_NEG	N/A	N/A	207.014	25.969	NO	D	16532.7	15199.9	18172.8	15267.3	5334.14	9436.11	6590.33	4846.42	17750.8	12810.9	18753.7	16219	23365	17081.8	13385.9	12813.7	13361.3	16602.7	14151.8	11525.9	5830.79	13631.3	5689.19	6864.14	6093.49	6893.41	6029.4	3821.63	6207.56	5840.33	9542.1	5793.97	5516.74	9681.95	11597.9	7159.81	3424.14	4045.52	4591.76	4005.79	3358.94	7190.36	4290.05
M309T115_NEG	N/A	N/A	309.063	114.803	NO	D	61335.3	25571.6	8827.21	5758.46	13690.2	10891.2	8780.69	5856.47	6748.23	7160.32	37972	22834.7	36766.6	38692.4	2804.18	1778.35	20838.3	13608.4	24711.2	27474.5	9845.62	8661.95	17312.8	17449.8	19291.6	9025.89	14272	19326.7	16448.7	15026.4	18740.4	16334.1	16722.3	16796.6	10979.2	16997.4	10397.5	9293.76	9315.51	32090.3	15606.6	18663.8	8722.85
M232T708_NEG	N/A	N/A	231.803	707.605	NO	D	28664.9	27703	16334.3	20813.2	26028.9	14125.6	20082.4	17941.7	20836.8	21808.9	3307.5	20271.1	32685.7	15820.2	25971.2	21278.9	2759.64	34730.3	58747.3	22307.2	19172.2	20974.3	22597.9	19601.5	21282.3	19254.9	25649.5	33720.4	2825.9	30585.8	22249.3	4214.34	21286.1	27494.7	18267.6	23154.3	31590.1	23391.7	18209.8	2045.54	24285.7	29997.2	16702
M259T59_NEG	N/A	N/A	259.042	58.789	NO	D	8392.26	23132.2	27004.9	54187.9	9424.94	7848.96	18527.4	51106.9	3298.71	30026.2	9663.34	11915.5	17416.5	12964.8	108446	109291	19462.1	20094.8	6469.92	191283	14679.5	71000.9	46262.8	7676.28	16074.8	9068.59	7559.99	12153	283208	9114.84	27767.9	7595.75	12375.5	17228.4	20269	8565.72	7860.95	13115.5	23454.8	11365.8	10180.1	10499.8	26119.8
M384T341_NEG	N/A	N/A	384.08	340.714	NO	D	7168.78	4964.78	5061.81	10444.1	5270.21	7599.1	4044.37	3658.78	4822.65	4260.44	8948.69	6243.12	4033.36	5046.68	6144.03	7565.33	8157.44	10493.8	6475.63	14040	6710.46	22936.9	9458.94	5603.57	5809.8	5304.78	5361.61	8471.1	11064.1	4346.86	6357.18	2722.49	7282.31	7322.46	13529.6	5101.27	8181.79	11320.5	6556.31	6629.01	6056.28	20103.9	4350.71
M382T190_NEG	N/A	N/A	382.194	190.153	NO	D	71626.9	46400.8	60476.6	61833.8	41489.8	49982.9	57316.1	40925.6	8261.49	14911.7	53604.3	62145	35956.8	20731.3	42101.4	50720.6	31630.1	66165.8	26193.6	27651.6	27354.3	11710.3	17408.8	13377.6	17395	19486.1	17065.1	14867.8	7800.48	16335.3	10872.2	12503.8	10845.1	10086.3	17109.3	15637.9	9220.16	22255.9	15204.7	6065.17	13214.7	11452.3	19416.2
M265T129_NEG	N/A	N/A	265.036	128.924	NO	D	29995	20769.2	10413	4487.29	17380.4	15817.7	5893.4	10282.4	7476.13	8411.79	11716.2	7374.29	13906.6	11307.9	9181	9849.36	1785.5	10062.3	5283.11	6075.31	9150.72	12541.2	15618.2	15004.6	11780.5	9305.69	11535.2	12142.5	18091.5	13941.7	5810.47	12835.9	14566.8	17686.1	14320.5	12548.9	9402.86	10183.5	45935.4	27764.9	24111.9	21789.7	21710.9
M879T318_NEG	N/A	N/A	879.249	317.857	NO	D	23464	17491.4	9349.55	7183.03	6210.06	15934	4584.07	1785.73	15517.5	15503.1	20574.5	39881.1	17158	41684.7	22213.9	14714.8	36771.6	32733	14897.1	31752.5	24719.8	69501.2	42351.7	15069.1	11537.3	19016.9	28614.2	36842.1	43046.8	8664.09	19720.4	10589.6	37277.8	23338.8	42836.4	13940.9	34224.8	52902.2	50820.7	15333.9	13716.4	50166.6	15310.5
M913T499_NEG	N/A	N/A	913.449	498.927	NO	D	5002.28	4573.4	4419.7	4036.46	4958.16	5830.95	4267.02	4559.34	2425.07	4474.4	5127.58	4331.75	6108.92	4339.14	4172.33	4354.35	4673.63	4436.29	3626.51	5865.91	5872.79	3298.05	9924.53	4253.94	17183.8	6811.42	4659.37	7175.16	4355.37	4120.87	6522.24	4942.56	4672.09	3535.68	4509.48	4451.9	13116.4	4981.38	6784.3	6277.62	6585.84	4383.17	4206.17
M903T323_NEG	N/A	N/A	903.227	322.54	NO	D	8546.2	5826.56	11033.3	10008	8547.28	10107.8	3433.98	1788.45	12634.5	15838.1	12268.9	12924.5	10517.8	16717.6	21312.6	22505.5	18611.1	27267.3	13345.9	27158.8	22935.6	44218.4	22692	14716.9	14329.9	22946.7	22725.5	35025.5	39173	13277.4	17882.4	11312.3	20122.7	17178.1	17328.9	15459.6	26190.9	39077	24574.8	16686.6	15582.4	22967.7	15394.8
M315T484_NEG	N/A	N/A	315.209	484.373	NO	D	80048	33644.4	42953	25667.4	34086.7	35059.8	19153.4	8228.01	33564.5	81856.3	42337.2	50585.2	87223.1	74279.8	35229.8	46520.3	36726.5	64592.7	18679.3	35125.6	12851.3	37257.5	15651.5	6929.66	7222.51	16754.3	34058.2	17772.2	18099.8	2640.53	8099.68	2332.17	5807.48	10048.5	8519.62	5212.98	16418.4	36007.2	13215.9	10246.7	19782.6	19685.7	12285.3
M334T189_NEG	N/A	N/A	334.167	189.437	NO	D	10731.6	9829.45	91956.4	12557.9	10672	7633.39	11413.8	10095.4	7405.55	6138.77	10904.5	18153	13540.6	10850.4	10758.8	12904.6	6097.87	7810.04	6686.23	7093.26	17603.7	6285.34	3465.68	3006.77	31782.9	17189.4	8015.22	9691.56	2329.41	7191.59	3318.59	11759.6	10652.1	3793.69	5081.8	9413.51	13144.7	19391.4	9014.43	13945.9	21928.7	3322.12	7367.36
M426T410_NEG	N/A	N/A	426.216	409.766	NO	D	5616.1	4204.12	4559.36	5615.16	3774.73	4037.99	2307.23	2555.46	9660.93	10711.5	7450.19	6666.47	4775.45	6833.27	7100.93	7446.02	5591.69	6949.4	5178.7	5533.41	7262.93	14612.9	9616.11	6973	8385.5	9300.06	7960.52	10960.3	15107.9	4023.95	5518.46	3804.28	5149.05	5983.99	3881.53	4443.31	3711.58	7212.61	8358.92	5747.76	4975.76	9242.68	5903.89
M900T506_NEG	N/A	N/A	900.474	506.409	NO	D	9455.7	13648.7	9454.83	13680.6	8383.07	10703.1	13484.6	14191.9	10729.1	5784.85	6756.35	4430.97	8426.53	4069.21	7408.16	12102.9	6120.12	4865.58	3505.23	6740.18	19267.6	6309.94	8341.94	9582.78	14097	13254.4	7558.35	7314.46	9643.76	14287.2	14132.5	15141.4	11462.7	13740.8	11981.4	8931.33	11683	10347.9	10622.6	10188.8	12082.6	7031.58	13289.6
M213T633_NEG	N/A	N/A	212.911	633.022	NO	D	6827.48	4937.93	7043.19	5733.48	5003.76	4837.13	5562.24	5299.44	4994.07	5986.08	5049.91	4550.05	5749.41	4543.7	3512.07	3288.66	4643.66	3697.52	1987.57	7317.13	4376.26	5606.95	4735.62	4571.98	5632.79	4166.26	4108.75	6694.35	5731.5	5697.08	4784.5	6782.21	4229.73	5916.95	6183.16	4321.67	6011	9471.6	5660.12	6001.37	5407.41	4521.02	5597.38
M257T761_NEG	N/A	N/A	256.836	761.016	NO	D	7414.26	23378.3	20848.6	21310.4	15010.7	12907.9	13547.7	13919.3	13701.1	13555.7	7901.04	15012.2	4016.62	27873.3	18773.3	24558.4	36534.8	34487.3	30004	11219.2	22668.5	19494.5	14055.2	15332.2	15928.7	26942.2	8220.14	28217.9	23870.7	2780.26	14656.1	18570.4	27500.9	18050	25354.3	18586.1	15574.5	12599.1	34844.5	22243.8	16001.9	28403.7	13737.9
M555T389_NEG	N/A	N/A	555.304	389.356	NO	D	2065.52	1801.05	10534	6524.35	12065.2	3573.55	9163.71	4413.32	26717.6	33736.4	29896.9	19621.2	24583.8	31186.7	7852.72	6517.51	5000.29	6651.56	5370.81	17238	5445.98	33883.6	22043.5	13201.5	10666.2	12690.2	17355.4	12810.5	35314	9781.69	25710.6	8804.8	16096.4	19848	28259.5	22543.9	7919.52	17406.5	5013.27	4423.34	12811.8	25681.7	12482.5
M401T386_NEG	N/A	N/A	401.21	386.17	NO	D	45002.4	19239	33140.1	42194.8	32801	69419.7	21255.2	23442.8	35847.8	26110.1	84801.4	96604.9	45081.7	45555.1	38685.8	46896.2	50827	92353.7	42878.9	101098	43079.9	25825.2	11742.9	22453.5	40803.4	85282.5	52159.8	95946.8	32161.9	24816.2	14264.7	57373.8	63758.9	11718.7	15534.9	17300.2	29583.5	55437.8	101335	14725.7	92666.3	16165.8	29704.8
M603T170_NEG	N/A	N/A	603.192	169.762	NO	D	19736.6	22247.1	9575.03	6128.12	40982.3	36488.7	39088.7	36840.6	127486	114418	31857.1	42220	42776.1	59837.7	26113.8	25112	62644.7	44223	74293.8	73272.6	54970.6	54996.3	25855.5	22098.2	23513.7	13321.5	18561.5	22315.8	29872	19949	16745.3	26503.4	16550.9	21290.1	44762.6	19501.3	42244.1	59091.4	21903.3	48615.8	128280	48125.2	26343.1
M402T147_NEG	N/A	N/A	402.061	146.919	NO	D	8124.19	9398.53	7515.46	5144.75	5454.24	6481.06	5218.22	5268.15	13273.3	13135.8	9875.49	7973.95	12759.4	13784.1	6608.67	7282.38	9252.76	7347.32	7215.96	8237.06	6649.01	7045.17	3926.51	4251.03	4787.62	2563.84	3730.92	4832.71	1802.44	2310.44	5774.82	3567.89	1870.83	4060.5	5614.1	3520.99	6814.53	6518.27	9393.25	7798.14	7806.49	6968.46	8757.86
M319T372_NEG	N/A	N/A	319.225	372.293	NO	D	14641.6	8090.61	17460.7	17206.3	40244.3	26348.7	14356.9	13315.3	33749.7	45180.3	28424.3	48758.9	41041.3	47720.5	22297	34826.5	76086.8	38563.3	42338.3	43088.6	23533.4	40512.7	25513	20705	20610.2	21380.3	45025.3	33495.3	16738.8	19515.4	14347.9	12164.3	37738.5	12402.7	15699.6	31547.6	13082.5	44619.9	23605.4	14761	19219.3	18213.7	14751.5
M417T343_NEG	N/A	N/A	417.193	343.444	NO	D	11335.6	8245.66	46493	34325.7	39312.7	32412.3	29163	19068.6	37037.6	43148.4	20831.1	25975.9	57902.2	50206.7	63582	49978.6	39480.9	51100.3	33682.3	35889.5	39330.5	22998.7	28226.9	21276.2	32145.8	39851	45475.2	35905.9	19896.8	24645.5	10813.4	20961.1	33083	10691.7	11184.7	32461.4	5069.17	28267.1	10128.3	7977.8	35334.7	9922.96	16965.8
M177T769_NEG	N/A	N/A	176.859	768.841	NO	D	25245.1	15050.7	15915.7	19545	20447	29640.5	15615	27679.8	2136.38	1817.38	30368.4	3243.09	7729.09	22818.4	33271.2	16717.2	19394.7	25184.7	5487.76	25884.1	32864.7	24850.7	15607.9	44308.3	10572.5	21186.7	27169.3	22619.2	14072	30795.1	18104.5	3301.82	17573.4	15763.7	19523	36328.6	17008.5	21916.1	25694.9	24793.8	3079.61	25636.6	32106.2
M291T59_NEG	N/A	N/A	291.108	58.7	NO	D	12269.6	12524.1	5961.89	6497.46	9944.94	10153.6	5052.86	5171.08	10039.5	9038.91	12487.5	19031.8	14546.8	11901.3	13500.8	8257.56	9749.36	6524.96	6669.34	6524.99	15340.8	5459	16710.3	9813.46	18997.3	13316.5	16383.9	32733.1	26903.5	12269.2	23047.2	27054.4	12010.1	14328	15710.9	12868.5	7949.49	22689.7	21897.7	7663.35	10951.8	16607.4	19028.8
M511T385_NEG	N/A	N/A	511.264	385.425	NO	D	22623.5	24357.5	10827.1	15243.9	18978.5	18102.8	12443.7	10866.1	22984.8	19439.3	19630.3	22011.7	23019.8	6077.82	25672.6	23533.5	29810.5	23068.4	27035.7	22865.1	10058.5	4002.39	5159.64	6237.38	14711.5	7430.69	11097.9	7722.67	8536.15	4057.75	5643.59	8258.47	8798.84	6206.01	3905.67	13005.8	6685.21	12792.2	5267.21	3953.28	9117.53	6313.04	4015.74
M777T244_NEG	N/A	N/A	777.164	243.593	NO	D	10423.1	11938.5	46490	30813	15891.3	13743.9	15115	8541.68	37258.5	37327	11664.2	7179.84	12484.3	14914.4	137701	99891.3	28870.8	22587.2	33215.7	32092.7	123944	163504	13304.6	10589	9066.7	8336.95	8648.34	9647.62	13900.8	10233.5	18823.5	8997.11	10732.1	12178.3	145576	33424.4	144080	90526	35479	8488.3	45392.9	67052.3	176891
M781T351_NEG	N/A	N/A	781.403	350.644	NO	D	89383.6	107996	205336	222836	81015.1	52118	85360.4	124388	75799.3	49413.5	18981.8	34251.8	49512.9	54883.3	123470	135591	126840	81380.9	76365.1	88319	122094	46282.6	45390.9	18979.8	24821	37853.9	35201.9	37598.9	18432.6	34208.9	41443.9	45621.3	10028	23145.2	65880.4	42736.4	3844.79	16837.3	25692.9	4751.75	26124.6	74586.2	44304.6
M177T742_NEG	N/A	N/A	176.859	741.635	NO	D	61868.9	30855.7	25231.2	27255.1	18158.9	26937.2	17322.1	16138.7	18283.4	23955.2	20691	28120.9	53646.2	21358.8	20308.3	19298.1	32055.2	33658.3	1903.66	34110.1	17787.9	20468.3	22719.3	17678	14069.5	22910.1	2010.14	26358.3	16375.5	15339.8	12470.1	44136.2	19461.9	20400.6	2217.38	17577.7	17864.8	24934.9	19583.6	37789	48126	21952.3	38695.5
M253T719_NEG	N/A	N/A	252.839	718.789	NO	D	17077.3	16288.8	13739.3	16984.3	24249.6	24567.4	16394.7	17490.3	13099.4	31406.4	16212.8	21028.3	16228.9	17501.9	24099.1	15730.2	24456.6	19205.1	14984.5	15952.2	16867.4	25708.3	22015.9	16867.6	21091.7	21045.6	22140.8	16006.4	21835.3	27071.7	18555.5	18710.6	21290.9	17250.6	16724.5	19313.9	17917	27705.3	19070.2	35842.4	24178.8	20004.9	17705.5
M231T750_NEG	N/A	N/A	230.802	749.591	NO	D	45760	5648.47	33886.3	60609	53584.5	37991.6	4427.02	25514.3	28645.5	91236.1	3929.97	25326.2	7518.78	29947.2	41939.6	68523.6	23837.2	20452.7	43901.5	31293.7	32643	32107.8	28449.1	30947.6	35884.1	29302.1	2681.53	46051.6	3688.52	22725	6763.4	11522.3	6228.83	28567.9	4464.31	6428.69	4421.07	36721	5028.95	50354.7	27942.3	41408.5	8428.18
M235T56_NEG	N/A	N/A	235.029	56.0425	NO	D	7897.8	11633.8	4448.33	5357.56	1832.8	6025.58	3344.41	3619.06	7181.75	4733.29	5288.83	3794.19	6025.02	4207.74	13062	13162.2	7140.17	5998.05	6051.26	8879.11	28076.1	25534.1	27178.4	27041.2	25516.2	9415.64	9424.9	19179.9	31499.2	6561.48	17845.3	16283.8	11709.1	31147.3	28877.4	27222.1	12049.8	17163.7	24503.3	16107.3	8218.91	14824.6	29767.1
M284T103_NEG	N/A	N/A	284.125	102.587	NO	D	139840	166087	162650	137670	143066	197154	115882	112900	72379.2	80680.3	121337	166315	241707	159097	144849	77547.5	149072	132027	149307	75165.8	10862.1	45691.5	46938.8	52934.3	67791	38256.7	75553.8	65921.4	67306.3	38204.7	64031.3	45765	47583	36935.2	60125.3	72233.3	23916.8	23941.2	33455.5	58611.8	39509.8	25110.3	23703.8
M725T372_NEG	N/A	N/A	725.223	371.767	NO	D	6675.58	1835.15	26668.9	19055.9	9244.03	18237.9	4845.46	1971.88	41623.7	44538	23126.6	28466.6	12919.2	23972.3	65722.8	71572.2	37214.9	54038.7	14185.1	40823.7	45584	106612	40925.2	17044.7	21043.4	36786.6	41370.1	57196.6	64518.9	11923.4	25715.9	10388.8	32541.1	21543.2	29004.8	14864.6	32985.8	76816.8	19264.5	3928.5	13845.7	49682.6	11480.2
M719T332_NEG	N/A	N/A	719.153	331.883	NO	D	12990.8	7270.44	13269	10332.8	9640.01	15222.8	6529.56	1841.04	29024.4	28527.9	24274.5	23929.6	17566.3	25445.8	34292.3	38000.6	16975.2	37022.4	12688.9	29060.1	45074.9	124045	40485.7	19990.5	25448.9	33054.8	31769.6	46778.1	76429.7	17487.1	23442.5	12228.1	33878.3	28220.9	64337.2	14603	52864	83720.6	27287.5	26177.7	15133.3	72721.4	25409.1
M319T37_NEG	N/A	N/A	319.08	36.623	NO	D	4209	3503.25	4186.76	6775.5	2721.4	4705.73	5429.47	1844.49	8627.39	6757.5	5390.29	5411.67	5448.44	5961.22	9467.05	11540.2	9655.88	6190.28	7648.31	7687.6	16684.1	15831.5	13287.1	12997.6	15694.1	16329.9	14194	14155.9	14182.2	15984.4	11891	16137.3	14971.1	13139.1	18721.6	11673.4	7458.04	10704.3	9592.92	7537.89	9946.83	12171.2	10719.8
M267T705_NEG	N/A	N/A	266.804	705.423	NO	D	20934.3	31129.6	21631.3	30409.8	23693.6	25514	27162.7	38896.8	17292	22419.6	31186.5	2030.71	24382.9	21130	28704	22541.1	1844.97	29976.2	26633.5	23070.6	7745.77	18935.6	27542.5	16402.2	40364.4	21990.1	13539.8	12116.4	16576.9	2598.06	22932.2	27896.7	25074.9	19507.2	20029.4	14425.4	31414.2	25475.6	4951.68	16955	2142.55	47005.7	26679.9
M356T184_NEG	N/A	N/A	356.049	184.212	NO	D	4738.47	3150.95	2432.17	26453.2	6987.1	3643.05	4057.54	3904.64	3231.18	8170.21	3738.59	3746.05	2799.71	4226.11	3695.7	18995.9	4672.2	3552.4	6149.42	5501.92	2016.59	8963.8	6511.26	6151.12	2354.09	4958.39	2454.56	1848.99	5382.51	5506.84	5840.26	4316.66	3497.38	5248.71	10047.6	5432.24	7263.81	3396.32	2664.42	4930.97	5221.64	5254.44	7057.74
M192T30_NEG	N/A	N/A	191.984	29.629	NO	D	5286.35	6121.64	3257.88	5344.32	4372.27	7013.91	8313.17	5955.22	6477.07	6946.17	9241.72	6868.71	9987.52	9069.99	4449.24	5681.9	5696.14	6134.84	4898.85	6044.2	21774.7	6519.69	13918.7	11235.7	23291.5	22152	17632.7	14613.4	9670.07	17637.2	11363.6	12710	18715.8	9884.15	8170.28	13246.8	12328.8	16679.6	10738.5	9700.71	6225.48	7010.71	8848.85
M239T742_NEG	N/A	N/A	238.8	741.887	NO	D	24530.9	17246.3	14750.9	46517.6	2340.28	19825.5	17527.7	9463.58	3147.66	2287.4	25432.4	25374.9	2195.8	28752	33974.5	18458.5	3617.05	29572.9	4467.51	29269.1	20603.4	29797.4	17733.5	21614.2	21126.4	18520.6	2715.92	27300.8	25417.4	25861.7	19486.2	35338.2	16508.3	18299.6	21226.9	4313.25	65301.9	42955.5	48677.6	19765.8	36358.2	22007.4	17926.5
M232T776_NEG	N/A	N/A	231.803	776.418	NO	D	14174.8	13048.2	15279.7	13882.1	17961.8	15593.4	12796.5	12802.9	25101.3	20676.9	14289.5	21157.8	15014	16438.3	12719.2	12030.3	15375.5	15597.4	4853.92	2239.43	12750.2	15035.2	14149.8	15669.1	3970.67	12679.5	21650.6	25252.7	15815.6	15020.7	17041.6	40678.2	15190.7	14974	26116.8	34937.1	12547.6	16660.6	11092.5	22021.7	3507.58	20962.8	14248.6
M335T42_NEG	N/A	N/A	335.023	41.625	NO	D	14008.7	12966.1	5587.94	8607.3	4942.69	5601.57	5244.31	1853.38	27704.7	20451.4	29335.3	23389.3	39596.8	28497.6	26862.6	23178	20173.2	16811.9	30311.7	31935.1	24358	65316.5	48130.7	41410.2	33889	18877.8	18307.8	17115	24009.7	19213.3	48845.7	12873.4	10146.5	45047.2	83099.8	22045.3	15839.8	19407.6	15309.1	22730	11229.4	61799.2	17612.7
M784T501_NEG	N/A	N/A	783.521	500.698	NO	D	28763	27091.8	59050.9	52264.2	28829.4	24271.6	19292.1	17720.7	20157.7	16649.2	27838.4	62354.7	13074.1	23273.4	33983.8	28135	25249.7	26795.9	16075.4	17087	38437	17066.4	16774	9419.15	11904.1	18877.8	9860.88	26645.7	24672.2	9415.89	10849.4	10931.8	17220.2	9504.15	19670.8	22905.3	11518.4	24085.1	30556.3	13041.4	26493.3	26628	16401.9
M485T352_NEG	N/A	N/A	485.254	352.387	NO	D	14973.2	4878.13	24926.1	22001	29346.9	33696.6	6469.69	8432.88	299169	301727	35377.2	55961.3	97103	139533	36736.3	33236.3	48566	55176.2	71024	84562.5	13433	81103.4	132103	86815.4	92754.2	123634	262327	125140	185805	65466.8	101039	63196.6	66708.5	58702.1	9160.96	155136	45035.3	164097	266134	58314.1	55162.3	24734.7	44355.2
M284T342_NEG	N/A	N/A	284.223	341.981	NO	D	21764.4	5010.41	11458.5	11523.6	4266.31	6552.77	4660.71	6217.73	19000.6	19134.1	9503.59	10634.1	7901.95	8624.25	8398.21	25460.1	6065.64	7379.84	5674.21	8437.8	5070.01	7758.99	8963.14	9269.79	4378.5	4977.16	81450.1	5189.8	5736.03	5343.7	4921.11	5293.93	5230.14	12545.4	7088.9	6039.3	5018.22	7920.28	6640.4	8754.56	8664.07	4962.67	9318.27
M173T50_NEG	N/A	N/A	173.082	49.601	NO	D	36633.7	39402.2	27960.4	30119.9	182691	63263.8	59591.7	268696	24619.8	18699.7	82996.6	113995	62581.5	62515.2	55537.2	59803.5	162018	50090.8	163274	191001	250503	20609.1	56219.5	21574.8	173643	182886	147110	95359.9	33071.7	158632	18655.2	150943	192876	14646.3	41835.9	108876	32501.7	175921	97924.2	154739	164799	31520.1	76251.8
M551T451_NEG	N/A	N/A	551.351	450.524	NO	D	15784	11536.9	56195.9	66942.9	10637.5	11474.2	5784.49	13551.3	26734.6	20565.6	14373	13271.6	11373.7	10182.5	12013.8	29083.4	14401.6	35390.2	11239.9	14298.6	16345.9	7881.7	12148	7789.54	9754.01	9638.44	9395.3	15335.9	10476.4	4074.7	12008.5	6609.63	4824	4055.55	5157.13	12559.6	7075.13	3435.12	6522.46	7730.53	7316.48	11385.1	6303.12
M782T430_NEG	N/A	N/A	782.46	429.655	NO	D	5144.23	3027.36	8688.96	7151.95	11685.3	6306	5046.69	1876.95	18029.8	25135.4	20000.3	13067.3	10711.6	20381.2	8924.48	8763.12	8088.29	10306.6	8492.95	17831.2	15452.6	19400.5	23381.8	16415.2	19135.5	21838	21980.7	29507.4	41862.2	14831.3	20302.7	11399	18143.4	17205.8	7519.48	16817.3	26783.2	35959.3	20937.2	15805.4	19888.2	17632.6	15125.6
M270T143_NEG	N/A	N/A	270.096	142.565	NO	D	4095.12	8665.37	21713.7	21026.4	8405.83	8623.11	6026.43	16900.4	12989.7	13968.3	7959.06	8897.18	7934.91	7941.83	15791.9	18453.4	5016.45	5671.36	7031.64	5461.44	11750.9	6467.87	12839.1	9562.02	11489.8	8992.81	12873	7948.39	9533.49	10717.9	10949.4	9444.56	31518.8	8504.6	7121.59	8609.5	10479.7	13171.7	12055	7946.02	12189.4	9289.1	14037
M793T391_NEG	N/A	N/A	792.846	391.315	NO	D	8333.99	16097.4	8448.82	8634.48	10123.2	9382.58	11993.6	12145.8	7663.59	7485.17	9566.82	8019.43	6792.19	7689.61	7443.69	7845.82	6852.02	8141	2725.62	7798.94	9182.47	8530.43	9590.98	8670.45	8338.8	8315.38	12914	8647.6	7885.24	8042.01	7492.19	9237.49	9417.57	7851.71	8238.97	8391.87	9009.13	8860.71	9524.3	8185.15	9833.24	1882.28	7528.76
M238T66_2_NEG	N/A	N/A	238.026	65.735	NO	D	23423.5	22982.7	9831.25	14230	27971	32102.6	18155.6	15012.8	21288.3	20196.6	14971.3	16749.3	25991.4	20164.9	16735.7	16685.2	22419.2	16692	20273.5	21352.7	29635.2	10800.9	13320.9	9329.48	45032.3	40113.7	39964.9	13689.7	10433.6	21072.7	9752.37	18511.7	21787.4	11072.1	20288.4	18485.5	29660.9	41872.1	22211.7	21763.2	13510.8	9721.72	14591
M239T769_NEG	N/A	N/A	238.8	768.874	NO	D	25432.4	15925.7	15916.1	26331.1	28994.4	15365.1	16033.3	29136.5	15444.5	15757	15166.8	14755.3	12303.4	24034.4	19922.8	16362.5	2263.22	25170	15290.2	2758.91	21111.3	29314.3	16447.1	24604	24231.3	15386.4	3623.03	20541.5	21472.1	22539.9	17719	25557	16014.4	2720.45	12596.5	20740.9	19663.7	31342.1	22044.6	29458.5	27090.6	23291.8	24731.5
M514T201_NEG	N/A	N/A	514.288	200.862	NO	D	8226.4	15449.1	6034.15	6034.83	8455.09	32132.7	8726.24	5653.97	8089.34	7986.11	12770.1	10873.8	15950.2	10217.8	7005.86	8616.27	8619.23	12114.5	9925.3	12102.5	8262.62	13810	13563.3	10735.8	4231.3	6856.88	5863.67	8169.26	9389.84	5735.39	14912.3	5393.35	6365.84	14785	12601.8	10674.3	3927.74	5689.16	7733.94	7689.73	8898.9	12038.6	7218.05
M265T42_NEG	N/A	N/A	265.092	41.889	NO	D	7454.43	5723.95	3998.38	4281.34	3893.02	6261.98	6492.17	7453.02	4041.04	6640.88	4799.02	8155.54	9990.71	5932.26	4359.41	6625.57	3599.79	3121.76	5578.08	6271.38	6829.08	4772.82	7378.55	7249.55	7060.35	3846.76	4921.48	6324.1	6286.84	6183.11	4717.72	6813.32	7240.87	4865.73	5094.03	5619.38	4396.61	11255.1	5826.35	7972.91	5478.66	4922.72	5137.62
M646T372_NEG	N/A	N/A	646.479	372.071	NO	D	11049.5	7721.26	13489.2	14383.2	32820.7	35734.7	11820.2	7685.69	41172.7	45608.8	43839.7	60516.2	48269.7	54474.2	13307.7	12962.9	65955.7	49606.7	35978.1	60028.5	18055	75776.8	37752.1	31425.2	45858.5	46621.5	51734.4	59730.9	37390.2	18880	21767.6	8966.01	25036.3	14043.7	12584.2	24023.1	15416.2	48779.1	31237.8	11770	19601.7	15264.6	16976.5
M391T231_NEG	N/A	N/A	391.234	231.233	NO	D	9233.53	10469.2	11497.7	10716.2	9562.06	10884.5	9334.2	10385.3	12394.1	10117.4	7513.41	12590.2	8354.79	7479.61	5542.52	6222.23	7730.12	11301.8	8796.31	12145.6	7202.63	7008.65	3423.28	5486.31	5493.79	3063.85	5572.56	5888.53	5910.2	4303.82	4884.18	4688.59	2849.2	5382.03	5598.12	13491.9	2799.09	4770.51	4442.51	4597.63	3403.54	5410.9	8427.92
M419T348_NEG	N/A	N/A	419.255	348.417	NO	D	33407.2	29910.7	9241.42	12632.7	58255.3	66176.1	13861.8	15985.1	49100.9	81995	94161.3	121217	60882.6	51373.8	17617.8	14827.8	22480.2	18262.8	11449.7	4604.39	6582.53	19897	8535.75	3976.82	5222.47	5659.04	9306.16	4234.94	1895.42	4220.6	5761.56	3897.12	7502.98	3545.59	7694.91	8974.08	8768.6	14127.9	6103.51	8618.43	8617.23	10070	7531.89
M409T376_NEG	N/A	N/A	409.145	376.286	NO	D	4564.74	80310.3	54605.5	57008.3	52954.2	4729.23	4862.63	4849.24	47623.3	60243.4	51826.9	65995	61176.2	61520.8	57514.5	53988.1	74980.8	64200.2	66608.8	70029.7	4485.87	6055.14	4909.06	155151	5440.31	3955.6	131398	195211	2833.07	4713.88	4787.45	134948	3823.2	8530.42	4557.9	2440.53	4325.05	4375.83	4582.38	6510.96	5946.99	3312.26	4437.97
M316T133_NEG	N/A	N/A	316.176	132.53	NO	D	10492.9	9179.07	11251	15513.8	11720.5	9197.13	10985.1	7428.64	25373.9	35816.9	1897.47	2354.62	9271.89	6628.26	25530.8	13709.3	7482.45	6434.04	2277.76	4293.14	50196.7	15685.1	21548.1	28993.4	23233.4	41398.3	32555.9	26987.5	7577.92	19927.5	19644.8	23894.9	76122.1	15075.1	28791.6	43684.6	54361.6	99750.9	8372.23	17583.6	82236.5	24628.5	41387.4
M314T137_NEG	N/A	N/A	314.107	137.203	NO	D	9303	4820.55	4674.41	7310.07	3349.86	6235.42	2860.32	6128.49	7974.5	6866.7	8403.5	7186.55	6834.48	6160.2	3840.1	5486.51	4410.21	6279.8	5706.73	3376.25	7235.45	4358.79	6633.99	4264.39	4139.91	4870.26	6509.72	6809.54	6009.96	9518.88	3960	6308.51	8620.96	7030.3	4354.92	6154.68	4625.74	5884.58	12667.8	6248.88	7264.1	4604.69	5373.44
M289T278_NEG	N/A	N/A	289.181	277.844	NO	D	26641.9	23941.1	48629.1	64874.2	16845.9	30791.3	25535.6	28275	17097.4	11162	17420.9	21751.2	20612.4	19540.3	27950.8	34000.8	18259	40434.1	15062.7	36463.3	16773.5	9363.98	4259.13	6536.91	6278.27	13659.6	10008	17176	4426.97	3704.29	3108.99	7068.09	6944.31	3999.83	8504.29	6787.11	4235.75	13632.4	10054.2	3492.36	26005.5	8457.49	7335.13
M357T288_NEG	N/A	N/A	357.062	287.772	NO	D	3553.37	2825.34	5631.14	5326.6	3764.72	3129.42	4137.34	3097.79	4899.3	3902.06	3421.94	2496.56	2475.31	4602.48	7279.92	5238.5	4611.16	3733.08	3980.45	4646.56	5793.16	11271.1	7726.69	5110.09	4323.85	3994.14	5105.43	5039.35	7164.32	4747.74	3565.61	4098.1	4916.81	3022.52	6017.35	3794.57	5043.67	9464.23	7308.83	2822.88	7902.79	6926.95	4061
M244T178_NEG	N/A	N/A	244.175	177.557	NO	D	8579.71	7890.74	7710.58	14041.8	7927.32	6340.78	9822.14	6598.23	4199.16	3329.2	1905.92	2190.95	3834.68	3099.67	9444.69	8188.92	6816.72	5153.73	5600.28	6176.28	7591.32	7468.82	7642.52	6403.65	6220.17	5190.29	6662	7336.34	5440.08	7495.86	5378.54	5461.21	5479.96	6003.65	7873.47	5739.75	6251.93	10918.2	7351.45	10880.1	7753.52	6484.61	7512.94
M455T41_NEG	N/A	N/A	455.101	41.402	NO	D	8039.01	5354.81	23009	9204.98	4934.51	7525.52	7429.35	1909.81	18408.5	24289.7	40057.4	11932.4	38198.3	29137.4	25322	32028.6	32741.2	30674	14560.2	26387.4	91927.8	88316.4	184850	133241	35497	39791.8	22679.9	132642	205986	147850	218356	57136.6	129672	198394	86353.4	107996	183537	119968	94480.6	192037	83991.3	86526.9	235711
M426T231_NEG	N/A	N/A	426.215	231.404	NO	D	5045.22	10657.6	7204.14	9487.79	2946.63	3711.89	5712.09	4723.46	2926.09	3300.47	2288.56	2682.43	2944.04	2518.3	6118.34	5654.36	6017.49	3406.03	2586.59	5330.27	4797.28	3772.21	3007.71	2679.6	3892.39	4077.03	3197.42	4779.88	4029.23	3943.6	4149.24	4464.1	3708	3327.89	4103.73	3732.02	3804.56	6538.78	6562.27	8360.97	4908.92	3606.87	3778.78
M563T182_NEG	N/A	N/A	563.174	181.936	NO	D	11514.7	13443.8	6548.71	10998.3	7292.15	11409.7	7313.58	6670.83	7445.87	8032.66	18385.4	14835.2	3715.31	11241.6	33003.5	32220	25677.5	6365.79	8066.56	11007.8	44991.9	32762.1	21526.6	23558.4	25558.1	19456.3	20997.1	31535.1	22326.1	31921.7	19569.3	27152.1	36485	28354	31794.9	20761	8331.67	26170.5	10009.3	7412.42	11456.9	21585.7	19992
M523T286_NEG	N/A	N/A	523.326	285.601	NO	D	2235.2	1911.55	6740.07	6111.45	3398.38	4773.22	5003.27	3173.98	7389.68	7248.1	4451.95	4477.43	9225.23	3269.54	5441.21	6376.72	4659.17	4528.94	3441.29	4418.1	11053.2	13425.4	13356.7	9249.19	8482.12	5890.08	4127.06	5352.98	9100.15	12086	9301.84	6876.05	6626.19	8967.45	13895.4	6815.02	5146.84	9286.98	12839.1	8330.55	3455.24	5382.29	6776.97
M239T304_NEG	N/A	N/A	239.129	303.954	NO	D	4684.81	5065.23	4593.02	4746.47	3589.84	4758.96	4270.13	4842.4	4121.72	5136.25	4993.08	4953.14	4316.69	4484.23	3988.59	4324.57	3501.21	4185.23	4277.25	4088.33	4829.92	5955.38	5240.41	4633.23	5563.09	4825.13	4574.66	4738.42	4980.06	5253.94	4122.99	4635.61	4587.97	4803.42	5462.05	4854.31	3848.95	4711.71	4876.2	3989.61	5185.26	4154.99	4748.06
M177T15_NEG	N/A	N/A	176.859	14.9725	NO	D	54758.7	49391.5	33579.9	51836.8	24060.6	50195.7	53088.4	50653.6	26718.2	46980.4	52657.1	47972.7	45972.7	56059.6	55510.9	46089.5	53776.8	40604.5	25463.9	48737.4	47126.1	49441.2	50919.7	46870.6	52879.6	47247.8	2664.81	53862.2	41333.9	50872.8	46508.2	52677	51440.4	47547.1	46296.6	54369.7	6639.09	59478.1	27798.5	47211	2514.09	34558.1	52765.5
M256T749_NEG	N/A	N/A	255.832	749.093	NO	D	20519.7	24005.8	26543.2	15389.3	13257.2	19279	15867.9	15604.6	14250.8	2286.74	29163.7	25703.8	21144.3	17445	35376.5	16517.6	20989.5	16914.5	12328.8	17285.1	2883.2	36034.7	18012.4	17458	17888.7	24820.3	36445.9	15026.2	3195.87	17609.2	28405.8	15838.3	40314.1	2376.31	22980	13903.5	13417.6	25470.6	17370.5	38717.5	14892.1	22476	18328.9
M737T326_NEG	N/A	N/A	737.163	326.228	NO	D	19530.8	11317.7	11852.3	10190.2	10827.2	9382.14	7509.86	1923.4	30892.4	25596.7	35151.9	36336.9	28618.2	39486.5	34745.7	39712.8	36475.3	52491.1	26484.3	57515.3	70988.9	141483	77790.8	33569.2	36948.2	46386.5	38166.3	82674.4	100536	22383.5	44769	18363.1	49229.6	51559	86346	27583.1	53865.8	104376	38049.6	32135.5	23515	115924	28775.3
M555T464_NEG	N/A	N/A	555.389	463.627	NO	D	71194.4	51956	310925	284476	92585.5	72765.3	78294.7	72828.4	111891	117593	42702.9	82888.3	54899.2	78078.4	127681	139771	101602	151876	45917.5	65855.8	99980.4	74330.9	56523.8	29173.7	38059.4	75437.1	60996.3	75867	52112	22933.6	29138	28959.3	25533.7	21193	37295.7	34096.4	9885.73	42557.1	72580.4	8943.48	38754	95556.4	40705.3
M369T425_NEG	N/A	N/A	369.3	424.809	NO	D	11759.1	11008.5	12218.9	12175.9	10073.2	11439.7	10992.8	10198.3	11264.1	10758.1	21971.8	17200.4	12074.1	18537.8	8078.78	11575.1	11954.4	10060.4	9735.85	9916.99	14691.5	22968.6	15026.3	9252.83	14074	10351.1	14672.5	13053.2	7683.89	11570.1	11077.3	8710.68	8206.63	10439.5	10654.2	8424.4	10141.5	17891.4	10518.3	10144.7	9460.37	17609.8	9452.87
M267T193_NEG	N/A	N/A	267.03	192.686	NO	D	8806.75	7582.07	4731.39	5305.98	7496.2	8134.11	7503.03	6864.49	6821.47	7224.25	6099.23	6403.28	8107.05	7659.87	4957.42	5154.59	7218.32	5963.74	5580.23	8596.69	5894.14	6848.03	3515.17	4094.47	5379.45	4772	5465.84	3571.64	1928.61	5291.19	3632.94	3400.36	2843.31	2637.21	4377.26	2716.69	6004.08	4225.74	5258.43	4138.31	4859.69	2622.33	4337.7
M356T195_NEG	N/A	N/A	356.207	194.62	NO	D	23772.4	30342	107061	77685.9	15484.3	16536.8	39544.8	38750.8	25025.7	11258.6	12620.4	15861.2	19511.6	13096.8	28580.3	37841	17346.5	16590.8	10856.1	15730.9	39451.8	10067.4	6376.68	4442.57	12927.6	11072.3	7845.84	12774.6	2003.03	8006.97	3515.68	17564.4	3341.08	2463.13	24443.3	6419.26	5125.62	14142.9	10949.7	4675.58	12287.1	9553.64	15270.2
M198T669_NEG	N/A	N/A	197.958	669.359	NO	D	28309.1	47293.2	56078.6	34122.4	52385.4	40122.8	17805.5	50715.8	44800.4	67956.6	67842.1	46263.4	76133.4	33389.9	26322.7	48414	54802.5	65446.2	21311.3	56205.9	52777.4	2556.43	40920.6	42246.4	48403.1	48993.2	24188.3	13201.2	49884.7	50698.9	23831	76017.6	35855.4	47980.7	39039.8	51009.7	43199.6	47603.6	50449.7	53852.8	48362.5	14462.4	42324
M376T168_NEG	N/A	N/A	376.155	167.847	NO	D	20751.5	7450.03	8502.49	13612.2	11886.6	9374.48	13639.8	11567.8	6988.17	7596.15	1942.78	10920	28320.2	14002.5	9999.02	9630.26	6080.25	6363.81	6341.97	4415.65	10017.3	9911.89	4409.64	5256.21	11664.8	6312.6	9687.95	9382.38	4995.66	12021.8	4605.98	6700.62	9581.2	5772.32	7494.1	7554.6	7970.43	16253.1	9672.29	17998.2	13932.1	6920.61	10292.7
M509T303_NEG	N/A	N/A	509.109	302.96	NO	D	8079.22	7191.22	4498.46	5768.4	4553.53	4633.93	3817.31	1943.41	3728.9	3834.37	2713.52	4643.6	5008.24	5591.09	6274.28	6372.27	5804.29	7329.82	3701.34	7250.3	5760.2	7343.34	5559.59	4832.24	4104.94	4671.41	5673.91	7417	8268.7	3832.94	4016.16	2758.29	6184.29	3778.19	5149.2	3887.8	4383.84	6432.45	3305.91	3774.4	4734.05	5789.92	4372.95
M357T274_NEG	N/A	N/A	357.264	274.409	NO	D	10335.9	8427.36	8272.24	8460.73	6288.1	7015.09	5089.16	4872.62	7600.94	10958.1	9024.07	13060.5	10953.1	13402.6	8434.71	10075.4	8548.38	11181.8	7156.37	10942.1	4899.83	6213.34	4169.93	3282.75	4609.25	4698.71	4845.77	3941.51	4344.33	2938.84	4121.23	3507.19	2813.94	3163.98	3974.59	3943.37	3715.95	5032.67	6304.98	3508.52	3634.54	6485.48	4297.56
M183T714_NEG	N/A	N/A	182.86	714.317	NO	D	43630.8	31502.1	7406.58	5108.84	33748.1	24158.4	30672.7	27634.5	39740.6	37757.6	33651.8	36733.5	3166.46	26850	5170.26	37407.2	5401.43	33029.1	28989.1	29671.5	22981.1	15452.6	27627.5	6466.24	41752.8	32611.4	20520	7910.86	60962.9	25820.6	3350.28	40276.9	51144.4	15538.7	23366.3	38207.4	26861.3	43090.7	68879	45578.3	40012.7	24140.8	10309.7
M1183T294_NEG	N/A	N/A	1183.27	293.522	NO	D	6919.39	4649.89	4575.82	4071.09	3900.73	3781.94	3782.58	1947.08	9919.19	12176.6	4568.12	4302.96	5215.56	8437.68	7174.74	7768.51	5208.23	5879.38	2410.3	5427.8	59120.5	81346	65969.6	40759.8	28421	30000.1	31047.5	73860.1	114503	32228.3	37706.9	22560.1	37200.1	43611.5	54081.2	28896.4	39858.3	43683.2	33784.2	18776.8	29849.5	57884.8	31725.8
M585T232_NEG	N/A	N/A	585.174	231.898	NO	D	17563.8	12590.4	6973.39	1948.16	9043.84	13954.4	13416.2	9785.58	22949.5	23745.6	30367.9	12398.1	15939.2	16234.8	4370.5	6302.18	10120.5	4797.15	10375.4	17907	17574.3	23616.2	12578.6	20817.7	12207.1	81128.4	20045	8071.96	23331.6	22524.3	19351.3	22417.3	24588.2	12313.8	22240.6	17644.4	14610.1	27129.2	87011	23117.3	23184.4	24106.9	18154.4
M391T412_NEG	N/A	N/A	391.225	412.457	NO	D	14555.5	14037.8	27099.2	18955.1	13792.6	10950.8	10025	7397.91	19477.1	16957.9	11285.6	12643.8	13402.5	17814.1	18141.6	19111.7	17227.3	16448.3	13207.4	17370.4	12696.4	7094.26	6634.92	7269.64	13244.4	17763.4	13348.5	16269.6	14504.1	11379.4	9596.9	14925.6	16297.6	7734.63	7183.56	9886.22	17607	20645.2	10472.5	6624.27	16873.5	8491.9	14472.1
M467T238_NEG	N/A	N/A	467.075	237.876	NO	D	2668.9	1950.41	10204.2	6514.01	2848.34	2009.76	3297.56	4559.44	31017.7	25158.9	9943.28	6657.17	5148.03	8239.17	6934.43	6239.4	4125.04	4249.97	4451.3	4496.29	20350.9	14616.3	32230	29871.7	39658.1	32624.1	30207.9	51520.1	50727.3	42460.3	40788	47786.5	40390.3	42790.2	19643.7	39121.1	14486	13180.5	49428	11799.2	31903.9	32973.1	54729.2
M661T193_NEG	N/A	N/A	661.054	192.905	NO	D	2837.7	2740.12	6185.88	5682.54	4609.37	4197.73	3001.54	3196.87	39274.5	41117.9	6580.12	3860.04	7785.76	16682.8	3704.88	6788.14	4288.55	4366.56	6526.26	5530.56	28469.6	63706.7	30445.7	31578	23014.7	23818.6	22104.1	23436	25521.1	25177.8	32699.4	26248.4	26397.3	29325.6	383958	26043.8	55925.3	62308.8	227809	38959.4	693524	457851	155718
M677T277_NEG	N/A	N/A	677.128	277.108	NO	D	14772.3	25640.4	11487.2	12372	8076.84	8051.32	7787.73	6243.73	17267.3	17014.8	8112.61	1955.78	10743.3	12363.9	12779.3	11853.1	9177.59	8603.11	7078.25	9560.76	27408.4	39367.1	39286.1	31668.1	24324.1	22010.4	23509.8	43534.4	51115.6	25914.7	34101.1	26192.4	29795.1	35344.2	35542.5	29342.6	37972.6	35460.5	46466.4	29252.9	40001.4	23773.3	34220.4
M268T153_NEG	N/A	N/A	268.046	152.649	NO	D	4426.96	7052.24	10088.4	14983.9	13500.2	12883.9	15597.4	12504.7	9365.77	5369.14	6759.7	3392.93	5051.86	4863.81	5783.49	7303.99	5413.36	7656.38	15465.1	27959.3	34672.1	8300.43	53111.2	67922	129966	94115.6	86344.5	101057	44534.7	75212.1	26617.7	92240.9	72950.6	41158.1	8946.19	44581.6	243044	174521	22492.1	61102.8	107180	19324.4	164150
M827T362_NEG	N/A	N/A	827.252	361.825	NO	D	7892.28	26066.2	8753.15	10324.5	9689.01	30506	9988.64	7261.11	45411.2	45497.6	43779.3	28487.4	88630.1	47446.2	25713.9	39315.7	29085.7	47670.8	38444.7	48716	18422.8	35030.8	53034.4	34544.9	28863.7	32377.5	23096	40646.6	56993.7	27442.4	40455.9	32435.9	21169	33885.5	29277.9	27768.1	32518.7	20888.2	30276	11208.8	8334.76	17616.9	24109.9
M1187T207_NEG	N/A	N/A	1187.31	207.415	NO	D	10097.2	19773.7	130588	143417	70898.1	58280.7	32977.8	25369.8	226382	215418	24054.7	24163.8	84479.9	72176.2	57507.9	65452.8	37535	25392.7	29262.7	32711.7	150773	46942.6	240180	219960	225859	215547	202832	215363	200577	222101	218810	227675	208141	227594	92650.2	210576	25527.4	61896.2	38995.6	26047.9	76054.8	102829	110739
M773T261_NEG	N/A	N/A	773.19	261.02	NO	D	31589.3	14313.2	2765.28	2306.93	8142.52	5247.23	9563.83	1964.98	24398.1	16280	10112.6	7862.2	20837.8	22706.7	9962	9232.23	16148.6	16937.9	23776.8	21832.1	203708	301493	40163.4	51033.5	41009.3	343999	29917	56339.7	37235.6	30590.7	33117	33899.1	32316	38207.7	40723.6	483925	70068.8	210420	30735.7	70174.5	20962.1	42212.1	30450
M924T458_NEG	N/A	N/A	923.503	458.414	NO	D	14587.3	13777.9	8446.06	7120.92	19553	14378.9	4943.09	4498.25	28197.8	29840.1	35317.6	29172.8	25029	25693.1	7050.78	2803.62	14968.8	13450.8	11830.6	11184.5	6110.22	10767.8	5122.17	5202.36	5802.4	6331.36	6667.52	8132.17	5803.23	5731.72	6758.49	4208.17	6983.98	3261.62	6180.33	4633.5	10247.6	7135.3	9655.67	4838.03	7460.67	10040	5146.56
M325T154_NEG	N/A	N/A	325.014	153.653	NO	D	6608.11	3351.81	7358.33	4969.25	6147.1	7215.79	4123.69	2340.77	7094.49	6905.64	2322.59	4653.05	6712.97	1970.95	9618.38	9168.22	9258.26	5485.2	5418.53	4904.33	24988.8	32460.9	21013.9	28637	16740.4	15583.8	22197.5	18156.8	19538.7	19554.2	21660.9	17899.4	25406.6	28626.8	26430.4	17856.9	9494.58	13645	13861.8	5692.2	9190.87	25503.6	12427.6
M127T776_NEG	N/A	N/A	127.001	776.164	NO	D	55391.6	2094.35	25859.8	21617.3	33279.9	4102.63	4804.68	7528.43	13669.4	35460.2	52351.9	3426.43	55874.1	25540.8	3044.82	2159.11	26439.4	5312.07	3951.35	37720.4	23441.1	2778.9	23445.2	9589.63	2591.74	20535.7	15277.8	4258.87	2273.5	18906.5	12685.2	32695.7	2951.89	31194	24783.4	5535.99	44892.6	23077.8	43566.6	3047.74	21265.7	5884.1	25365
M663T235_NEG	N/A	N/A	663.428	235.393	NO	D	51817.2	36669.8	11768.9	11701.9	42006.8	40434.3	25110.7	14575	21126.5	24055.5	38694	45429.5	51522.6	41124.9	17147.3	16632.8	27975.8	33914.8	28773.3	31992.1	2507.68	10328.8	7204.7	6860.92	7583.43	7969.48	9131.7	9557.4	6408.65	7079.19	7726.14	6666.33	8108.39	6360.17	6459.06	7360.96	12456	11395.9	12452.4	10767.2	10372.5	4439.96	6192.65
M843T215_NEG	N/A	N/A	843.199	214.76	NO	D	46269.7	20734.8	2015.67	2171.22	12976.4	11605.6	10184.8	4233.96	15384.5	17676.7	5623.62	12135	15998.2	9699.5	37095.2	22001.4	8703.87	21649.5	30071.7	44987.2	41748.4	84754.2	28539.5	35612.4	30907.9	22200.1	33777.3	25574.5	50623.1	51868.7	48413.7	36076.9	25118.2	51787.4	48969.1	32746.7	9985.24	57177.2	42389.5	58953.1	33636.9	47754.5	27958.2
M599T226_NEG	N/A	N/A	599.117	225.816	NO	D	16494.8	7846.71	90413.6	88906.5	12221.2	38337.7	9757.64	7813.93	48773	53632.4	31233.4	23736.6	37125.6	36070	13741.5	15125	11895.6	5202.18	13084.4	11947.1	37387.4	27408.5	6678.23	12013.6	7253.03	9358.24	4908.58	6808.63	7096.22	6534.58	10502.9	6434.5	5760.69	7424.43	22720.7	5079.95	284527	132605	30056.7	15887.3	31589.6	13027.7	54253.7
M181T193_NEG	N/A	N/A	181.087	193.155	NO	D	4842.32	6290.83	6679.43	2886.17	5689.81	7096.39	6887.37	7003.1	5289.35	2431.46	6782.2	5687.83	7085.85	5003.76	4562.6	4810.7	5079.11	5741.39	5900.47	3056.29	5802.54	4660.79	3811.88	2764.09	4377.17	3871.67	4849.66	2494.82	2658.12	3100.74	3754.08	3314.99	2500.08	2889.56	3835.44	3754.23	5087.35	4274.85	3639.94	3619.23	3269.54	3122.94	5776.78
M639T179_NEG	N/A	N/A	639.139	178.618	NO	D	11656.1	10357.8	4671.7	3305.77	13447.9	12172.2	9359.27	7888.12	7416.24	8118.02	18737.7	13467.6	12206.9	14524.7	3898.04	1979.95	9531.96	8437.34	13711.1	13463.8	4924.23	10155.2	11606	10901.8	11443.8	12294.1	11323.9	12322.1	13626.9	13724	13844.1	10197.9	11968.3	16533.7	12839.6	12976.7	38938.8	39062.1	26565.8	26645.3	49761.6	23648.9	36318.9
M425T226_NEG	N/A	N/A	425.122	225.95	NO	D	3668.16	1980.85	18172.1	17466.9	7526.46	8975.17	7899.52	8749.73	55797.7	58888.4	17957.9	20081.8	15052.3	21047.2	51186.8	54839.4	20431.5	20816.5	14164.5	18617.5	33576.1	36126.5	29747.4	24459.1	23753.3	21062.6	23364.9	25204.7	22647.9	29984.4	22193.3	24220.4	25301	29041.1	37883.6	23190.6	51373.3	45742.2	31781.5	23512.6	7596.1	23185.4	31591.1
M543T251_NEG	N/A	N/A	543.07	251.254	NO	D	3743.49	3795.9	3073.82	2951.03	3818.23	2670.69	1984.45	2013.63	7355.43	8537.13	2058.92	2714.5	3990.16	5569.42	6310.81	5381.32	3602.08	2334.5	3216.36	2237.57	8507.21	7925.64	8008.84	9077.72	8311.4	6598.5	7942.89	10173.6	14936.6	7877.3	8736.01	9338.85	10164.4	9794.54	10293.7	9878.37	10797	11918.7	6335.18	8640.69	9623.5	12245.2	7252.34
M371T353_NEG	N/A	N/A	371.199	352.884	NO	D	6567.18	3541.55	99706.7	203479	3121.42	4113.51	14731.6	3170.6	51180.3	20171.5	1985.54	4364.19	4358.84	4802.76	50562	31639.8	3962.81	6255.84	3858.65	8809.06	46447.6	29648.3	13248.1	32470.4	25966.6	47690.3	39169.4	55588.6	75839	26876.3	132664	21688	29925.9	205837	49297.7	81510.7	4897.41	88783.5	82086.1	3335.15	24118.8	323782	26062.2
M229T730_NEG	N/A	N/A	228.804	729.596	NO	D	23856.4	15175.8	34174.1	15969.9	47682.9	11160.9	40514.7	15678.2	17497.2	27539.1	29000.5	18036.8	16166.7	17439.6	27726.9	15641.9	7143.6	25272	2755.21	13630.5	16572.4	17460.6	15846.1	19174.5	18124.3	27579.9	16878.4	17190.5	19152.8	16402.2	17648	2902.3	9241.03	21775.7	21262.8	17823.1	16626.7	22534.7	17854.8	13297.6	10482	22870.9	15374
M366T346_NEG	N/A	N/A	366.165	346.182	NO	D	4778.97	7992.87	4208.61	4606.96	4387.02	6762.57	6715.74	7923.52	3955.24	4762.88	6067.49	4624.22	5549.75	4281.59	4405.51	4332.55	4395.06	4574.13	4931.3	3423.82	5039.04	3643.37	4115.68	4495.35	5105.49	3821.99	2994.25	3170.87	2633.24	5894.57	3187.08	5100.45	4302.51	4864.85	4351.23	4870.38	4492.27	3367.57	5288.56	5316.98	4327.96	1992.82	6386.16
M841T230_NEG	N/A	N/A	841.217	230.023	NO	D	1998.17	2208.89	8640.34	5422.16	2425.41	2658.44	2684.1	2229.51	47112.9	43783.8	20040.8	3759.68	13947.6	19431.3	11188.5	6564.11	3608.82	3017.73	6596.27	16021.9	11046.3	67301.5	106431	66619.9	43909.1	62578.1	57272.4	99933.9	124897	81418.5	88722.7	77020.3	48395.2	93525.3	60981.1	64194.5	4805.48	45093.3	97964.3	15077.2	47096.1	64107.5	106235
M601T220_NEG	N/A	N/A	601.175	219.759	NO	D	13316.4	20083	25208.6	39035.2	26898.1	5249.54	45404.5	44084	83294	49210.5	31428.5	19028.6	23484.3	30366.1	26488.9	28721.7	14497.8	2012.61	2737.13	40923.6	82058.4	36485.8	77679.5	75310.9	74356.9	99794	109020	54719.6	46882.2	80151.6	93372.2	86091.6	95187.4	54835.5	31995.3	108537	132596	200495	114209	109418	179767	61888	46944.8
M708T538_NEG	N/A	N/A	708.431	538.445	NO	D	11773.7	6203.9	16842.9	13419.4	25987.5	13289	8596.74	4416.38	30819.9	43654.2	16458.3	27611.4	13469.2	29529.2	18460.8	20844.3	15827	27690.4	14778.1	35045.1	22919.2	46969.1	22591.3	12959.7	21484	29409.7	31400	48058.5	44476.8	10878	11672.4	8151.26	18434.3	9352.53	6182.65	14003.6	19529.8	40878.2	32578.5	15385.3	30795.1	20303.9	12143.8
M833T242_NEG	N/A	N/A	833.169	241.854	NO	D	83633.3	106231	13129.6	19090.3	50196.3	44768.4	61190.6	48610.2	7788.15	7113.14	47490.8	43661.3	40417.3	47483.5	12790.1	9326.11	85217.7	64077.2	80399.1	65002.8	7126.35	45775.5	54116.9	50498	13220.2	12204.6	14161.2	47217	9772.87	13796	14843.3	13527.3	46081.9	7764.81	6260.67	13177.6	25973.8	10464	12756.5	11278	11262.3	9912.62	6036.79
M820T412_NEG	N/A	N/A	820.093	412.431	NO	D	2455.3	5104.21	2907.59	3339.61	5597.3	5158.92	2863.59	2022.31	7453.4	7582	7360.45	6011.29	8797.6	7971.97	3714.81	4968.26	4650.07	4975.57	4122.74	4936.28	5269.96	6699.87	5808.19	4254.92	6831.04	7754.81	6178.95	5363.29	7314.59	6161.56	5242.19	5010.9	7591.16	4693.84	6864.6	5604.19	5128.98	6440.11	6227.31	4838.99	6221.56	6570.29	7888.51
M571T240_NEG	N/A	N/A	571.045	240.359	NO	D	3141.53	3865.81	21104.6	21721.5	2029.71	13682.2	17333.7	4891.26	20150	17558.5	11599.7	5381.27	3937.07	10813.9	12293.3	13752.1	10151.7	3946.91	16840.3	10761.3	26224.5	27621	26997.9	27194.9	30121	43628	44776.1	26770.2	23547.9	31338.6	29925	26885.1	25055.9	31085.7	26082	26409	32197	25254.5	35848	27638.7	26882.7	22541.9	32349.9
M865T349_1_NEG	N/A	N/A	865.2	349.159	NO	D	11958.5	10963.8	13487.2	11694.1	10159.5	13105.4	6289.99	4814.91	6217.82	7376.54	11784.3	12525.5	9302.98	13413	19705.5	25883	15042	24164.7	13083.8	31540.6	26698.9	36167.6	21450.5	13817.7	17901.4	26636.7	24459.1	38889.7	29592.2	12371	18355.7	6272.55	11659.2	18699.1	4969.89	14981.7	15799.7	37307.2	10439.8	14295.9	4795.34	22883.1	17891.4
M592T305_NEG	N/A	N/A	592.114	305.271	NO	D	15390.3	11897.4	14349.5	13689.9	16714.2	21691.5	10707.8	6075.26	7893.7	10812.6	6384.49	12372.9	8225.14	8283.37	11933.2	12861.2	15851.9	18928	10169.6	12490.4	9111.73	14891.1	8599.21	4422.37	3293.62	4940.08	4321.66	5744.95	8837.71	3115.38	3480.96	2032.06	6909.83	3996.02	9138.41	2517.42	7761.32	9294.73	8723.01	10633.5	6522.98	11027.4	9097.52
M383T59_NEG	N/A	N/A	383.075	59.302	NO	D	2870.33	3973.92	32632.7	19800.7	7741.73	10988.4	12532.5	10075.8	16739.9	9587.79	10037.6	21443.8	17655.6	11254.8	19504.8	11061.4	28949.9	8662.24	15992.2	8825.9	44979.9	14586.6	14879	14358.4	47215.3	20745.9	41054.3	45630.3	45740	17889.3	35568.3	49227.8	14307.5	27747.6	44995.1	35835.3	22636.5	45036.9	45526.1	40494.3	5459.68	44682	44758.7
M316T36_NEG	N/A	N/A	316.088	35.722	NO	D	108723	70112	200840	133830	80859.8	77354.4	11546.3	62886.5	56738.5	42468.5	29202.1	30989.3	57440.5	45343.3	159147	197542	31997.3	30463	35251.6	34786.3	20819.8	17162.7	17486.6	18662.7	29039.4	29872.4	28551.3	9799.62	7587.45	16341.5	10657.2	16201.3	9455.43	8360.97	19073.6	17565.7	12125.6	6279.93	5176.44	23823.3	12918.1	6152.49	8310.43
M180T15_NEG	N/A	N/A	179.859	15.3165	NO	D	31579.4	56444.3	46226.5	47002.2	54310.3	46688.7	39780.7	48114.7	29753.6	45126.4	27172	54592.8	48613.7	20435.1	3459.28	46676.6	31147.6	51195.5	52252.6	23771.5	45630.3	2764.6	2038.42	24697.8	52235.6	42719	21789.8	50979	27242.7	49278.4	45754	46576	61626.1	50233.3	52440.6	38874.6	61155.9	37622.7	64135.5	43581.5	42036.2	66867	28374
M675T362_NEG	N/A	N/A	675.359	361.748	NO	D	7746.41	19570.2	7136.98	8642.82	10174.5	22159.6	8068.26	5909.02	42328.5	41274.4	38890.4	26010.9	49236.4	56507.6	28021.1	30812.7	32003	31279.7	24993.3	45864.6	14741.8	27732	30437.2	29424.9	24314.5	22985.9	18649.9	31697.5	58992.2	23698.1	34006.8	19977.4	15125.2	27401.1	22227.1	25479.4	22396.3	24254	22860.9	8484.19	8211.73	18735.3	15311.9
M529T298_NEG	N/A	N/A	528.898	298.472	NO	D	10780.6	12288.9	6478.39	3500	9627.03	7692.42	4185.38	2047.42	14778.1	10468.1	6701.23	10998.5	10561.9	11266.7	9351.11	9567.06	10649.9	12059.2	10997.3	11037.7	10946	10524.9	11722	11730.2	8373.86	10115.9	9427.71	10698.2	10737.1	11276.3	7463.58	6182.53	9857.38	8766.43	11631.6	7863.75	17890.6	11507.7	11232.2	8117.17	9357.51	13396.6	9317.69
M1087T294_NEG	N/A	N/A	1087.26	293.879	NO	D	19725.3	17074.5	11761	8356.63	11879.8	8219.03	6667.22	3666.84	2047.97	2243.4	3655.09	3087.61	6122.52	7064.84	3787.61	3089.12	10283.9	11655.4	4704.55	6651.31	9111.01	30522.9	24588.3	14493.3	8721.11	10453.2	9952.71	11328.6	26795.1	6826	9702.68	6620.71	14512.1	11531.9	32975.6	6359.86	17614.7	19432.5	22970.6	51112.6	13963	29032	10839
M633T352_NEG	N/A	N/A	633.34	352.392	NO	D	10176.6	8131.34	9783.06	7219.65	6680.26	5612.77	10022.4	14131.8	5412.84	7476.51	6520.45	8809.87	4926.17	4791.85	2634.42	5503.78	4662.46	5178.59	6748.05	4491.07	22599.1	9124.63	9131.55	6560.24	7353.79	9086.42	5661.33	8641.21	4102.37	4574.39	10345.1	8286.72	6069.32	8525.39	25781.8	8953.21	5084.82	5521.49	12767.7	8277.57	12363.5	39701.3	23361.8
M393T367_NEG	N/A	N/A	393.183	366.55	NO	D	5351.25	6452.93	13956.6	13683.9	4442.47	5852.89	7649.26	5931.56	6893.45	6172.01	3238.51	4226.97	3216.3	4621.79	11664.5	12267.3	9013.69	17200.4	9595.5	16936.7	9201.46	9776.52	6702.94	5017.8	5940.34	9555.32	6758.63	13555	12464.8	8681.27	4979.16	4024.05	4833.99	4056.88	2933.4	5252.7	5531.88	6474.11	8019.36	6613.01	4806.34	5302.62	3542.48
M359T274_NEG	N/A	N/A	359.198	274.153	NO	D	27298.1	22098.2	18095.5	24777.4	19546.2	32814.9	16393.4	15373.7	19130	21445.4	29958.6	31494.3	23411.5	31044.7	13378.8	33222.2	22890.3	34019.9	30935.4	29453.8	20133.6	6605.55	6511.28	6240.1	10480.9	16345.7	11462.1	19239.7	4413.16	6368.05	5858.78	14359.9	5957.31	5696.56	11588	12079.9	5346.94	15286.4	8022.72	5268.01	24024.3	5102.17	11400
M585T204_NEG	N/A	N/A	585.102	204.122	NO	D	9958.33	2059.35	17931.5	3303.43	6906.82	3792.7	9817.16	2183.47	65243.8	182391	3815.67	21242.1	2121.78	5010.99	11041.8	12399.2	3636.75	3210.07	5842.85	5907.04	10083.6	16227.2	13669.1	11061.6	16182.6	14168.3	14940.7	19399	6030.31	13688.5	19906.9	5165.31	20077.5	9076.25	381102	9462.54	6256.42	24648.5	588237	20288.5	350436	577684	127644
M179T152_NEG	N/A	N/A	179.046	151.607	NO	D	19226.6	15679.8	19403.2	22946.1	16852.7	20981.8	15941.4	12036.2	17133.2	16488.9	15378.1	15176.5	13137.9	16433.3	11400.1	13004.3	16844.1	18678.9	18627	28063.7	18378.2	19449.6	18616.8	19701	30834.5	31517.1	27324.6	26023.6	13944.3	25488.6	17405.9	25979.9	24208.4	19378.3	17986.4	22253.8	14132.7	14977.1	26491.5	19674.5	18925.8	19738.6	14306.6
M635T359_NEG	N/A	N/A	635.355	358.954	NO	D	15968.3	13894.9	14083.7	12121.8	11852.5	11601.1	13736	17184.9	12305	18687.8	8100.27	16920.1	13467.5	12144.2	7981.21	13367	14409.7	13357.9	12868.4	9738.52	23736.2	14860.6	12388.7	8546.52	8660.07	11511.4	8512.91	10629.3	6455.02	5636.87	12033.9	10519.9	6296.53	10134.5	24678	13060	5459.25	7364.68	14215.9	8293.4	12024.8	28439	19677.8
M555T221_NEG	N/A	N/A	555.128	220.732	NO	D	2988.34	2066.33	6302.54	15395.7	9903.9	12321.9	4719.57	13298.9	19366.7	16040.6	13160.7	9024.04	9775.75	9688.66	16988.8	22516.5	6646.16	7096.16	8494.83	10194.9	191192	235542	215672	312310	717146	342254	652858	492120	1.12666e+06	733844	351197	763164	354999	271171	177217	521551	19280	150634	29678.3	213674	55360.6	186851	201082
M135T201_NEG	N/A	N/A	135.009	201.367	NO	D	11723.5	12122.6	49292.7	57798.8	10465.8	12518.2	11306.5	13479.8	25292	26001.5	14675.1	8889.64	11560.6	7879.39	10697.6	18927.7	2068.15	5437.76	3901.62	7801.89	60161.1	62726.5	56985	53371.6	62573.1	55271.3	43479.6	60087.1	90983.9	61106.8	58823.7	47383.7	60679.5	90176.4	62771.6	57294.6	54637.4	63089.4	29987.8	56004	32535.5	36453.8	61279.2
M428T247_NEG	N/A	N/A	428.155	246.572	NO	D	6721.39	9246.84	10012.8	13024	10492	8413.61	9595.64	9042.96	6519.14	6512.59	7577.79	5999.1	4362.74	7072.72	9297.79	12370.3	8836.7	7206.57	16150.1	7948.65	2950.17	4427.73	3901.13	3680.95	3848.21	3966.01	4537.8	4609.7	3788.63	3649.94	4593.81	3630.75	4339.61	4608.07	4577.47	3326.59	7713.68	5193.26	3792.32	4964.19	4013.89	3755.51	3593.18
M367T204_NEG	N/A	N/A	367.067	203.832	NO	D	19963.4	18970.6	30196.7	33556.1	33897.3	41541.8	46385.6	13117.2	41548.7	44601	29159.9	23769.3	31958.8	31986.3	125037	108483	59626.6	49897.3	68719.1	98135.6	1.03842e+06	508928	652257	787932	672634	568971	627361	911017	827107	586899	672563	687500	538840	862314	312478	683118	36148.2	310743	235110	282482	268071	160816	357482
M505T350_NEG	N/A	N/A	505.152	349.841	NO	D	2227.61	2713.24	4031.41	3883.04	3838.9	3971.99	2823.32	2072.39	4992.22	3612.14	4609.08	3531.72	3579.32	4857.86	4503.2	6812.53	4835.32	4782.57	5735.14	4181.72	4992.44	3883.79	4576.03	4456.67	5941.19	6604.17	11817.3	6817.43	6371.42	5905.75	3657.23	4699.4	5295.23	4136.35	4459.06	5146.28	4790.18	6205.86	5321.72	4099.7	3639.95	4901.07	4125.3
M154T771_NEG	N/A	N/A	153.869	770.944	NO	D	28624.3	27826.8	59697.2	89663.4	29702.5	69189.3	23229.9	2430.39	48287.2	2711.08	21264.2	48053	47079.4	51219.4	9781.19	17697.8	2078.18	33352.4	18181.5	4410.05	29076.4	67324.3	28177.5	27359.4	50641.9	6939.16	23887.1	19031.3	7322.26	47251.1	25815.9	25094.4	37299.9	23424.5	43534	27685.3	23456.5	10834	18809	34881.8	33985.4	9332.99	28142.9
M321T17_NEG	N/A	N/A	320.881	17.253	NO	D	40471.3	44795.2	53517	45623.2	54309.1	49144.6	41131.7	31044.7	52055.5	50700.6	52996.5	49817.9	31848.7	29371.8	2388.72	41554.8	62573.9	54466.7	21266.3	56801.4	21795.2	52567	48251.8	73685.6	2079.95	38158.6	32666	62990.4	50157.1	47091.5	47671.1	64551.9	47667.1	43779.3	48337.6	56113.5	50538.6	22797.9	55765.9	43151.1	64224.4	27942.7	60294.1
M343T243_NEG	N/A	N/A	343.046	242.589	NO	D	2808.46	3003.59	6364.32	5086.56	3929.17	4741.48	2617.88	2657.43	7213.98	6829.41	8512.31	10573.3	6227.03	5359.04	2527.94	2083.44	3983.52	5172.41	3712.16	4240.28	8763.94	8151.9	11955.9	10005.1	10155.5	7334.64	10566.8	11447.4	13457.2	11462	10509.6	8210.75	8937.84	10309.3	10316.6	9478.09	4599.96	5628.24	5986.74	3657.3	7126.63	8186.39	9547.32
M196T174_NEG	N/A	N/A	196.025	173.968	NO	D	47546.1	21311.8	83361.2	108641	8575.94	11112.7	19133.3	22616.7	18361.2	13168.3	26323.6	29191.4	16203.8	13942.9	19924.2	43434.9	13234	70218.6	18121.4	26633	45277.3	30386.9	46866	26684	32746.6	27434.1	29615.7	33337.9	44801.1	21278.6	40285.1	27992.9	14832.2	46645	32791.7	27099.7	20009.2	21460.3	12880.5	45054.4	20818.3	23250.8	23976.8
M566T294_NEG	N/A	N/A	566.123	293.77	NO	D	7950.68	7454.45	6218.94	4731.48	5586.04	6383.19	4443.72	3002.84	2085.49	2383.3	3772	3462.54	3780.66	4914.47	2936.46	3520.65	4230.36	5231.27	3224.93	6110.92	4259.59	8611.6	7820.89	4980.17	4299.13	4552.52	4553.84	4122.55	7426.35	3812.54	4650.62	3347.51	6078.5	5005.31	8742.95	3175.52	6089.46	9966.48	5521.96	10662	5819.38	7594.02	5054.94
M665T348_NEG	N/A	N/A	665.141	348.164	NO	D	4706.37	3871.3	3318.51	4148.46	4090.05	5949.32	2086.41	2736.57	7825.15	7990.79	7700.51	4525.09	3953.8	5537	2160.03	5980.84	3953.87	5837.43	4470.01	4255.12	6080.13	11294.8	7208.28	3190.3	5615.78	4593.16	3855.38	8433.41	13777.7	11392.7	4584.86	8853.8	8517.28	5637.06	7722.83	5780.99	6948.74	11314	7354.64	5360.85	5763.16	10611.4	3381.74
M233T765_NEG	N/A	N/A	232.801	765.456	NO	D	47779.4	25901.2	46007.4	8781.73	38276.1	30911.8	19129.7	78671.8	18864.7	8929.73	5227.66	28093.4	18011.5	45336.4	49407.2	39425.8	26533.3	67630.2	21887.5	101979	30607.7	33632.7	34268.9	69667	42865	32062.2	30327.1	34269.8	53062.5	19901.9	41104.8	32343.2	36448.3	58990	13196.9	92033	41343.2	39633.4	57458.8	47287.2	31160.6	40304.1	36216.8
M143T89_NEG	N/A	N/A	143.05	89.328	NO	D	6902.43	5353.96	8078.78	2649.74	7622.27	4101.23	4294.34	3354.25	6861.83	5443.7	5221.73	6831.46	4973.93	6119.3	14144.8	12077	7289.84	6237.61	6575.31	7685.11	13783.1	13393.8	14225.3	10662.6	11359.4	11523.6	11029.5	12558.6	12036.3	13582.6	10270.1	9099.17	14747.2	14371.2	14278.4	12159.5	12202.2	12867.1	5616.98	6770.72	3570.52	11528.1	9266.3
M521T353_NEG	N/A	N/A	521.231	352.613	NO	D	25211.5	9026.54	31145.1	31032.7	45607.8	45135.4	24420.4	6190.19	583700	568489	53648	93907.3	170230	246820	63564.8	49775.9	84314.1	52981.2	69544.8	87994.8	24895.1	110227	164288	105177	173970	237479	341043	246025	279613	120068	134154	83060.6	127478	110564	19496	207891	79446.6	302787	533344	94411.4	104108	50038.8	80027.5
M585T356_2_NEG	N/A	N/A	585.289	355.762	NO	D	5574.16	50503.2	5463.09	3864.73	5684.43	11603.5	8664.25	4250.08	8932.96	5368.68	11490	6042.88	3536.38	5687.84	7639.33	10084.3	10359.5	9851.09	5433.9	8639.16	22304.1	14527.9	4525.41	18033.9	3151.36	9940.41	34153	5554.64	2907.54	2199.07	5391.51	3604.79	2895.35	2578.24	3209.72	6853.77	6181.06	4082.57	3869.05	3089.9	7329.9	8001.99	11411.7
M183T16_NEG	N/A	N/A	182.86	15.7985	NO	D	30443.9	45282.1	45624.1	34154.3	50192.6	44563.7	43113.9	28708.4	51121.2	24637.3	50006.7	33088.2	41571.4	38051.4	57291.2	5806.49	56197.7	29636.1	52824.8	47274.9	28099	45563.6	45065.9	44412.9	37520.4	46516	57005.1	50173.4	25808.7	45434.3	41796.9	23020.4	30862.8	43699.2	46957.1	33561	28085	59914.2	24171.9	45593.9	63334.2	36995.3	45069.7
M419T57_NEG	N/A	N/A	419.096	56.797	NO	D	19328.2	25606.2	35009.9	33310.6	25870.9	7965.87	27406.7	24282.4	33680.9	28584.9	9523.53	12626.1	20669.7	18042.8	17699	20847.5	8448.44	2649.85	9667.8	16104.6	12798.8	12018	25867.8	17034.1	28484.5	17514.3	22608	21335.1	19197.9	14349.9	21521.2	14543.7	16483.8	17928	19168	27672.1	13866.7	20653.1	21393.4	13437.1	19818.7	24225.9	22718.2
M477T251_NEG	N/A	N/A	477.016	251.498	NO	D	19288.9	23186.8	4467.65	4010.61	28685.1	28762.5	26448.7	8796.38	47652.4	39257.6	10261.6	17575.8	33906.4	34258.3	16194.6	8611.51	15358.5	16150.3	28102.4	23146.9	20340.8	15204.6	22552.6	30393	22191.9	22394.1	24697.4	16924.6	6254.87	23194.6	18085.4	14411.9	11623.2	8649.99	9273.34	13700.8	27822.7	22367.1	51757.1	45609.3	17977.4	14998.6	17870.4
M255T772_NEG	N/A	N/A	254.939	772.195	NO	D	25054.1	122368	13364.5	37156.2	40860.1	3296.07	77230	93556.8	24072.6	35669.8	67680.6	38542	78504.4	37913.1	35184.5	50477	17594.2	52810.9	52665.8	23381.9	16022.5	31218	36853.5	33072.9	51226.6	71206.8	40537	34691.5	37831.5	34848.8	26437.5	6683.23	25329.9	32324.5	50227	33610.7	24668.3	38225.7	22237.9	25684	2881.33	57254.2	39141.2
M563T356_NEG	N/A	N/A	563.215	355.826	NO	D	19980.3	34420.6	10409	19462.6	16046.2	18314.7	16643.6	10855.6	57160.8	56793.3	14705.3	21142.7	74831.5	46649.1	55021	67561.9	62069.4	53334.9	50303.8	58511.7	12281.6	16431.6	25432.6	17314.1	17816.8	13296.9	25440.5	15711.4	32549.4	19328.2	17142.3	10311.3	11244	15280.9	12807.9	19673.7	5534.09	8658.3	4312.08	7043.73	6325.36	16219.2	8267.01
M435T134_NEG	N/A	N/A	435.121	133.632	NO	D	10877.7	4964.37	15243.5	15964.7	4912.97	5069.03	3944.2	2301.55	8504.88	5819.6	4962.93	7733.04	9275.51	8984.41	10760.2	11362	11616.8	4559.02	8557.56	9652.54	12745.5	15781.7	14748.8	14869.5	7953.07	11202.2	14174.4	9144.45	14723.8	9216.79	11974.2	13030.5	7217.76	14800.3	16011.4	9103.31	7575.31	12833.7	15926.3	17342.5	9105.52	19332.9	11737
M787T471_NEG	N/A	N/A	787.43	470.821	NO	D	7106.87	7532.38	30822.3	58137.7	10304.4	11849.2	9850.08	11509.8	12477.9	20394.4	9721.95	12470.1	7448.53	11281.6	32671.8	44638.2	24863.8	17711	14301.8	27498.9	19890.2	18981.5	10509.3	5615.48	7485.22	10996	12376.3	17607.9	7719.54	5237.39	9120.26	8311.8	5695.79	5367.6	5862.87	8020.46	8470.04	12857.8	7949.16	4556.4	6654.1	20120.2	9926
M160T681_NEG	N/A	N/A	159.907	680.782	NO	D	65768.6	43486	100797	29148.7	48522.5	143396	52747.9	16233.4	84386.9	4262.7	42858.9	124134	51078.2	58101.7	57188.8	176262	50948.4	75268.7	54057.2	54223.8	121351	32050.8	42550.2	54764.3	153124	160786	57532	21528.7	85443.2	87347.1	101394	88172.7	59278	142086	89351	61513.5	52031.5	64024.7	69172.8	33358.2	69166.5	47741.9	94220.4
M261T45_NEG	N/A	N/A	261.109	45.15	NO	D	5495.72	4590.39	6408.27	9964.18	3286.31	4609.4	6685.13	7465.14	4724.2	4098	5390.43	7041.71	7650.78	4081.74	4688.58	6569.52	3497.03	5208.04	6227.75	5994.29	7078.46	3601.12	5089.2	4749.33	8116.82	4818.53	6012.29	5306.54	5413.58	5976.91	5349.75	5888.3	3686.84	4416.57	5045.43	5424	3097.5	5323.78	5252.27	5383.13	3984.66	3524	5565.91
M277T200_NEG	N/A	N/A	277.156	200.369	NO	D	6550.95	8002.62	9979.77	12347.4	6624.47	5744.96	9288.31	12103.9	3321.64	2130.43	3181.26	2616.09	2801.06	2551.15	8784.33	8226.12	6434.18	5639.23	5297.85	6691.14	9763.09	7656.25	13115	7464.65	9013.97	11596.3	10822	12763.7	7763.62	9670.36	9564.78	10671.6	9954.87	9498.61	7896.46	11001.5	10309	10073.7	9411.36	12048.1	12724.1	10270.2	7993.02
M939T501_NEG	N/A	N/A	939.412	500.698	NO	D	4890.09	5153.16	8195.14	6654.33	3172.85	11326.3	6198.49	4190.34	8080.86	8797.39	11689.6	8968.32	10877.4	6875.6	5132.99	18322.3	2210.2	14658.8	3082.57	13562.6	8755.46	19544.3	24075.9	11186.4	11536.9	18391.9	6958.51	17758.5	11605.3	6819.24	13395.5	5318.49	3704.09	8548.98	8128.62	4020.4	3781.28	6753.31	7191.05	3184.71	2890.75	2866.29	5944.04
M745T407_NEG	N/A	N/A	744.952	406.544	NO	D	4856.69	4106.92	4413.92	4476.8	4306.12	3849.24	4349.82	4851.59	3662.32	3443.63	3740.94	4318.61	4389.1	4067.21	3742.56	3729.12	3864.36	5808.99	3421.41	5934.8	3517.27	4288.74	3761.87	3664.83	3814.21	3705.65	4145.58	4521.57	5024.86	3307.49	2548.33	4190.83	5029.34	4253.26	4535.81	3816.93	4517	5186.62	4711.85	3613.23	3445.06	2465.83	3614.76
M231T714_NEG	N/A	N/A	230.802	714.317	NO	D	49501.8	20611.8	36365.5	31177.6	15462.1	3003.71	32750.8	22539.3	32441.3	30142.6	33536.9	3186.29	16405.6	33698.1	37873.3	32973.8	59236.7	28782.7	71507.8	28800.4	21972.1	2134.29	27463.7	47131.9	31182	23342.4	15291.3	36184.2	38495.5	44718.5	44434.1	2963.96	31507.3	23533.5	52985.6	35139.1	31722.9	34163.8	19434.5	89855.8	33177.5	78822.8	24956.3
M336T139_NEG	N/A	N/A	336.131	139	NO	D	8253.7	11856.5	7398.98	10797.3	7932.17	11263.8	15867.4	4537.99	15551.8	9360.95	13794.3	14090.1	14849.6	7340.43	6144.67	11759	10018	5615.07	5288.79	7276.33	19040.9	10688	10900.8	7152.56	6425.43	4565.51	10605.4	7170.85	10276.9	4701.62	7871.14	5862.68	12413.4	11561.4	4156.23	7952.39	16175.6	14900.5	14286	25631.7	6471.67	8737.16	19137.5
M257T727_NEG	N/A	N/A	256.836	727.232	NO	D	38115	5337.82	31660	36800.7	25941.4	20378.3	25434.4	22465.5	22675.8	23933.2	30278.7	44027.9	32462.8	3938.95	41546	22269.3	7179.22	22917.7	5354.8	25432.3	33421	39499.9	19853.8	22080.3	34028.3	29782.8	30020.6	22515.9	21503.6	3179.37	22679.6	25675.3	10276.9	42860.8	3896.4	25363.8	23904.6	70664.7	21141.9	25849.5	16587.4	36296.2	22869
M487T216_NEG	N/A	N/A	487.305	216.218	NO	D	8334.37	6503.1	6198.52	5039.38	123018	42044.8	33141.2	287914	2500.65	4399.57	140815	52142	88709.5	109576	4496.53	130958	73282.6	164310	16892.9	68254.3	9010.63	14704.3	9852.03	10299.4	7350.39	12284	10257	3095.33	6079.48	5044.8	18732.4	25056.1	2773.45	67681.4	48620.2	12444.4	10312.5	5956.02	7429.11	13602.5	12097.8	10732.6	5793.69
M703T362_NEG	N/A	N/A	703.359	361.586	NO	D	5622.78	6144.35	9414.34	7736.05	7265.86	7004.97	5933	3655.71	9312.39	8643.21	8324.29	7911.67	7137.23	11672.7	8710.92	8116.37	11718.9	10707.4	9446.83	13634.2	7319.2	9364.93	7579.79	8044.74	10248.2	7587.61	6812	8906.09	9674.19	7549.37	8811.61	7327.85	4467.59	8054.84	5990.7	7596.21	8049.75	5490.06	6591.72	4748.58	6578.18	7262.01	4651.2
M753T347_NEG	N/A	N/A	753.142	347.426	NO	D	4776.16	11309.2	3550.2	3097.38	7031.45	5758.63	8016.66	2646.23	12585.5	12382.3	11268.7	11902.8	21240.2	15479.9	12482.9	13646.4	11658.9	12163.6	9016.85	15932.2	10707.3	24095.9	22454	11815.5	11003.2	12275.1	11530	12304.5	24460	11965.5	18973.3	7631.78	10016.8	13416.2	11762.4	12972.9	5179.12	10243.1	4601.92	5206.09	3281.98	9279.17	7191.72
M393T368_NEG	N/A	N/A	393.24	367.798	NO	D	6579.82	2860.99	6419.99	9206.58	4418.53	6754.31	3577.8	6227	9102.21	8517.16	3399.64	5311.63	3379.36	5217	12181.1	16870.2	4182.29	15512.7	3614.26	14366.6	8670.11	9301.16	16832.8	6133.77	6106.06	5836.99	3526.94	10250.2	4017.55	4763.38	9882.76	5339.46	4843.91	6996.91	2820.6	4141.77	3620.63	8549.05	4069.77	5339.68	5963.86	4776.34	3760.91
M537T323_NEG	N/A	N/A	537.139	322.918	NO	D	12926.8	7690.1	9863.72	7591.53	8560.18	9963.33	5617.4	2163.15	9991.39	6529.85	14251.2	16862.5	13019.4	15355.2	19154.6	21744	16765.9	22305.3	9084.02	19245.5	14696.6	28292.4	9707	11881.5	10689.3	12722.2	14032.3	23767.9	26684.6	7945.17	14985.3	5176.41	14437.1	13453.6	13925.4	11495.6	25874.9	27524.4	10996.3	15634.8	13633.9	22474	13795.4
M229T707_NEG	N/A	N/A	228.804	706.861	NO	D	35574.1	19335.5	26856.7	19726.2	3174.16	22679.3	16213.6	31494	57013.7	19955.5	27352.9	20404.7	20660.7	19661.3	15547.7	18203	31173.4	35690.2	24576.3	24146.4	19236.8	18991.1	19966.2	19789.4	3998.28	37363.9	11352.4	21252.6	19460.1	20373.1	22526.5	35510.4	23311.9	25323.2	24056.7	2727.78	16388.2	41047.2	40804.9	31434.6	44011.4	29110.9	34427.6
M587T362_NEG	N/A	N/A	587.261	361.524	NO	D	4280.98	4623.09	3002.47	3240.04	2980.93	4538.64	2920.65	2486.14	5098.31	4227.73	4593.5	4303.94	5461.18	4153.02	6338.08	6827.07	4818.69	6976.14	3912.26	4647.94	8837.93	9267.56	6986.06	4339.72	3796.91	4782.39	3104.83	5602.74	4923.56	4914.48	4923.43	3923.83	4771.72	5525.33	7706.72	4217.97	3857.64	7026.9	5501.18	4247.49	2866.68	3512.42	4500.94
M1119T394_2_NEG	N/A	N/A	1118.79	394.404	NO	D	12560.7	4008.94	3325.99	2258.41	7300.69	4706.72	4314.2	5279.14	4578.59	4957.1	5060.69	5171.7	11505.5	11799.5	2400.71	2448.28	5047.06	5264.45	5564.09	2624.46	2559.25	2348.2	5229.33	5446.48	5308.65	3762.16	5151.23	3595.2	2228.85	4405.17	4935.57	3650.27	4991.66	4142.38	13445.4	5355.64	5583.9	3808.38	5131.92	9944.11	4479.36	5101.82	3690.06
M777T375_NEG	N/A	N/A	776.833	375.342	NO	D	8924.17	12102.4	9930.48	12059.5	8530.71	11823.5	14400.1	11442.7	3332.53	3632.14	6115.66	4063.69	3667.18	2168.72	9450.3	9181.01	7429.22	9570.36	7909.19	6150.9	9435.92	3542.34	7545.6	7978.88	10808.8	7085.47	7240.68	5427.84	3158.74	9192.8	6542.18	11554.2	6171.44	5947.74	5730.38	7615.33	7810.38	6687.56	10033.4	11763.7	3223.41	7771.39	10208.7
M807T338_NEG	N/A	N/A	807.192	338.239	NO	D	5829.05	7116.37	2918.13	3443.44	4435.93	3272.12	4524.43	2171.2	8102.84	9295.76	8625.95	5784.13	3438.48	11835.3	5260.4	11408.1	9409.61	5236.53	4346.88	14788.8	40759	83472	65408.6	114587	50469.1	47943.3	63316.5	120182	212697	42904.3	110916	38386	65636.1	80600.7	37705.6	123345	46719.7	68465.6	54830.5	28732.3	42845.3	86947.6	50855.3
M340T144_NEG	N/A	N/A	340.145	144.076	NO	D	27929.7	9498.87	25580.3	5648.98	2945.17	4082.74	29900	27136.3	8879.73	8619.24	23635	21985	30264.3	24701.5	8443.21	14442	26950.6	19186.9	20923.5	3108.29	11587	8485.43	15864.4	10709.7	3471.54	9946.37	3391.66	11645.8	10663.1	4193.74	11819.1	11555.8	6263.57	17881.5	3451.72	4305.54	5724.23	10992	6092.93	9436.66	7369.32	10741	6801.07
M239T57_NEG	N/A	N/A	239.092	56.793	NO	D	14634.3	9997.12	12981.1	12815	10204.9	14510.2	11139.2	14787.6	4637.5	9770.87	11551.7	11586	13582.5	11507.5	9174.88	12104.7	7988.53	4499.08	7806.9	11285.1	13534.3	8523.36	11809.4	10525.8	12301.9	17294.2	15027.9	10988.6	11467.2	3989.13	10164	12027.5	4253.95	11916.6	11971.9	6480.87	3176.78	10337.9	11309.3	17400.1	11958.8	13057.6	16037.4
M539T151_NEG	N/A	N/A	539.198	151.162	NO	D	21198	37580.9	419141	366568	241505	199120	299009	488655	189312	159196	1.45784e+06	1.50823e+06	213055	557607	4.37563e+06	4.3384e+06	1.02224e+06	2.29975e+06	1.9911e+06	778858	7.13314e+06	4.29802e+06	4.24971e+06	4.34348e+06	6.44344e+06	4.35933e+06	4.76681e+06	6.18187e+06	6.5946e+06	6.65739e+06	4.82946e+06	5.76251e+06	5.80266e+06	4.04541e+06	4.38177e+06	4.82091e+06	1.61009e+06	4.0315e+06	259598	2.45333e+06	557079	1.0803e+06	611664
M360T153_NEG	N/A	N/A	360.094	152.712	NO	D	5436.59	4167.08	19795	23767.9	5059.26	5926.12	5816.28	4127.67	10968.3	8807.35	3949.32	2728.04	11150.9	4471.11	11261.4	14406.4	7046.7	6623.15	6591.63	8208.95	15574.7	10793.7	42207.1	43603.2	32205.6	24948.4	15420.1	26012.4	21145.3	20326.3	36225.6	31004.4	15693.5	44588.7	17198.6	30181.4	4747.36	6764.83	6392.32	3967.65	5492.09	13187	25406.7
M747T227_NEG	N/A	N/A	747.173	226.714	NO	D	3753.83	5238.18	11099.2	10922.8	5803.94	5700.83	7135.21	5206.24	3140.66	2363.23	4210.96	3569.56	3971.95	4375.35	8014.78	7150.62	4553.28	4197.52	6025.23	4726.89	10153.2	5710.45	17351.1	9298.57	9246.96	8610.92	20825.4	9325.64	9799.13	10526.7	7944.68	9908.79	11315.6	8973.36	8378.82	8342.49	8611.38	6872.06	6554.74	10340.4	5374.4	6190.21	4529.49
M219T138_NEG	N/A	N/A	219.124	138.14	NO	D	10899	9971.94	5422.63	5476.05	5747.24	8233.98	9526.84	7815.73	5513.28	5476.23	7341.41	7197.32	9581.14	7321.56	5337.85	4757.55	10202	11812.5	8514.98	10231.7	7695.52	6689.19	7518.47	7071.22	5657.1	5142.9	5326.95	5846.03	5557.01	6485.15	6808.99	6102.07	7293.14	6930.93	5879.47	5066.56	8130.14	5067.01	5431.13	11539	5756.61	6639.06	6443.14
M599T254_NEG	N/A	N/A	599.282	253.782	NO	D	24251.5	32011.5	53990.7	83701.5	15534.2	26713.7	37725.8	52984.1	20829.9	15235.8	30474.6	23839	23405	25255.5	45110.9	52252.1	33541.7	47693	30367.4	58898	46220.1	23538	22082.3	19531.9	34597	40484.4	35471.2	46160.6	29233.1	34535.1	19669.9	84617	43012.8	19754.8	22040.9	35985.9	15597.9	17976.7	37119.6	23729.8	37552.7	41635.9	27669.7
M178T744_NEG	N/A	N/A	177.859	744.247	NO	D	2470.52	27315.7	31518.9	18081.1	26907.2	30803.6	50464.1	26326.2	42742.9	27685.1	27439.3	27014.6	4177.99	31528	28371.6	19024.3	42207.4	43267.3	21566.4	23855.1	23926.3	31303.9	30510.6	16563.2	52221.3	39332.1	28212.2	4369.72	50037.6	21765.1	29693.4	24489.9	31355.5	20167.5	26583.2	25564.8	25668.7	21090.2	30084.7	13801.4	31062.1	6742.86	119984
M751T347_NEG	N/A	N/A	751.144	347.426	NO	D	5083.84	11101.7	4338.27	3094.01	5644.64	5878.31	7189.15	2182.43	10527.3	12616.7	11973.6	11322.3	22950.2	18088.1	12934.9	13821.8	10749.6	11011.3	8989.95	15303.4	10572.5	18711.5	20271.6	11300.6	9469.29	10884.8	9744.37	10802.5	21085.5	10362.9	19267.4	6156.95	9421.6	12472.6	9307.45	9031.69	5495.8	10699.8	4335.87	5283.5	2942.7	12193.8	6152.29
M335T150_NEG	N/A	N/A	335.041	149.625	NO	D	71214.1	82288.6	2518.09	2652.7	65318.6	54853.4	65328.6	72306.9	13085	17158.9	63659.1	45318.6	80177.4	60942.4	3440.51	2864.71	70453.6	50723.9	63093.5	71563.9	2687.91	5401.88	5505.58	4307.54	3813.73	2839.95	3763.62	3525.55	2184.43	3135.59	5255.33	3758.88	6087.94	6382.17	7609.03	3998.92	6401.8	7191.04	7940.83	8598.88	11298.6	10497.1	8512.77
M227T45_NEG	N/A	N/A	227.056	44.935	NO	D	10592.5	17476.1	9901.74	3003.18	14641.1	15226.2	19360.8	7447	14091.1	16688.3	16540.5	17149.1	12249.8	16641.1	7139.18	2255.37	16902.2	15917.8	18161.3	6343.67	22107.8	17716.2	20483.1	29665.2	13786.1	23217.9	24905.1	25963.8	19225.1	19214.6	21481.3	25874.7	24912.2	28661.7	22205.1	17358.1	13959	19452.9	21452	20999.4	25205.5	23386.5	27556
M175T14_NEG	N/A	N/A	174.86	14.3565	NO	D	39721.5	50003	56914.3	52236.8	57256.5	54652.8	54336.3	56012	52296.3	48674.3	58934.8	53906.4	50136.2	29400.9	28234.9	2614.34	4659.4	54271.1	27045.7	52571.9	50574.9	38177.6	56001.8	2501.58	53862.2	50063	45541.7	54352.4	25148.1	33143.9	49073.2	56027.5	27545.8	32415.5	50347.8	5187.99	45203	61021.8	54726.9	38906.1	32192.6	51945.4	54311.6
M122T56_NEG	N/A	N/A	122.031	56.2885	NO	D	21355.6	25170.5	32064.3	25991.5	14032.8	18640.6	29395.3	19459.6	12475.9	21790.6	28453.5	22021.5	21949.3	19449.7	22986.1	4730.04	10393.6	12813.4	17569.7	15541.3	28387.9	19093.2	25178	16415.2	23967.1	17800.5	19093.7	22438.8	18245.5	27989.8	18504.8	18147.6	15453.9	13423.2	8822.66	14752.7	19658	25650.6	13532	41161.2	17704.4	6273.37	36638.7
M560T439_NEG	N/A	N/A	560.331	439.082	NO	D	5202.86	7262.82	4678.38	2725.31	4484.96	5315.92	6064.96	6183.62	4351.62	4874.74	3503.14	5983.79	4808.87	3415.16	2918.09	4862.07	2743.92	4101.36	3828.23	4626.65	5768.22	2867.68	5237.11	4131.25	4927.08	4030.01	2906.8	3162.24	3085.83	3016.74	3559.41	4041.98	2411.19	3155.68	4816.92	4565.91	5190.5	2755.11	4021.74	4460.36	3093.11	4509.13	3927.37
M737T215_NEG	N/A	N/A	737.172	214.699	NO	D	704617	712642	13989.8	9635.29	173757	150281	123480	121654	72705.4	67391.6	341509	386726	646687	735733	161018	139944	972404	660121	835956	720955	56188.3	162520	36814.7	30469	25225.3	23725.3	26228.2	30726.8	16868.9	29445.2	35467.5	31500.2	20278	16167.1	117919	33987.2	42732.3	17920.7	88484.6	2197.71	15537.1	28037.2	22575.6
M479T233_NEG	N/A	N/A	479.119	232.918	NO	D	14606.8	21457.9	8958.99	12925.9	2197.85	3903.54	8797.28	8610.26	3807.52	5891.57	15142.7	14415.9	3674.2	8151.86	8936.86	13001.3	4861.96	5701.37	3968.78	4155.77	21954.6	18340	9341.12	7092.16	9319.63	5159.94	6657.87	11213.2	8619.1	6645.7	12019.9	10676.8	8575.52	7000.59	26388.4	6914.37	28511.1	15643.2	15754.7	3333.52	15739.5	19925.6	19536.4
M261T703_NEG	N/A	N/A	260.837	703.137	NO	D	27101.3	23382.1	36344.4	14403.3	30442.9	31737.6	24083.8	23853.6	39196.9	22761.4	3862.89	23416.4	13096.7	26519.7	26563.1	20818	28151.3	41274.5	43058.9	17905.5	37374.7	44969.3	23014.1	53721.9	21184.5	2965.21	16102.7	43125.3	13874.2	44563	27731.7	24025.7	39973.8	2384.64	35886.6	9239.51	6017.85	46782.7	2546.84	42220.2	2850.03	26400.2	3567.19
M398T181_NEG	N/A	N/A	398.146	180.502	NO	D	20818.7	26526.2	106216	77877.2	14490.3	21030.4	42828.8	56624.6	27142.2	12490.5	18372.7	31393.5	22129.2	15275.2	59558.1	79580.2	17462.4	15184.9	44044.5	14718.6	53157.6	17155.5	23593	35013.5	45186.1	35754.8	38879.3	42015.9	30296	47488.4	39793.2	49477.5	24452	24316.4	24516.3	44205.4	17678.2	28572.6	22108.7	17288.8	19199.3	23775	32894.4
M515T196_NEG	N/A	N/A	515.123	195.613	NO	D	4040.11	4413.28	3588.56	3069.17	3700	4716.94	4202.68	3362.4	5434.14	5644.34	6914.21	4921.05	5118.84	5209.71	3677.69	3046.01	4509.83	3768.16	3372.72	5062.95	7783.79	12668.5	19283.6	5426.4	5961.76	21995.2	27084.4	6480.36	6446.08	10281.5	6942.82	21995.6	5701.9	24122.4	12794.5	4050.82	6626.9	13940.2	23138.2	5863.46	5049.51	8033.25	22472.4
M567T261_NEG	N/A	N/A	567.156	261.061	NO	D	3392.52	4258.97	3362.98	3299.44	2923.47	3532.96	3832.64	2206.53	6121.72	6115.99	3105.06	3819.93	5280.96	6530.93	4371.1	4839.6	4278.42	4826.25	4285.41	6058.66	9235.97	11763	15146.2	11041.2	8352.01	8974.84	7927.13	10346.4	17602.1	8412.47	10862.8	7321.63	10194.6	13909.3	13044.5	8235.38	6987.15	9139.51	4044.77	8099.12	6728.9	11793.4	10076.8
M217T39_NEG	N/A	N/A	217.075	39.047	NO	D	16963.1	36006.7	41072.5	38099.3	12843.2	18342.5	20621.7	18159.4	38663.3	40049.8	11334.3	26218.2	38862.9	2209.76	20656.9	23663.5	15363.9	25838.3	21807.6	27425.5	44278.3	17100	23706.4	22060	57207.3	60610.9	48674.2	40313.9	29944.2	62670.9	26886.7	47778.6	63611.1	16011.5	21928.5	39372.5	64532.6	64084.9	16996.1	59855.2	55438.3	30030	27195
M627T291_NEG	N/A	N/A	627.408	291.031	NO	D	111045	43403.7	89950.9	65976	229864	208372	216614	85562.4	248611	250111	214511	324715	399696	331345	225240	206933	222897	266852	275723	344138	46957.1	158717	116122	116054	165744	156744	200460	208235	158546	133644	141576	136740	187707	81522.4	75080.4	162525	40147.9	149890	145994	59301.8	166756	29268	52211.7
M1021T293_NEG	N/A	N/A	1021.28	293.49	NO	D	18967	23815.5	14200.3	17835.2	7255.95	11209.4	7879.07	4878.32	2217.41	2379.91	3526.87	4111.13	4416.25	4340.45	3359.7	4904.44	9715.87	7779.65	3663.18	11616.5	19046.2	36212.3	74245.6	19785.7	30904.9	21600.6	24278.7	15045.4	53904.9	19553.8	23510.6	11423.1	25732.8	27681.6	33264.2	11595	21468.7	22353.2	35159.7	98014.8	20285.6	35524.3	19166.5
M1071T358_NEG	N/A	N/A	1071.29	357.846	NO	D	6542.29	3544.3	16162.9	12939.7	10761.7	14131.1	5580.21	2217.53	18364.9	25110.9	14202.2	17388.6	9554.68	19987.8	26997.7	33973.7	27536	49257.4	16818.7	42028.7	43691.2	81154.2	32412	11531.9	13554.5	30033.6	24712	46182	53615.3	8105.55	13798.5	7880.54	23003.4	14274.2	22225.3	12959.6	30300.8	70811.1	14005.6	6713.58	10033.5	32981.1	15194.9
M429T153_NEG	N/A	N/A	429.093	152.704	NO	D	7564.65	7729.12	19962.8	18595.1	5110.12	5023.7	8765.91	6564.98	3720.78	3642.15	2767.42	2219.61	2933.54	2977.52	31655.1	36993	10535.8	8300.22	10462.2	11883.8	26662.1	32457.2	6525	6727.3	6332.88	5342.31	6630.59	6484.13	2680.61	6088.02	9615.32	6122.12	6304.52	4789.58	25565.9	7179.2	28975	24717.9	9620.28	34971.9	11622.3	36051	5844.81
M299T298_NEG	N/A	N/A	299.02	297.811	NO	D	8897.01	7008.17	3922.01	4408.62	5015.44	5985.78	6255.7	2219.91	6441.39	6398.31	5413.03	7020.04	6440.25	8645.51	5730.44	6339.63	5694.42	6683.2	5735.65	6551.75	8150.42	10025.4	8743.29	6425.96	5931.91	6789.77	6036.88	7553.07	8161.26	6906.92	5723.34	4772.84	6204.16	6924.69	7526.07	5513.1	8457.65	7573.23	6078.3	8254.11	5687.49	7684.36	6344.96
M268T143_NEG	N/A	N/A	268.095	143.283	NO	D	7198.4	12308.9	17698.9	19745.2	15063.4	17296.7	17327.9	12845.3	15390.5	17064.2	14281.6	13893.5	13780	11382.4	12037.9	13547.2	10048.7	14255.9	13326.8	12133.4	18467.5	8532.62	9518.03	10932.8	17086.6	15367.4	12857.2	16240.9	13864.3	20624.8	15784.2	18020.9	86615.8	11285.9	11010.4	10953.3	27966.9	28529.3	11848.3	18284.9	16183.6	14289.8	23293.8
M302T83_NEG	N/A	N/A	301.936	83.105	NO	D	139473	168024	124726	99911.7	114643	124184	171927	95672.8	28769.8	20675.1	57323.1	117185	160134	62410.7	105977	112097	119278	109370	113634	86833.3	65210.5	61724.6	68085.8	61345.5	116131	58637.7	76856.7	103063	72254.8	73562.4	75222.9	69352.9	80709.1	61717.5	60555.9	69526	62738.1	73552.2	38691.2	51217.6	44069.1	21848.5	33056.1
M676T287_NEG	N/A	N/A	676.1	286.531	NO	D	4313.64	4099.59	5911.34	4403.48	5264.04	5037.5	4075.07	3135.32	4690.81	5199.68	5420.12	3634.38	3745.61	4729.92	4796.79	3583.85	5953.26	4114.2	3791.75	5651.62	3840.25	3978.78	4046.12	5990.27	7074.28	4414.18	4794.32	5126.61	4674.63	5758.13	4353.45	5144.67	5687.14	3976.34	5085.45	4155.51	4638.1	5588.46	3587.25	4695.94	6156.65	4075.27	3958.35
M322T143_NEG	N/A	N/A	322.093	143.315	NO	D	3001.77	4100.64	6343.02	5921.76	5318.3	4396.41	5283.28	2954.45	10030.7	8882.26	9230.98	3898.88	6363.44	8619.78	4856.73	9947.94	5113.15	3321.11	5877.13	11309.4	11456.7	7544.29	11737.9	11829.8	12969.8	15145.5	12596.1	11162.5	12267.9	18728.3	13347.5	12633.2	16743	11628.6	8893.27	12199.7	20640.2	15971.9	10434.4	28740.8	11745.6	10609.7	15335.6
M411T298_NEG	N/A	N/A	410.99	298.204	NO	D	8327.87	11171.9	4188.11	3715.5	7284.3	6907.96	7624.57	3372.88	8526.52	7327.28	8832.15	7448.31	13326.7	10056.2	7418.95	8317.07	7632.65	6759.95	9640.55	11937.9	10162.8	5402.64	5166.93	7995.45	6767.76	5568.93	6133.14	5723.36	7601.05	5887.59	5656.8	5103.48	5026.03	6731.09	5746.01	3591.84	9657.21	6215.62	5083.12	4556.69	5935.69	6065.94	9166.42
M300T26_NEG	N/A	N/A	300.048	26.492	NO	D	3421.6	4219.98	5503.19	4605.88	3619.05	3645.77	4377.01	2652.77	4169.59	4428.17	5211.99	4760.18	6256.72	3942.65	5018.21	3660.3	4614.02	4430.59	3891.58	4023.65	6683.83	6921.58	9467.98	9181.54	9802.94	11561.9	9614.54	7712.18	6429.57	9495.79	8337.48	8053.39	6968.25	10480.1	6669.82	9633.19	3382.15	5093.7	5764.28	4623.63	4904.39	6450.71	8199.59
M97T34_NEG	N/A	N/A	97.0042	33.552	NO	D	8682.09	12605.7	21783.8	27752.6	18877.3	5336.3	29130.7	28927.7	5959.94	7420.12	15851.3	12492.8	17059.3	11091.4	12130.9	13688.9	14399.8	17659	17180.8	22134.2	13249.2	19822.4	19945.1	5270.4	16688.8	19431.7	14244.9	7086.34	16799.5	12381.5	18648.3	17219.2	10463.2	20108.3	20495.9	9318.31	6926.39	9525.91	5218.88	5526.64	8251.32	19007.9	27068.8
M675T431_NEG	N/A	N/A	675.341	431.385	NO	D	4977.86	3339.79	6319.69	6337.71	4320.28	4205.34	3512.64	2233.97	10688.6	11470	12811.1	6411.89	4290.19	5992.89	7751.59	7415.26	5366.64	10050.6	5012.75	11022.1	18731.4	28187.8	20119	15081.6	16378.7	16174.3	12191.3	22300	22024.8	11400.6	8844.13	9549.24	7689.16	16825	11576.3	10582.8	18794	26948.9	20037.1	9354.72	9446.12	18805.9	15741.1
M575T446_NEG	N/A	N/A	575.333	446.102	NO	D	9327.4	5866.88	31465.7	66811.5	9974.61	9136.02	10003.3	17180.1	13074.4	13434.9	19248.4	22333.2	6216.81	10626	17509.7	24236.8	11096.2	21753.4	13960.9	15477.7	46225.5	35591.4	20813.1	12877.5	14613.3	15576.4	12852.2	25966.8	27146.1	11753.7	19871.8	14867.5	9330.98	12484.5	12871.9	10325.2	11498.6	18350.8	19538.9	13464.5	16435.3	24784.5	14078.6
M503T246_NEG	N/A	N/A	503.107	246.126	NO	D	35617.1	29179.1	10266	14034.4	19750.1	26719.1	19065.8	8902.81	21384.3	22809.6	26860	27844.3	43269	28102.8	12734.2	20619	15763.7	24421.2	17486.5	22534	7644.43	14707.3	9731.8	6132.23	7932.37	7293.19	6328.56	8861.59	10083.9	6985.85	11696.9	5608.66	7464.4	8003.63	15657.3	4592.16	12671.7	14213.9	12506.6	10722.3	9457.59	8081.34	12703.2
M829T245_NEG	N/A	N/A	829.149	244.586	NO	D	10281.8	7750.99	3973.9	5103.44	5135.05	5347.25	9420.91	2256.95	9318.77	7965.59	8498.74	5389.65	8934.17	8038.91	26880.7	24323.2	10052.4	10919	11469.9	18179.5	94328	116788	185885	166937	169612	162950	137359	164387	181638	173722	172960	171277	161519	190829	38533.2	146947	45718.4	90012.4	15755.3	56254.5	98718.4	130598	14212.3
M264T175_NEG	N/A	N/A	264.11	175.427	NO	D	264633	473524	656441	1.09217e+06	98551.6	137973	417945	552932	71085.9	17875.6	19431.7	26292.8	39901.3	31583.7	493489	775803	184950	260688	103969	102209	236864	138425	124640	184187	55765.6	106944	87052.3	125539	48791	68460.9	95495.6	120656	40709.6	62837.1	225817	87511.9	20939.5	28636	39053.1	8116.47	52858	97362.1	111171
M919T423_NEG	N/A	N/A	919.448	422.854	NO	D	96251	135827	88409.4	81489.2	72889.7	70021.5	84642.8	74858.2	105128	117147	36664	57457.3	95861.5	142830	110868	124139	155249	150242	103508	128881	75020	83392.6	64006	50523.8	41616.4	42412.1	42430.4	51583.4	59103.8	35641.2	50146.6	50618.3	12804.9	37948.2	53061.4	43044.6	7349.49	25231.3	34126.3	3331.77	17485.4	77525	35167.1
M861T290_NEG	N/A	N/A	861.224	290.478	NO	D	7295.91	7305.95	8852.07	4852.84	4812.51	4569.57	3538.9	2416.29	6105.95	4918.26	8754.53	4451.21	6212.97	9594.7	5479.95	5522.45	10865.1	5206.58	6794.54	6205.73	17633.7	26361.7	21529.5	17548	11882.6	32767.3	16127.6	14412.3	36245.1	16185.3	25828	20544	23028.7	23311.3	35371.4	16178.9	30548.8	29268.9	33837.2	28079.1	39566.7	44900	34708.6
M863T133_NEG	N/A	N/A	863.244	132.726	NO	D	154139	28225.5	110160	96828.6	17901.1	29076.9	8655.27	2263.83	25736.7	28689.3	30454.6	81526.5	114716	62544.6	192848	180835	80304.1	59984.5	14263.3	29593.4	8790.64	93979.9	80055.7	49338.8	21760.5	22202.9	15314.4	36086.4	54464.5	31814.2	60714.8	27480.2	42114.9	102355	197035	48901.1	114867	45517.3	17577.9	23056.2	25054.1	103582	32581.3
M553T391_NEG	N/A	N/A	553.166	390.648	NO	D	4060.23	3543.6	3657.21	2265.15	5581.51	8616.43	4493.56	2291.94	4970.37	5371.56	6936.29	7238.13	6338.79	5088.97	3741.75	2397.82	3991.43	7055.41	3706.67	6191.61	13974.8	10773	9383.44	6486.2	7029.4	8407.78	9002.85	18513.7	15820.5	8761.38	10293.3	4431.12	8744.94	10174.2	8168.09	7741.67	12905.7	12756.4	10554.4	6120.19	12150	9149.66	11747.1
M238T43_NEG	N/A	N/A	238.043	43.046	NO	D	154166	126936	2424.2	3210.52	96863.1	101418	99806.3	94357.5	3886.09	4259.33	160965	158906	124232	119750	3171.94	2266.94	78135.9	79857.2	89044.7	78472.7	6772.61	5953.52	7196.7	5675.68	5072.83	5812.18	6372.81	6655.85	4988.74	6587.59	5556.74	6380	5659.59	5720.19	6070.6	7039.71	5283.29	6860.3	7184.9	260304	133820	5883.62	9174.23
M139T159_NEG	N/A	N/A	139.076	159.38	NO	D	3839.2	5490.57	2951.27	3373.11	3365.46	3361.67	3798.12	2912.74	6631.2	7544.43	3446.05	3265.22	5357.83	3939.92	8065.22	7391.36	5237.22	4790.43	4363.16	5721.11	14504.3	10800.4	9510.06	9712.13	12132	7176.84	9864.45	7432.76	8989.63	8922.96	9978.64	8331.37	8497.1	9244.64	10829.6	7424.97	8029.89	10286.7	3365.28	9259.31	4992.04	6922.95	7902.84
M350T152_2_NEG	N/A	N/A	350.091	152.198	NO	D	9208.56	10622	10037.4	10434.8	7990.05	9929.36	5913.8	5044.35	10280.7	4467.74	9721.5	15787.8	5375.06	5325.79	6556.26	5543	6468.14	11595.5	12236.9	18741.1	10045.9	11536.8	11831.2	17102.7	23077.8	9626.48	16038.4	20116.1	5061.53	4253.41	7461.83	15794.6	10725.9	9789.17	21949.4	12774.5	14331.7	10689.4	17502	16802.7	16226	21126.8	9374.26
M179T15_NEG	N/A	N/A	178.859	15.319	NO	D	5274.4	65868.9	62061.2	162733	64927.9	47184.1	2753.68	29649.3	57866.3	58664.5	43162.4	55460	50429.7	60786.7	60016.3	41687	54598.5	41955.7	69541.4	62052.5	25191.4	57253.3	139135	62983.8	173954	27495.7	2937.86	72732.9	71013.4	145678	33089.9	3484.15	59304.4	62097.4	53324.9	35344.3	68530.3	47544.5	62399.3	182483	59110.3	68618.2	204203
M709T450_NEG	N/A	N/A	709.301	450.013	NO	D	5061.47	4451.42	7657.32	5658.91	4919.16	6774.67	3765.82	2282.75	14558.5	14183	9481.52	8028.35	5339.15	5094.82	4391.37	7197.36	2546	10000.6	4938.13	11563.6	32783.6	37846	42809.1	18565.5	24352.5	35336.9	19785.3	62081.8	42140.8	14639.4	28576.1	13994.5	17525.9	37036.1	14765.1	15408.8	24046.7	32461.7	39690.6	14066.4	19770.6	27747.1	22461.6
M565T163_NEG	N/A	N/A	565.213	162.631	NO	D	20973.1	4703.39	43312.6	24404.2	14061.5	4420.52	12578.9	15809.1	6909.55	2285.05	13544.2	17393.5	10253.9	14948.6	53844.4	63617.9	13365.3	17680.7	17259.2	14680.9	43358.8	126145	104683	90749.5	121499	99567	101729	81203.2	88873.7	65701.8	107076	98720.4	46327.5	127622	132304	82474.4	11843.3	28201.6	8392.62	22271.5	21924.5	15769.8	12762.5
M707T329_NEG	N/A	N/A	707.152	329.273	NO	D	9144.68	7228.93	12385.5	10550.5	12690.2	14316.1	4197.63	2286.81	16636.9	18962.6	15299	20925.2	15366.5	19274.1	40805.6	47201.5	25614.7	39684.2	16678.4	40258.5	40551.2	79530.5	31688	16242.9	19850.1	27583.8	29241.1	46198.1	60394.7	12046.9	22187.2	11032.9	32484.5	22614.3	35297.9	15703	38573	82239.3	16003.2	9160.03	9579.16	39471.6	12870.9
M359T154_NEG	N/A	N/A	359.183	153.535	NO	D	52714.9	113946	323031	569418	62962.7	39942.6	166386	230186	23002.6	20725.1	3420.67	6050.59	16010.7	12180.9	72452.7	60853	96334.1	42087	33081.5	50046.3	93792.9	6996.32	14330.1	17969.8	20052.7	31312.7	22370.1	34975	2502.81	21758.4	7631.02	77795.5	16466.7	10764.9	15229.5	32091.9	4635.31	16828.7	14630.9	13434.1	66315.4	21112.8	26873
M420T187_NEG	N/A	N/A	420.094	187.336	NO	D	4262.77	5559.76	3917.56	4751.13	2297.46	3521.92	4811.84	6550.97	12558.7	12532.7	5705.26	3727.34	4910.18	4594.46	7985.92	10907	5453.56	3464.81	6173.23	6065.17	9803.44	7929.28	5754.1	8046.88	7914.6	8923.41	7633.38	11175.2	11127.3	11990.6	11213.5	10017.4	8758.24	10634.5	12281.8	10385.3	17518.9	10935.2	5383.03	8654.32	11067.2	16522.3	42454.4
M273T273_NEG	N/A	N/A	273.125	272.896	NO	D	7569.35	7289.05	20111.9	22453	4159.35	3453.75	6063.52	8263.89	4749.24	5024.9	15260.5	21745.6	3431.56	5887.04	4661.9	5159.73	5094.45	10028	4149.17	7610.96	15854.4	8439.53	8479.43	10411.5	11677.7	11599.4	11402.7	15042.8	15520.2	9723.04	9035.41	12610.4	9134.7	10646.9	5912.81	10942.8	11818.2	11418.3	7620.88	12404.9	11631.8	5058.07	7582.46
M565T368_NEG	N/A	N/A	565.128	367.784	NO	D	3523.81	5450.4	3453.83	3404.64	4973.97	4975.16	4062.95	2299.46	5230.07	4758.89	5919.72	5346.02	7266.6	4795	3737.26	3569.76	4536.33	7201.72	4636.87	7781	10166.5	7872.67	9251.5	8167.52	8751.36	7974.06	12895.9	10270.6	8094.54	10482.3	7926.21	6019.17	8170.88	8381.81	7178.01	4528.38	5826.83	8972.82	7200.07	6060.93	4771.13	7661.38	9764.31
M237T188_NEG	N/A	N/A	237.113	188.399	NO	D	8107.17	8273.6	6626.44	7089.5	4188	5927.48	5974.69	4794.88	16023	17329.9	8233.32	9013.16	8808.46	7281.73	21546	25558	5696.99	9205.28	4623.55	7658.3	48026.8	26462.6	21493.8	17365.5	20409.3	13200.5	16827	22754	17174.2	22410.8	23072.3	19963	24739.7	19947	32330.8	22679.5	33749	40836.2	6041.84	28805.1	6393.48	18101	25766.1
M626T444_NEG	N/A	N/A	626.331	444.292	NO	D	6996.25	12692	21270.4	26816.6	8848.12	8416.63	14842.6	16523.3	9148.71	6494.51	9214.34	9115.27	7974.78	6320.25	11864.1	12864.3	11233.2	12391.8	10194.9	11273	30887.3	15587.9	14703.4	10152.6	11307.6	14627.9	9110.55	14462.8	9604.34	8140.17	12620.3	10523.3	4910.59	10404.7	14087.1	9325.78	3693.44	8822.76	11003.1	5499.96	11219.9	30770.2	17785.7
M267T276_NEG	N/A	N/A	267.196	275.621	NO	D	7712.34	7214.96	11434.8	7579.45	6255.54	7482.22	7255.81	5468.69	8082.7	7680.72	6714.02	11830.4	5083.3	2896.32	6028.58	7560.51	5291.63	8655.54	4109.29	5177.16	7860.62	7924.18	7042.52	4843.75	5024.57	6339.01	6515.71	8434.11	6800.89	4143.67	3424.3	3505.6	6533.8	3328.17	3623.84	4619.24	6265.62	8612.46	3990.06	6192.08	6433.37	2536.43	7026.52
M678T416_NEG	N/A	N/A	678.392	416.2	NO	D	310196	228367	45158.4	11515.5	420063	643656	9698.65	4624.64	310179	1.01482e+06	146237	113874	62239.9	60033.8	28385.5	61125.2	158144	258109	26611.1	44671	124298	63980.8	13177.5	77838.8	64809.5	169943	155676	96551.9	10274.4	84840.8	142305	51888.8	108080	55715.4	72129	72559.9	220994	110554	50674.4	6292.79	5682.93	11054.5	3586.39
M417T248_NEG	N/A	N/A	417.118	247.761	NO	D	3206.11	4164.1	15145.9	23204.6	2314.18	2926.41	3946.98	4381.31	6166.18	6074.42	3555.31	4575.18	2442.6	4528.01	13389.1	15539.9	3945.67	6839.62	4005.61	4745.56	21071.7	14527.5	12288.3	8105.23	6109.84	6768.72	9276.67	10077.1	8772.21	7140.99	6415.6	5131.57	6330.49	6791.05	6906.97	8587.57	8705.89	9845.72	12495.5	7446.66	4742.8	7749.85	7063.2
M1119T394_4_NEG	N/A	N/A	1119.29	394.397	NO	D	14570.2	4450.24	4074.15	2690.58	8879.89	5979.27	5164.11	6291.27	5600.7	6175.99	6335.01	5983.64	13795.6	14016.8	2611.7	2706.38	5986.32	6009.53	6708.21	3020.99	3275.73	2737.36	6480.44	6645.26	6356.66	4441.21	6078.03	4186.99	2315.14	5238	5805.92	4216.77	6014.49	4893.78	16687	6285.11	6872.45	4362.77	5931.86	11977.1	5708.86	5962.76	4392.76
M587T356_1_NEG	N/A	N/A	586.945	355.6	NO	D	5283.14	6526.42	6063.41	7025.77	5469.58	6888.66	6115.86	5631.55	7201.61	5918.14	6286.29	6265.13	6379.59	6086.96	2319.12	6171.81	4804.27	6233.16	3623.92	3401.03	5993.09	11563.6	8939.96	7945.5	6229.15	6104.36	4774.09	5335.08	4736.51	5848.17	7174.13	7840.05	5818.93	8237.5	5317.87	5629.57	5283.97	5509.22	7079.07	5921.05	4691.27	5728.24	6706.51
M631T396_NEG	N/A	N/A	631.359	396.114	NO	D	7363.17	4493.39	12791.4	14114.6	4841.04	4441.57	3175.42	3626.58	6111.8	11593.2	18684.6	13703.6	4712.99	5253.7	8392.68	8817.74	2319.9	12764.4	5824.05	12349.3	18548.2	58037.2	13653.2	21442.6	26309.3	18783.8	19268	25356.3	21442.5	17751.4	25096.2	14523.3	15605.6	30057.5	22770.2	23692.3	37530.8	35208.4	28955.8	18224	15528.4	43266.7	18227.3
M304T83_NEG	N/A	N/A	303.932	83.2485	NO	D	132399	160340	121510	127515	103982	124560	159455	103147	30431	24911.5	54628.5	93554.5	144666	60267.1	100199	107956	104897	103876	104356	79758.7	64656.5	57489.7	71032.5	50671.2	93067.8	73924.6	73304.3	53752.6	66539.9	63982.6	76007.9	38521	77766.5	59547.1	53550.3	66064.4	61228	72591.7	41280.9	66711.8	47512.6	21869	40366.4
M275T46_NEG	N/A	N/A	275.087	45.61	NO	D	44304.5	20476.5	24636.8	13762.6	9874.51	12139	8992.26	8038.1	45589.3	28845.4	25468.9	28759.2	51450.6	49234.2	33153.1	24796.6	43558.5	35617.2	31334.3	26296.6	8203.94	27704.8	33368.2	25937.4	11613.4	7394.41	7876.97	10873.8	24448.1	9112.97	22318.6	9576.41	7522.47	19807.1	38553.8	12172.3	6172.24	4293.82	5529.46	5436.08	7919.72	16287.7	7135.36
M259T774_NEG	N/A	N/A	258.836	773.934	NO	D	6304.46	33614.8	24089.4	48480.4	25642.6	43724	7609.02	42516.7	34572.5	20804	44035.4	32553.1	16720.2	14923.1	54494.5	30652	33706.3	23227.1	39293.3	31944.4	54861.8	14708.3	29755.7	32527.2	30265.5	16841.3	3697.48	28650.2	27144.4	31321.5	25897.9	13276	29824.2	25486.9	21907.9	20143.8	24175.1	26939	22602	13026.1	7800.46	37784.6	33190.7
M505T328_NEG	N/A	N/A	505.113	328.048	NO	D	6534.25	5685.51	5688.49	6768.6	4852.89	5934.16	4143.28	2327.44	10165	8667.19	12169.7	12392	10805.2	13365.1	7941.38	9085.55	5235.3	6729.21	6863.22	11072.8	23856.1	36882.6	24896.5	24643.7	22785.8	21267.3	17033.5	44348.7	55374	20921.5	20900.1	19762.3	50807.7	30106	22994.2	25468.4	46861.6	40666.5	32671.7	34272.5	39224.8	32916.3	17541
M257T248_NEG	N/A	N/A	257.082	248.213	NO	D	2720.84	3238.81	6332.6	5444.06	3440.28	4573.5	4711.92	4125.43	4292.5	4087.2	3435.79	3265.43	3122.57	3226.35	3215.99	4840	2367.96	3485.41	2329.17	3909.99	12327.6	10759.1	14944.4	10513.4	8709	9545.26	9233.55	13850.5	18163.5	11380.1	10030.8	9026.6	12392.3	14865.6	9534.44	9844.4	12118.4	12495.7	7759.26	11605.3	9470.69	12210.5	15086.4
M479T175_NEG	N/A	N/A	479.169	175.032	NO	D	185907	397120	25724.9	35531.4	3397.08	80160	4860.13	174898	64041.3	40651.2	285774	8244.67	134332	7919.04	4662.47	7382.74	192092	156816	78438.8	154947	79855.1	3819.18	69702.6	82826.3	168450	74195	60053.8	16553.3	145668	87051.6	117715	46111.6	43545.8	19299.8	12956.7	52132.5	185332	105707	14773.2	77493.4	14665.2	32627	40842.3
M233T70_NEG	N/A	N/A	233.03	70.3755	NO	D	17329.4	30912.5	28786.7	36930.9	3365.81	9487.03	15682.2	2329.2	49147.4	14556.4	16992	5523.2	18272.3	12852.8	52955.1	67135.6	29481.3	7572.87	20645	51469.7	23579.4	52197.3	48215.3	43272.9	22451.5	11612.4	14640.5	18784.3	32063.7	16797.9	48202.1	14326.4	8068.55	41170.6	56788.1	21513.1	7304.55	9951.65	13541.3	17023.3	9397.4	43713.6	14796.2
M220T43_NEG	N/A	N/A	220.083	43.292	NO	D	5570.3	2750.85	5410.14	3320.06	4265.59	5449.88	2686.36	6310.04	7892.02	3975.83	6990.3	7540.29	4157.92	3684.23	5589.66	6510.87	2330.74	2637.93	2983.29	2881.14	10363.5	8680.42	11339.8	11203.6	13009.2	11456.7	9940.97	11450.4	11188.5	10131.7	13118.2	8301.09	9926.53	10160.8	9576.62	11414.1	10684.6	8921.24	12801.1	10865.8	13868.4	13576.2	6166.72
M183T774_NEG	N/A	N/A	182.86	773.931	NO	D	24154.7	16444.1	50575	17108.7	2331.8	45477	25497.6	16308.5	20133.8	35226.8	19309.5	31770.3	17618.9	29545.5	3443.6	25140.3	25383.1	19890.9	14637.9	34743	29773.2	24514.3	22224.1	21893.9	13383.1	43451.4	32304.4	5251.74	20230.7	28333.7	21983.6	19823.3	18834.6	23472.3	44059.5	22810.9	29268.2	29044.4	65335.5	20992.5	69075.9	28077.2	9525.55
M735T391_NEG	N/A	N/A	734.888	391.317	NO	D	11821.9	22097.7	13482.6	11907.6	7792.99	13797.2	13482	14769.8	12193.7	10251.7	10289.4	11929	11328.1	13506.3	11960.7	10832.2	10477.7	12003.8	2382.8	11280.3	12263.3	11651.2	11761.9	11607.2	11195.1	11264.3	12610.8	11677.9	11501.6	11624.8	9490.98	11397.7	9623.35	11327.9	10479.8	10734.5	10557.8	11115.5	11446.7	11237.7	11881.8	2333.46	11099.9
M511T148_NEG	N/A	N/A	511.184	148.438	NO	D	12945.4	11288.1	11427.9	28390.7	6105.32	5437.5	10068	2685.74	17722.8	9427.45	7370.01	11698.5	10763.6	10410.5	6900.28	14062.6	6079.39	11238.9	4508.02	5206.01	11625.3	8163.06	17611.7	11600.9	6521.78	4921.79	18609.2	7802.01	10860.4	35971.1	12031.2	7157.34	16605	11402.9	16978.7	7365.74	9321.8	7654.01	17988.8	49119	6723.83	23570.6	20728.1
M171T45_NEG	N/A	N/A	171.03	44.837	NO	D	73770.1	68900.8	15639.5	22629.4	31730.8	48179.6	39578.6	21214.5	70518.8	61481.8	42609.6	76383.2	99680.7	89044.8	35115.7	29706.6	65555.1	60526.4	52128.2	46080.2	29280.6	50837.1	53722.1	43577	20662.4	17602.4	24186.1	15870.7	41823.5	26250.1	29692.7	19813.7	19178.5	34047.5	52956.6	26499.1	13315.1	13948.9	19301.1	13040.1	12320.9	31559.8	28538.4
M172T26_NEG	N/A	N/A	172.025	26.281	NO	D	319388	337828	108690	51206.6	260773	475366	155047	39076.4	560323	468419	245458	83150.7	213189	75792.3	80967.7	135102	306097	366506	174612	209475	245170	66284.7	47164.4	235685	168394	154685	150899	31717.8	9539.24	201631	113224	171390	133782	108278	84830.4	116733	32846.3	50597.2	28488.5	8182.1	10837.1	12676.4	4758.1
M75T31_NEG	N/A	N/A	75.0087	31.438	NO	D	47063.9	43283.1	44614.2	50229.7	29876.1	43403.8	25798.5	33363.8	35841.7	37481.3	47775	38889.7	59256.1	60584.3	37254.5	42506.2	41593	52886.2	41012.7	41679.5	42749.8	51229.3	37385.7	39601.6	34723.5	28649.7	25126.7	28264.9	32314.3	32392.2	42461.7	23150.6	23309.6	21859.9	54107.2	33474.7	18124.7	27204.2	16451.5	30305.5	24446.9	37534.1	30314.9
M530T38_NEG	N/A	N/A	530.172	37.921	NO	D	134395	186048	410962	65644.2	67275.8	153710	85997.6	20401.4	226125	169086	97873.8	61199.7	5012.27	40627.1	67514.3	135472	167878	191243	83692.8	139643	72301.7	64859.8	56505.6	109580	48513.3	55355.2	49005.6	64177.6	93697.2	78611	113374	61073.5	77838	91294.4	72292.3	64160.1	63586.5	32202.4	48854.3	106037	55220.8	68465	121111
M486T192_NEG	N/A	N/A	486.293	192.455	NO	D	54804.4	97749.1	52246.8	67075.1	48049.4	59246.4	70878.3	48549.7	30398.8	32127.6	34585.8	37665.5	73879.4	46704.1	60611	66286.1	50685	55639.4	49415.4	7240.21	24198.9	16329	6906.18	7947.99	10621.1	9134.16	10147.1	7527.04	4873.04	7499.75	6820.2	6313.89	8169.07	4730.85	16359	8261.46	19137.5	21019.5	9234.09	7555.35	9066.14	6286.53	12784.9
M721T182_NEG	N/A	N/A	721.119	181.852	NO	D	58351.5	54050.6	2846.74	2354.54	94107.9	86996.3	30376	9840.49	27160.7	37049.1	45300.6	106378	97557.8	76418.4	10934.8	6212.61	38395.3	38252.8	67398.3	35897.7	7889.54	11092.5	5839	7907.03	11204	9084.27	12615.7	7329.3	6735.43	11441.6	6254.71	8463.2	9186.64	8229.96	3281.82	8026.44	24633.7	16665.8	20613.7	13671.4	12123.4	10823.9	16195.3
M258T646_NEG	N/A	N/A	257.82	645.51	NO	D	6240	7536.63	7165.38	10579.7	11333.1	10289.9	8737.64	9217.44	7751.66	14932.3	11713.6	16502.6	9195.66	12065	13725.4	8916.31	11294.4	11698.5	9788.31	17170.1	9718.35	18392.1	10535.5	15284	9222.45	12661.8	13336.5	16395.1	19776.3	16620	5999.24	15588.7	4800.94	15324.5	14345.2	11641.4	11905	5396.67	15003.3	7245.47	12187.2	12125.2	7633.22
M185T34_2_NEG	N/A	N/A	185.056	34.269	NO	D	19751.6	50939.3	40459.8	63019.7	39048.3	34482.2	60237	74738.3	8452.47	13214.4	15548.3	23882.9	25973.8	12424.1	19481.7	18732.7	35313	37282.8	36040.1	23734.4	22970.8	7091.79	10498.9	10083.6	5424.55	27075.7	23061.7	11576.3	6864.7	16449.6	7348.73	23639.5	19672.6	7967.21	7678.86	11143.1	11409.6	26121.4	9358.27	16115.3	27652.3	7127.61	12346.5
M787T228_NEG	N/A	N/A	787.14	227.952	NO	D	14061.6	6662.61	4984.28	5338.1	6021.25	5413.09	6068.16	3532.86	6616.11	7528	10551	6538.47	11533.5	9725.06	24880.6	16218.5	13093	10986.2	10121.3	15046	29662.2	45484.6	57080.2	55771.8	55072.9	56091.6	51116.4	54140.8	58980.1	62464.1	54286.1	69931.1	67811.4	61665.3	11470.7	58936.4	24913.1	33538.1	19480.1	23285.3	52363.4	45049	9202.62
M837T376_NEG	N/A	N/A	836.789	375.543	NO	D	9346.49	13437.9	10650.6	11384.5	8380.57	11498.7	12883.4	12164.6	3911.33	3061.52	3875.41	3372.92	4293.89	3339.84	8892.98	10794.5	8248.96	6709.49	6653.31	7834.28	8168.22	4707.22	7463.25	8577.33	9471.53	8083.1	6094.01	6196.42	3174.72	11718.6	7382.1	10871.2	9048.01	8958.53	7195.05	6557.53	7763.06	5504.1	10420.7	9401.37	8304.47	6363.18	9981.37
M391T291_NEG	N/A	N/A	391.131	291.03	NO	D	13855.3	10909.2	12925.3	13616.4	20143	27610.8	26271	18927.3	23131.7	23183.7	28194.5	29642.1	31234.4	25831.3	19788	25089.1	21771.7	26006.1	22913	26778.1	8820.73	11312.3	11664.2	13238.8	17785.4	13350.8	14304.7	17285.6	11461.7	17194.8	13432	12362.7	12246.5	10735	8597.33	10354.7	9356.87	11702.6	11535.6	7459.98	13563.9	13221.7	9172.3
M669T250_NEG	N/A	N/A	669.384	249.643	NO	D	2366.81	2853.4	3614.46	3550.86	3579.84	4749.23	4138.79	2491.4	11754.1	13051.8	16632.2	8184.87	10150.6	12611.9	9454.15	5988.61	6974.05	5159.17	6183.96	10998.8	23678.1	17889.3	22081.3	20552.7	22269.5	17049.8	17665.8	25313.3	26931.2	23930.3	23378.1	26161.9	21238.6	27105.8	23847.2	21832.1	24946.9	27666.6	16629.4	19272.7	20772.9	25869.7	26652.2
M335T417_NEG	N/A	N/A	335.235	417.473	NO	D	9300.49	10565.7	6312.94	6936.07	6201.14	18164.9	12818.2	8904.38	14962.1	15827.6	26243.7	31307.2	29946.9	13846.9	4131.38	8131.36	48081.2	29044.8	15245	24822.6	5976.14	110610	42813.2	11781.2	12725.1	9429.96	10597.7	9085.73	14233.7	14393.6	16564.4	7476.37	18127.9	21324.3	7098.76	10648.7	9577.46	10032.7	10186.3	6975.85	2367.24	6674.89	8468.85
M858T509_NEG	N/A	N/A	857.517	508.728	NO	D	9224.03	8387.69	20693.8	32225	21341.9	6552.31	7912.47	6292.09	37184.6	28445.6	6481.01	27503.8	10671.1	22435.1	14833	16257.1	17154.1	21260.8	11177.8	22808.1	12484.2	29220.5	12685.4	32340	30297.2	25992.4	20616.6	27775.1	26312.2	25669.8	30874.3	12524.3	20701.8	29470.8	43344.4	15774.5	31532.1	27854	30598.9	33405.6	26313.7	27143.6	36672.8
M239T301_NEG	N/A	N/A	239.067	300.964	NO	D	2909.69	3351.15	3873.35	3053.84	4096.27	3270.96	3207.98	3548.1	3432.34	3918.95	4596.03	4688.56	3359.44	3797.79	4552.65	3221.51	3419.07	3531.06	3574.18	3376.43	3500.08	3994.25	3903.66	2422.9	2673.6	3198.48	3914.93	2732.26	2753.93	3078.73	2905.35	3696.2	4104.73	2677.52	3949.17	5295.8	3456.37	3721.54	2952.13	3993.97	6394.2	5692.74	4680.86
M597T372_NEG	N/A	N/A	597.173	371.763	NO	D	9989.46	18500	4654.32	7577.01	13783.8	11660	9401.27	6546.26	86723.7	81079.3	87167.2	63142	83275.7	82896.3	13738.1	13656.3	8483.91	28653.5	25710.1	33841.1	9344.26	29600.9	31428	23764.5	24692.8	22484.8	43327	18691.4	56144.3	17377.2	40501.2	15332	11458.8	38481.1	41489.8	26717.1	17702.3	10036.2	9429.67	10043	7118.25	32707.1	17541.2
M581T304_NEG	N/A	N/A	581.272	303.831	NO	D	87807.3	70355.8	60074.7	114848	48679.8	120061	56368.4	97657.5	45174.9	31650.1	206506	154951	51959.2	132883	92514.2	98565.8	89446.3	118515	97331.6	104589	20599.5	25533.2	15457.2	21427.6	16957.4	75825.9	48625.3	48442.5	24348.1	16501.3	29844.8	90899.2	61777.8	22036.9	53578	17945.9	26433	43123.7	49897.9	25468.4	56050.2	34992.8	29081.1
M684T410_NEG	N/A	N/A	684.112	409.514	NO	D	6148.76	6051.11	4086.21	3856.31	10167.7	7016.71	3822.08	2389.46	10182.7	12054.9	7360.62	7933.67	10517.6	10116.3	6842.61	7684	7835.46	7281.36	7557.88	7063.75	7184.33	7787.3	8134.79	7149.55	8914.88	9959.57	8332.75	9950.5	11517.2	7137.06	8908.91	5874.1	10570	8158.84	10336.5	7371.89	9887.38	10216.6	6706.61	9789.63	9183.38	8476.09	10038.6
M320T183_NEG	N/A	N/A	320.161	183.453	NO	D	50304.2	90745.1	66236.2	86259.9	33027.8	80692.5	43876.2	35369.8	13613.4	14575.7	14098	16687.5	26631	22279.6	57191.2	70406.4	29556.9	33175	31743.3	21977.4	19173.1	23470.3	13850.5	12101	9161.02	6576.78	9162.3	7731.13	6461.08	7929.68	11496.3	5474.64	3882.09	8392.09	25325.1	9635.51	9958.43	11789.7	7305.51	8014.81	7315.43	10372.4	12680.9
M374T140_NEG	N/A	N/A	374.095	139.97	NO	D	3728.7	3181.48	13249.2	11939.9	6285.71	6183.62	5977.32	7715.64	22679.8	21402.8	30864.4	21848.8	13261.3	22768.5	6479.33	6255.7	7064.16	11659.6	6407.4	4877.86	27803.6	12258.6	19701.4	9703.01	8026.33	20633.2	22919.7	19101.6	14681.9	11392.1	22349.7	8594	16128	22637.2	17985.9	23516.4	17408.6	16988.9	17823.5	18234.6	12039.6	13996.7	34141.7
M395T236_NEG	N/A	N/A	395.199	236.143	NO	D	14301.7	18812.1	10495.5	32059.2	16365.9	11569	20654.1	34373.5	7929.94	8790.25	11274.3	12144.5	13590.4	11654.7	10606.8	17390.7	11470.2	10892.6	8776.11	8529.76	29389.8	3706.22	3702.09	3842.02	6499.66	11712.7	7717.95	7284.81	3057.75	6030.98	5098.9	8371.8	7263.06	2936.09	6704.37	6912.14	4377.82	12643.8	4847.94	4082.32	21444.4	13581.8	7111.26
M319T168_NEG	N/A	N/A	319	168.293	NO	D	8988.99	12733.6	7325.67	8293.31	12835.6	12816.6	16464.9	13551	8217.47	8358.71	7231.86	7176.25	10698.5	9461.84	5105.73	6964.58	7598.39	6724.59	8318.92	10496.7	17236.9	3844.73	7777.86	8121.53	15268	16301.7	15420.4	13879.9	5589.24	13771.2	7075.32	11645.6	15599.7	6344.24	2759.22	10534	15933.8	17309.1	17617.1	16602.3	15227.5	5245.15	12751.3
M619T208_NEG	N/A	N/A	619.147	207.893	NO	D	10502.6	5881.04	7049.54	6201.39	7807.96	8591.47	10179.6	4410.49	9350.37	12347.2	9051.37	8393.36	6862.37	6286.22	8602.58	8218.31	10678.4	8871.08	6249.57	12095.3	18478.5	20594.4	31805.1	53098.8	37457.4	34822.9	29584.2	38458.5	17959.1	48514.7	72718.1	113844	63909.5	99678.5	31300.1	54837.2	22339.5	20083.2	45035.1	13377.4	11033.7	11968.7	9749.49
M665T294_NEG	N/A	N/A	665.091	293.768	NO	D	9467.57	11405.7	8099.1	4062.86	5743.09	6502.56	4557.34	4314.03	3443.4	4554.33	4175.01	4139.69	3153.86	3948.47	4143.83	2414.83	5947.74	4798.77	4635.89	3975.15	7808.37	8020.77	5842.3	7346.43	4549.6	6909.24	4978.71	4882.65	4652.94	5822.2	5591.99	4522.26	6786.01	5372.04	9790.14	6563.32	10656.2	7581.19	7561.92	9116.01	5579.07	8524.84	8957.41
M152T645_1_NEG	N/A	N/A	151.875	645.006	NO	D	6129.51	4079.17	5311.85	3483.85	5643.82	5291.65	4160.42	3031.68	5232.93	5618.75	5898.76	5249.82	6292.83	3796.63	7000.92	4923.84	7011.96	5328.92	6024.75	4499.29	4922.64	4491.65	6262.6	5660.42	3785.29	4506.26	5424.73	4930.19	5708.99	5998.29	6398.02	5287.92	4984.48	5323.8	5314.55	5828.39	5186.32	6004.98	4437.8	4618.84	6280.76	7479.4	4268.09
M317T252_NEG	N/A	N/A	317.067	252.202	NO	D	2499.75	3509.65	4376.16	5100.26	3055.35	3987.32	3628.09	5429.71	5873.98	5351.05	3922.26	3771.81	2416.63	4142.68	45265.6	32847.5	4630.24	4940.54	3979.86	5672.66	9891.11	21463	9475.44	6694.82	7562.39	7801.01	6729.67	7743.78	11029	5693.71	7277.79	6658.54	6191.41	8058.03	15875.9	4936.48	4182.88	8869.89	3069.34	4599.8	6577.67	13975.2	10991.7
M612T190_NEG	N/A	N/A	612.163	190.228	NO	D	8480.74	8916.6	7635.81	8798.42	9941.84	9548.75	12398.6	6698.96	12804.1	12522.7	5871.22	2788.22	4376.23	5487.66	3234.47	2612.81	5245.99	4663.25	4773.4	7485.66	4247.13	3124.21	25327.5	15221.6	15186.6	17969.4	17275.1	14669.8	37219.1	18334.7	16055.3	16056.1	24883.1	14927	5621.92	20115.8	22345.5	12598	25054	10678.4	12248.3	2766.55	3338.39
M350T356_NEG	N/A	N/A	350.125	355.865	NO	D	6922.47	89562.3	5634.98	5071.74	7294.45	17014.6	11903.1	6231.7	15176.3	6949.13	12887.5	6856.77	5977.88	7006.85	12181.8	16374.1	14492.2	13530.3	6329.54	10494.4	35591.1	10462.4	5281.14	21353.2	4810.58	16629.4	45608.6	5562.01	2582.48	3975.37	7456.44	4019.63	3043.36	3447.38	3813.86	9357.68	7358.15	3851.18	4315.86	3812.11	7983.58	8084.24	15591.5
M263T248_NEG	N/A	N/A	262.976	248.351	NO	D	6933.8	6808.63	6288.49	7287.89	10037.5	7293.13	7391.16	8428.05	6788.31	6197.26	7349.22	7421.62	5698.53	10819.9	6865.18	7120.89	5964.44	8179.56	6648.53	6194.38	7042.05	8334.86	7632.23	6381.56	6987.23	5565.41	7854.87	6256.99	8290.9	5831.44	5782.15	8058.83	8583.85	6929.03	7932.43	6235.44	8257.32	7483.78	6048.13	6609.27	7169.36	7791.74	8074.54
M889T485_NEG	N/A	N/A	889.454	485.454	NO	D	12869.7	17829.4	55601.4	54918.8	13648.6	17715.4	15885.6	20981.9	18632.7	14905.5	15176	24652.2	9865.52	13616.3	37316	47950.3	26110.1	51772.2	20927.3	49506.7	24720.3	18400.8	16927.4	9648.1	12181.9	22016.6	20243.9	30666.9	22316.8	10231.7	8495.29	14083.2	10201	10266.4	7572.39	10889.9	9560.73	5915.8	11936.1	10157	10199	16221.9	10092.3
M541T358_2_NEG	N/A	N/A	541.268	357.867	NO	D	4364.67	5951.39	21495.4	19851.1	3715.5	4297.96	16655.5	11778.1	6216.15	6966.1	3979.14	3733.79	6946.07	5916.85	9471.9	8753.35	6741.53	6124.39	6157.02	9741.78	14229.9	7751.41	11061.9	8819.94	7843.44	29926.1	33069.5	9039.97	12946.2	13509	9655.08	7224.31	45795.2	7101.8	13750.4	32899.5	3327.4	36929.7	4064.64	4973.06	43676.7	7680.12	6520.27
M837T283_NEG	N/A	N/A	837.224	282.591	NO	D	85188.2	171449	10224.5	4408.1	71074.9	69256	16929	34407.7	37717.9	39950.6	64592.5	42911.3	27001.1	31653.7	5628.75	2427.78	39583.5	47391.7	51543.4	61409.2	14277.8	23659.5	34037.3	19526.4	19913.2	18785.4	16066.7	31261.4	45049.7	21567.8	19742.9	22039.5	28821.8	31028.5	67710.3	23947.3	286093	162843	354093	508347	377071	387119	44799.2
M719T362_NEG	N/A	N/A	719.323	362.074	NO	D	14016.9	10158.4	5708.72	5410.61	15098.5	14932.5	6547.51	5802.99	12288.8	11686.2	11717	12174.1	11572.8	14637.6	15717.9	8063.41	23795	9262.73	23861.7	12584	3849.17	6268.39	9901.08	14036.8	13018.2	9952.44	10892	9757.85	8757.75	14252.3	7662.6	13760.7	14330	13545.4	13188.2	14282	15945.7	12390.1	15097.8	12604.4	15505	14143.1	11161.8
M473T306_NEG	N/A	N/A	473.077	306.394	NO	D	25133.5	8856.37	23222.5	22634.9	44932.9	21748.3	18340.9	12618.1	31150.3	26654.6	23171	42619.9	30403.3	43041.2	42623.2	24245.7	62643.3	26753.9	51875.6	30783.2	3499.75	23353.4	19642.2	19700.6	19873.5	20696.9	26564.7	31159.3	24616.6	20056	21779.5	17552.3	23611.8	13883.5	16888.9	20689.5	22286.5	22854.7	25440.1	8805.27	25965.5	20544.4	12079
M642T431_NEG	N/A	N/A	642.376	431.4	NO	D	20894.9	9773.92	9119.53	4211.49	26326.7	23263.5	2432.98	3235.3	40593.6	57542.1	35553.9	17844.1	9247.16	11056.8	6662.29	5085.32	10931.6	21375.4	8326.35	12964.1	40379.4	103503	11799.8	26242.4	26331.6	26845	26104.6	32733.4	11516.7	21919	56490.8	16792.4	23712.6	38879.4	54115.1	29715	189089	68399.4	38540.8	4620.88	7331.97	29973.9	6196.28
M631T452_NEG	N/A	N/A	631.362	451.76	NO	D	12930	11611.5	53063	71607	16771.2	13904.2	15717.3	25025.7	20197.8	17088.8	11280.8	18314.5	5936.05	11087.6	21084.2	21023.6	21253.1	20976.1	17364.3	24571.4	65773.2	26955.7	16481.5	16704.3	13123.1	15168.5	17757.4	23497.9	12241.3	8717.09	14116.3	16139.3	13836.3	13280.3	16341.9	9965.65	12973.8	16595.9	19035.3	7546.36	18901.2	39797.2	23649.4
M695T391_NEG	N/A	N/A	694.955	391.283	NO	D	3356.32	4093.54	3638.6	4370.13	3426.45	4553.19	3111.9	3925.82	3249.05	3895.66	2434.44	4243.7	3057.56	4100.64	4354.21	2778.92	3522.32	3356.62	2831.38	4373.06	2767.99	4910.27	3338.9	3521.62	4394.32	3631.69	4714.89	4894.39	3928.17	3754.69	4112.09	5749.04	3705.44	4451.06	3407.1	4440.73	3086.65	3875.78	4200.58	4418.29	2957.54	3725.02	3938.42
M519T220_NEG	N/A	N/A	519.067	220.238	NO	D	5927.38	6680.58	7307.98	7404.75	5496.72	6569.3	5409.88	12800.9	37213.6	60359.9	9494.21	8818.87	12812.4	10329.1	11868.2	14725.3	6213.2	6782.28	7353.98	8487.26	46363.9	56788.9	13098.5	14434.3	13355.3	23415.1	9958.28	11476.1	27591.4	9682.28	17093.8	11589.7	9592.51	13697.1	38443.7	13746.8	29151.3	22332.1	292338	19848.2	53500.1	62248.1	148802
M175T770_NEG	N/A	N/A	174.86	770.208	NO	D	31563.7	24535.3	19317.8	19398.7	3192.49	23574.7	20130.3	32732.3	24940.2	20886.1	14037.7	33374	42956.4	45283.5	41130.4	7296.89	35115.7	31946.1	32074.4	32925.8	21653	2981.95	28741.6	19278	34019.7	22813.9	36407.2	20369.5	40976.7	19543.9	30539.9	44300.3	2783.33	42871.4	38400.5	33322.6	29080.4	3472.09	15789.3	4769.24	44925.9	33966.9	44169.8
M479T268_NEG	N/A	N/A	479.263	268.43	NO	D	9155.5	6450.42	6529.38	6953.81	4048.4	3219.54	5810.05	5129.32	15743.6	23931.2	10145	8349.66	9333.43	11948.2	9597.32	9805.61	8709.5	6583.7	6147.61	6659.62	6757.36	7889.64	10100.2	6781.97	11411.1	8427.92	9931.17	12049.9	8111.32	8874.3	11358.3	13474.6	7383.54	10031.8	20922.6	11353.6	3949.24	13403.6	32702.4	9671.22	11312	15572.2	27423.3
M840T493_NEG	N/A	N/A	840.488	493.237	NO	D	496796	391809	396734	300987	670346	590988	401524	377798	630721	450041	527032	681937	479361	664474	861445	2.57003e+06	789024	873763	739081	820988	394271	700504	610093	410152	428603	414721	452437	539023	488550	407882	403839	369441	401905	391522	368239	394256	421268	424875	445573	399847	380481	501756	1.48662e+06
M998T413_NEG	N/A	N/A	997.964	412.503	NO	D	4955.73	4984.9	2648.77	2438.29	5653.42	5350.79	2780.57	2895.11	5921.56	6731.32	5933.86	5411.18	6798.36	6248.77	3187.14	5443.81	4960.83	5516.54	3567.62	5491.03	5474.4	5977.76	5816.58	4733.62	6539.99	7196.69	5569.48	5109.19	5379.22	5843.75	6274.97	5082.2	5669.2	5608.29	6581.58	6407.38	5721.66	5469.8	6195.49	5966.79	5877.83	5379.97	7022.5
M274T25_NEG	N/A	N/A	274.025	25.239	NO	D	22774.9	41707.3	21656.4	14830.9	10324.8	8930.38	12425.4	8266.38	22911.3	19643.8	15081.9	17542.6	17530	17269.2	16294.2	11554.7	13017.2	9474.57	12506.2	14200.2	23012.7	32675.3	23860.9	24028.3	8291.49	4643.33	5646.31	11765.1	25207.9	16438	19992.6	11084.4	21638	28508.9	11632.1	16631.6	38310.7	21458	27626	24327.6	13120.4	20573.4	19382.7
M451T466_NEG	N/A	N/A	451.208	465.507	NO	D	157631	129027	117557	97092.1	85838.6	139532	133021	123199	108844	133867	43769.7	123271	126841	139958	126886	78908.7	74702.6	92930.7	190599	114432	120583	119981	103508	149703	48710.4	138651	198843	114664	116551	142138	128326	141714	190746	133139	45898	213416	59879.1	195890	54838.5	169748	178679	226265	162365
M430T236_NEG	N/A	N/A	430.195	235.897	NO	D	31074.5	27869.7	10643.4	8620.76	30474.7	12663.1	9494.01	15596.5	10602.4	10270.1	10790.1	18631	9646.65	24927.1	14567.9	8053.23	14229	11928.7	27924.7	11472.3	5193.94	5716.57	3232.11	5046.29	4629.36	6004.29	8006.06	5864.59	3342.23	5588.77	5135.57	5468.64	5633.8	3263.25	4501.2	7276.04	10655.4	8451.55	7374.92	7650.82	6692.05	3834.21	3164.28
M269T176_NEG	N/A	N/A	269.139	176.002	NO	D	73522.8	25744.9	26957.7	25884.5	45915	61388.7	19575.4	27815.7	24402.2	24533.1	42232	32466.7	61977.6	33198.9	21163.7	25814.6	58345.2	18633.4	26108.8	68360.6	23407.9	24238.1	15312.9	15506.4	14577	12922.1	18597.8	24902	23298	15241.1	19187	14460.8	12861.3	14289.3	18916	12740.3	14275.6	24861	22578	29994.5	24972.2	17577.9	21898
M259T751_NEG	N/A	N/A	258.836	750.827	NO	D	59335	48373.5	55776.8	34277.1	37043	16337.5	30755.5	68857.4	14120.6	57565.4	26842.8	42990.5	23840.8	6539.7	27924.9	39399	35300.2	21441.9	59629.1	70493.2	2450.57	12792.5	28160.7	40110.3	27882.7	25508.4	3166.36	32180.6	41986.8	22951.7	22788.2	21495.5	33163.1	22735	19740.9	59361.1	28344.6	51436.1	30915.1	19400	19704	60734.8	19973.5
M274T58_NEG	N/A	N/A	274.093	58.3095	NO	D	15736.8	65622.8	3623.98	3384.45	54028.4	7090.99	32615.1	14756.3	16763.7	19563.7	46131.9	54443.5	11630.4	10564.3	36245.5	39925.1	9030.16	8870.68	18017.2	51914.1	20654.7	27107.3	28524.7	22265.4	21431.4	31189.9	33350.8	20350	12234.9	21136	15125	34108.2	17050.2	18965.7	11237.5	5810.39	10224.1	18724.9	20967	5197.93	39025.2	4069.63	15385.1
M549T249_NEG	N/A	N/A	549.124	249.25	NO	D	15811	14858.9	11029.5	7427.65	7427.9	6797.2	7944.32	3413.17	24164.6	27065.2	11385.3	8173.76	11175.7	12731.2	24078	22189.4	12522.1	9918.96	12129	15521.5	50227.4	43197.8	90650.2	74578.8	64678.7	67571.9	67215.1	66122.8	73970.1	61364.5	78315.4	62082.6	50260	77570.7	47037.6	62672.1	19003.2	37682.2	34836	58488	35421.4	47717.4	30261.1
M444T168_NEG	N/A	N/A	444.247	168.056	NO	D	19073.8	22366.7	10102.4	9362.87	10299.6	6230.6	10680.1	7387.4	4202.94	10052.6	3484.45	22911.1	39155.2	19766.9	16294.3	14750.6	12792.4	12649.4	11912.1	4276.04	8957.68	7303.19	5971.73	3447.73	7295.28	7012.95	4416.03	6254.89	3231.35	12375.3	4026.36	5925.04	6591.32	6528.54	16650.7	5189.91	6777.32	5566.31	5387.23	12029.8	10484.3	4431.53	5417.58
M554T390_NEG	N/A	N/A	554.301	389.787	NO	D	5769.94	4346.57	2553.95	2757.5	36915.4	9456.31	3365.15	2455.54	84700.9	112817	92677.7	66161.3	72794.8	103286	36387.8	24774.6	52961.1	31473.4	18010.7	55513.2	9657.68	112715	70436.7	33708.4	28941.5	29644.8	46400	35911.7	114700	37717.7	86447.1	8788.63	29075.3	67544.6	99889.9	58336	74197.8	65153.9	17801.6	15640.3	7563.81	88668.2	41424
M385T123_NEG	N/A	N/A	385.01	122.777	NO	D	16650.7	6753.66	3763.13	2456.44	13943.9	7197.82	2741.86	5237.35	9794.54	10350.2	7054.61	5358.91	3290.76	9018.51	16324.8	4744.24	8479.95	4110.68	8233.96	10726.2	6165.02	9203.7	8325.77	8190.58	6437.69	5388.2	11275.5	8543.39	9010.2	7450.77	10680.6	4341.9	7779.75	8071.87	6497.43	7920.12	12093.6	4624.36	8137.37	7288.78	11382.2	5580.76	5583.64
M859T502_NEG	N/A	N/A	859.44	502.472	NO	D	2773.29	3823.53	2956.41	2813.7	3989.6	6142.76	5078.13	3652.51	4380.82	3014.87	4620.4	2979.4	3396.16	3884.67	6873.85	8408.92	4260.36	4465.04	3108.95	5323.66	3689.14	6996.85	11523.9	7880.63	10792.2	9404.64	7439.75	10052	7881.72	5650.85	11073.1	4568.59	3849.41	6608.1	3481.7	4227.42	3545.91	3326.89	3949.39	6043.8	3138.22	5781.43	4539.16
M178T15_NEG	N/A	N/A	177.859	15.088	NO	D	3357.71	40444.6	28302.4	73657.1	58476.8	73132.1	65048.8	37307.5	49200.9	65798.5	79658.7	32478.1	40211	61238.8	57357	74779.4	31373.6	56239.2	67005.2	44531.7	60119.2	43668.6	48430.6	68042	67177	70767.2	64325.6	2586.61	49139.1	33938.6	3199.57	69237.4	27474.2	63955.1	39295.3	33709.6	56639.2	38688.3	54577.7	34803.7	63200.4	83533	35147.5
M175T737_NEG	N/A	N/A	174.86	736.956	NO	D	29788	4999.36	12991	32008.6	23134.2	56081.7	24003	39810.4	37848.7	42066.8	2905.72	3325.99	26524	22424.5	43674.4	37457.7	34269.5	36534.8	28560.3	44431	29332.3	42850.6	30587.8	2698	61145.2	20749.1	30523.6	73715.9	45563.9	24983	32710.5	56474.8	30700.8	23287.7	29108.4	59057.5	22033.3	6495.2	23266.1	44072.9	37266.6	24468.7	26961.8
M151T151_NEG	N/A	N/A	151.004	151.384	NO	D	6341.26	4963.41	6354.36	3890.46	10066.7	7827.41	7281.62	5427.85	14688	26367.7	5814.68	3855.25	7462.77	7863.41	2537.05	2471.69	5402.6	5000.37	4669.88	9841.83	5662.6	6559.68	47228.8	23265	36367.8	31438.2	34111.6	21371	65993.5	31067.8	31729.6	26558.4	32298.3	63880.5	19094.9	21098.8	191234	110120	6432.04	59568.9	41984.5	11896.1	151767
M133T656_1_NEG	N/A	N/A	132.947	656.44	NO	D	43389.5	37275.1	28667.7	24010.8	30507.4	29796.7	18308.3	15403.9	32199.7	34173.4	40099.4	28802.1	34061.3	39943.4	22550	15314.7	25463.6	31266.9	37405.8	17766.7	44262	32331.4	32404.3	35554.6	36249.3	20626.6	37277.5	40212.8	36457.1	43249	41815.5	36597.2	41479.7	39448.4	33205.8	35604.7	35319.2	41264.3	37204	35552.2	42514.3	49636.4	36084.1
M449T330_NEG	N/A	N/A	449.09	329.538	NO	D	13268	3939.56	12007.5	8151.33	4661.77	7054.16	9766.54	2473.01	10639.4	9601.28	10323.5	28478.8	8043.6	11471.4	12761.8	20034.3	9947.22	14184.2	10487	16880.5	18029.7	35536.7	31662.9	34180.7	21180.6	19553.9	27374.1	29972.7	41027.5	13108.3	25854.8	18367.7	25711.7	45935.2	29483	19039.7	14690.3	26549.4	22303.9	14006.4	36242.8	46911.7	42450.4
M248T47_NEG	N/A	N/A	248.114	47.416	NO	D	45656.4	73104.1	50074.6	34364.2	106328	88950.6	103319	79962	19145.8	26177.4	37316.1	89381.5	119228	66419.5	33464.7	36870.2	46825.3	44440.5	76943.2	33107.9	104354	22580.5	30631	20948.1	130523	118018	123102	57979.2	17289.7	106336	11687.9	47182.1	111082	15428.5	43439	51759.3	109114	128341	115412	149850	44639.9	14878.9	44014.9
M466T275_NEG	N/A	N/A	466.099	274.792	NO	D	11596.7	14107.3	14794	14132	11493.4	20701.4	12361.9	9529.56	4441.07	4734.85	6000.82	5965.56	7808.65	5458.06	7392.43	7987.58	10856.8	12670	7447.53	8644.67	9622.74	14363.2	19038.2	10279.1	9582.55	9398.19	8059.24	8007.26	11070.6	11970.7	8111.82	6098.03	10049.3	9411.71	15480.8	5250.64	7668.42	7978.54	5470.41	11382.6	4987.04	8249.17	8922.54
M197T24_NEG	N/A	N/A	196.976	23.8	NO	D	6865.61	12983.8	5764.69	5749.95	9863.45	13464.9	13313.5	9889.17	4317.09	5528.23	15537.6	11691.2	8171.18	8812.85	5035.37	2482.79	8878.35	14441.3	9711.07	9548.16	4554.96	7416.18	7844.41	10368.8	10178	5785.66	5972.88	7420.35	6807.13	9722.35	7252.83	8380.3	7839.29	7539.77	9419.13	4558.41	5779.98	6801.71	5396.54	11468.9	5399.22	11029.5	7778.59
M871T499_NEG	N/A	N/A	871.44	499.197	NO	D	5786.23	6166.04	4139.64	5368.17	9578.01	13131.7	5833.15	4107.8	7542.47	4309.22	7198.63	8587.42	6629.27	7469.17	12947.1	15492.3	10426.9	14011	7991.19	17782.7	5757	10724	11376.9	5471.48	7455.82	7707.26	5536.47	9713.26	6995.25	3705.83	7427.3	3949.39	3747.39	5493.91	3980.16	3501.78	2926.07	3797.8	4541.82	3158.24	3088.83	5574.49	4123.22
M422T164_NEG	N/A	N/A	422.19	164.103	NO	D	5964.85	8753.41	14653.1	11513.3	5920.66	6183.99	8481.3	9279.45	3939.71	2489.37	15198.6	9910.19	4632.02	11833.2	9776.36	4138.86	6426.6	17810.4	6579.04	6627.98	13845.6	8889.18	12501.7	11890	14814	9766.92	3178.4	17816.7	13309.6	13785.2	10895.1	16902.2	13743.1	11820.6	17700	13359.1	11229.1	16783.9	11187.9	37963.2	10407.4	10896.2	11506.8
M911T495_NEG	N/A	N/A	911.415	494.726	NO	D	5635.29	6184.6	5205.19	6619.23	9666.93	9059.11	5751.61	5377.85	7042.43	4351.48	6804.89	3021.16	7054.99	8907.42	9940.14	8042.27	8033.55	6323.4	8351.26	7612.47	6201.21	6923.11	9508.21	4965.71	6782.99	6248	6470.52	7662.93	6400.66	6351.76	6677.45	6611.26	6777.12	5137.48	5061.49	5637.46	2547.84	5826.56	5842.79	6163.77	6694.5	7970.22	6373.41
M717T210_NEG	N/A	N/A	717.088	209.805	NO	D	13617.2	19997.7	11221.1	15551.9	13539.7	14082.4	15053.8	11216.5	10597.3	10906.9	13775.7	9374.64	12005	12661.4	5962.55	8063.42	9339.7	8604.66	12157.2	9914.53	8355.18	8963.35	11562.4	24294.9	23989.4	16283.3	13462.6	12442.7	22068.8	13993.2	11956.7	25236.9	12997.2	25772.6	6420.93	14302.5	16651.9	10067.4	10635.7	12534.7	10802.4	7483.45	9794.36
M131T35_NEG	N/A	N/A	130.997	35.2175	NO	D	116415	259571	2762.14	4691.95	265300	287231	440022	321994	53544.6	78214.3	161846	6817	141198	11713.5	10469.8	6754.83	6893.26	156789	7738.07	15310.7	225486	17034.3	15997.8	109612	307197	222447	3911.04	6403.83	16808.7	4441.5	8561.46	3547.91	252120	12063.1	13314.6	10748.6	212313	4401.4	7038.51	9464.79	6013.17	12947.4	9330.12
M509T318_NEG	N/A	N/A	509.145	318.356	NO	D	4447.53	3048.41	4366.51	6569.57	3874.96	4475.84	2624.1	2504.94	7815.62	6236.25	8517.66	9331.39	5090.79	6936.94	8356	13598.2	4397.36	7747.16	6379.59	10036.1	28722	142338	66475.8	50181.5	42602.6	31969.3	30753.3	80046.4	69783.2	21867.9	39385.7	13916.5	21414.3	31171.8	26067.7	26190.8	25879.7	41441.9	30965.8	14436.4	18427.1	87709	25322
M281T67_NEG	N/A	N/A	281.112	66.657	NO	D	56390.7	46383.8	47960.2	93951.3	26182.9	31395.1	42148	36605.2	15943.9	14960	18541.8	24705.2	33399.5	21990.1	21938.1	20117.9	27627.5	25293.4	26075.5	18393	24628.3	10253.7	19639.5	12776.6	18928.8	32692.7	25594.5	26446.7	21835.7	25481.9	7164.39	29300.3	38673.3	15944.4	11665.7	13866.9	24036.9	30019.9	15260	32449.6	32326.3	12849.5	17445.7
M938T412_NEG	N/A	N/A	938.008	412.495	NO	D	4140.53	5305.3	2508.2	3364.44	6925.08	5837.07	3438.91	2718.88	8165.76	8422.28	6528.98	6154.77	9618.92	7793.01	3084.09	4552.64	4455.82	5783.49	5316.49	4979.72	7085.71	6357.47	6880.39	4697.23	7349.43	8705.59	6271.06	5585.18	6591.67	5816.53	7470.34	5972.25	7559.12	6703.18	7835.57	5555.35	6377.1	7563.47	6541.61	6264.6	5661.75	6763.45	8839.44
M99T57_NEG	N/A	N/A	99.045	57.0125	NO	D	25060.8	24908.1	60031.5	31756.9	23857.7	31782.2	25364.4	59473.9	37442.7	52223.2	37014	36644.1	103259	34055.2	38578.8	43233.9	44469.7	44560.8	26085	23505.5	67665.9	50426.7	81213.4	47601.3	63554.1	42279.4	52944.9	61458.2	59593.6	85658.1	38802.6	61901.4	72508.3	46816.9	54341.1	43489.7	75471	58622.5	48555.9	76162.9	50984.6	47797.6	66169.4
M363T159_NEG	N/A	N/A	363.167	158.619	NO	D	6984.37	28363.3	42051.9	41233.9	35705.1	38222.6	37676.4	30343.5	57108.2	43009.4	53058.6	34327.1	40229.7	54335.7	33929.8	35762.3	37700.6	33949.6	26980.9	40696.2	42406.1	6887.24	30710.3	45941.4	46543.6	48012.8	31874.6	49666.2	36037.4	57157.9	36946.2	30716.4	44809.5	54157.4	39450.7	36375.3	5489.14	44098.5	34023.2	82939.9	27735.6	35668.9	9820.35
M656T207_NEG	N/A	N/A	656.143	207.322	NO	D	6579.97	7083.15	8223.74	8368.51	9566.89	11752.4	7455.52	8821.78	9521.54	8596.91	8273.64	6265.09	7711.63	6950.68	5630.72	7005.58	7989.76	6373.15	8020.86	7807.4	5397.34	7660.85	7424.23	9356.86	10697.6	9920.17	8568.53	9722.04	7337.53	9009.15	9099.85	11121	7941.82	10582.9	6375.78	6851.39	6436.85	4685.24	8369.94	5283.42	5724.26	5909.54	4756.27
M1075T329_NEG	N/A	N/A	1075.29	329.345	NO	D	4729.85	3513.06	16343.4	12166.6	5052.09	4259	3796.84	2512.79	6340.08	5242.49	4804.07	4612.82	3668.8	7143.19	8593.14	8691.48	4177.79	8294.64	3151.16	9796.34	7137.44	29594.7	15950.2	5258.79	5974.41	9097.18	8414.23	23660	25544.7	3875.48	6863.68	4054.52	11373.8	9709.15	12983.7	6811.42	14803.9	25262.5	15564.4	8353.54	9523.4	22643.7	7112.31
M515T368_NEG	N/A	N/A	515.16	367.792	NO	D	6916.38	7035.99	4076.05	3245.35	5574.75	6191.03	4290.48	2982.24	6989.38	6172.07	7813.01	6467.61	7296.38	6941.05	3523.94	2513.7	7255.63	6665.31	7071.73	7511.89	8471.69	8965.65	8144	7959.89	9678.47	8410.16	10277.3	8702.65	9426.02	10041	11453	9597.34	8992.41	10857.2	11419.4	8898.62	7701.15	10041.5	8231.85	6583.67	7430.85	8459.34	10461.2
M259T16_NEG	N/A	N/A	258.836	15.5995	NO	D	74008.3	65586.8	3327	68728.2	70014.6	68223.4	65485.9	2513.93	69419.9	65769.1	68509.3	61143	62158.9	62012	74713.1	64311.1	73922.1	72037.3	80730.7	65386.3	62974.2	66055.4	65441.6	71331.4	37425.9	62189.9	65297.6	14387.3	3129.4	44674.4	61552.8	69037	64112.3	64659.1	61893	69138.1	73894.5	67600.6	45046.1	65349.4	35376.4	102966	64331.5
M348T200_NEG	N/A	N/A	348.167	199.624	NO	D	6301.07	7679.86	5108.02	4906.27	6241.05	8279.24	6192.72	8644.75	6058.33	5361.05	7936.82	6411.22	5830.29	6837.23	4570.73	9972.81	5949.93	6529.57	6081.38	6498.15	3176.19	5062.53	3924.26	3119.33	4381.95	4351.88	3956.23	3044.01	2515.67	4052.67	4184.19	3333.79	3402.44	3468.45	3490.29	3803.6	6368.68	4675.44	6064.52	3810.72	4997.64	4434.81	3722.56
M235T170_NEG	N/A	N/A	235.119	170.309	NO	D	9346.94	10707.5	8661.2	10447.8	10333.3	11622.3	13991.3	11532.3	9709.96	3100.3	37449.6	3009.42	7971.45	19110.4	4277.75	7177.03	18010.5	5088.94	7906.34	10938.1	20725.9	9941.12	12585.4	9826.87	2646.71	17463.4	13769.6	17563.2	11606.9	3038.97	26439.5	3707.02	31878.3	9865.59	9906.18	8786.41	69827.4	13741.2	3896.32	6671.77	20161.8	11267.9	17376.8
M211T20_NEG	N/A	N/A	210.931	20.253	NO	D	25641.8	27624.2	31274.3	27617.1	49499.9	30044.4	21377.1	24500.1	46735.8	29010.5	33827.9	41854.1	50498.2	47095.1	37699.9	19096.9	25507.9	40659.4	68489.6	29147.5	30137.1	47631.7	20343.4	48069.3	63741.9	24264.4	28209.5	30255	22290.5	27068.5	27154.1	24854.4	24647.1	24871.8	33782.1	22489	23757.8	23627.8	30761	26794.4	23149.6	30608.1	33222.7
M733T204_NEG	N/A	N/A	733.21	204.123	NO	D	10184.4	8541.79	6416.16	3994.39	6078.99	6764.63	5589.55	3088.1	22210	14296.6	23201	9654.22	12504.9	18608.1	15498.5	19008.8	18718.7	13917	13455.1	22733.7	9507.7	12688.1	24278.5	23655.8	17418.2	18403.9	15744.4	24769	15439.9	18007.3	20153.1	17801.5	18486.4	21935.3	17423.4	16792.2	29490.2	27973.6	17629.2	29360.3	6109.71	18856.4	16531.3
M177T706_NEG	N/A	N/A	176.859	706.12	NO	D	29014.1	30716.1	110498	13850.8	35685.1	9113.13	22443.3	27891.8	27219.6	53300.4	31545	32523.7	36524.2	29493.5	38525.8	34509.8	4030.38	40003.4	24835.3	4102.9	18640.3	39121.1	36580.7	183672	45107.2	19546.1	39368.8	28545.5	41024.8	62474.4	95633.8	83108.6	30010.8	38810.9	89296.8	36894.6	34737.6	50665.7	75716.2	37261.7	26766.1	48637.4	56438.7
M179T773_NEG	N/A	N/A	178.859	773.439	NO	D	22003.1	30819.5	31709.8	13466.8	26170.6	67299.7	45172.6	38019.5	21944.5	5567.96	39028.2	3663.82	21731.8	26333.6	42322.5	2851.26	24528.9	25397.1	45790.9	8746.1	23990.8	32627.7	69497.9	26556.1	38319.4	3374.37	30571.8	17044	40064.5	41405.1	34398.8	18280.7	30937.7	30257	66965.7	3084.26	32328.2	38116.5	19194.6	24800.8	47081.6	35250.3	11667
M229T270_NEG	N/A	N/A	229.144	270.436	NO	D	5278.71	5037.16	4050.94	4853.01	4378.52	7008.06	5842.49	3248.53	6976	7341.16	6824.03	6902.08	7476.86	7263.03	7855.67	8120.72	6448.59	8619.74	5491.14	9097.83	3895.07	4930.7	4783.71	4137.4	4151.44	4031.72	4289.79	4825.12	6151.25	3933.56	3427.65	3573.75	3340.35	3254.47	2534.1	3027.05	3579.21	4760.51	3697.13	3588.34	2780.44	2940.19	4060.46
M295T172_NEG	N/A	N/A	295.131	171.663	NO	D	38646.2	29346.1	12178.5	30367.5	45077.8	47555.5	41386.8	30013.3	38615.8	45108.9	39082.1	45340.8	66141.8	39590.5	29868.7	24570	28830.6	36247.3	25092.3	35587.6	31346.1	40582.9	30556.7	29976.3	29649.5	29396.1	28253.7	15044.1	29466.8	19176.2	13157.1	21171.2	38344.2	20733.8	42680.1	33099	43766.7	7066.72	26195.3	24646	24184.7	19532.4	10337
M287T58_NEG	N/A	N/A	287.125	57.6045	NO	D	8265.33	7276.98	59177.1	6393.53	5489.28	2538.39	6322.34	19573.3	7084.63	8992.18	5245.89	8480.15	9017.89	11328.9	75574	81715.7	5764.27	5524.64	15362	25904.4	6078.52	3855.83	64758.3	29238.5	2899.72	4688.88	4254.2	13911.6	10256.6	25315	21138.3	15907.7	11491.5	24161.4	6729	20298.9	7506.93	6731.71	8659.65	4661.16	15457.7	35603	37559
M445T374_NEG	N/A	N/A	445.057	373.777	NO	D	6261.22	8631.71	5342.95	6581.67	6370.88	3641	6841.52	6691.96	22683.9	17909	9182.03	14267	14891.3	12585.5	6552.39	4767.81	6086.04	5200.59	5218.8	4543.39	115003	9256.45	3973.95	7428.47	4783.4	5693.86	5012.71	34095.9	3996.52	5179.1	4465.15	40727.4	4385.47	6992.42	106179	6928.55	6896.17	29173.6	6697.54	6301.62	6573.74	6673.33	56864.9
M983T223_NEG	N/A	N/A	983.246	222.717	NO	D	6025.32	2542.94	103328	61736.4	165437	113191	137523	39320.3	835352	792514	322692	217214	436688	490239	710097	533045	373438	236494	328566	412591	1.18739e+06	1.21791e+06	985603	961730	948736	952458	1.01812e+06	1.08449e+06	996158	1.01233e+06	971641	936137	950959	950167	1.29114e+06	974794	197016	605026	22674.5	22122.3	1.36665e+06	1.22533e+06	958864
M350T181_NEG	N/A	N/A	350.183	180.592	NO	D	37873.5	66156.8	102838	118657	28287.3	34949.2	54973.3	34512.7	7699.16	2546.57	8303.13	11668.6	25510.5	10275.6	36529.7	42963	26355.5	19036.1	24949.7	26719.6	35157.6	24953.9	30001.2	28738.8	22531.1	24447.3	26190.8	9118.16	19502.9	21680.5	34887.4	21969.4	26354.6	27766.8	26415.8	30793.4	28459.8	31303.4	23053.5	56083	31052.2	25399.6	28440.5
M911T205_NEG	N/A	N/A	911.182	204.59	NO	D	762837	646211	3513.05	3558.05	101428	104750	60201.5	22342.8	66596.5	71266.2	274752	239879	439714	469147	17384.4	7665.18	205465	294251	377678	366953	25576	59895.4	26868.6	32813.4	37914.6	29150.7	32403.9	17298.3	14410.2	33818.4	24579.6	35852.9	23264.7	14251.1	12054.1	28681.2	11289.2	27266.4	324529	23190.7	7418.63	10173.9	16223.6
M317T46_NEG	N/A	N/A	317.147	45.728	NO	D	8789.09	12275	7271.69	11883.9	8908.86	7570.71	10480.6	9574.78	3956.23	3582.55	3536.74	4079.59	6859.41	6015.88	5393.05	6817.97	6702.67	4736.76	8142.39	4731.9	5537.31	3422.84	3769.53	3392.06	4040.45	4483.99	4924.51	3352.77	5952.88	4019.62	2854.92	3939.54	3976.19	3701.79	4780.84	5173.79	4436.1	5254.21	6795.21	10515.5	4731.81	6543.09	5502.83
M555T296_NEG	N/A	N/A	555.15	295.758	NO	D	51298	33163.2	6764.01	6693.95	23098.7	23713.5	18897.3	2550.52	91540.4	97258.1	55433.6	58324	53541.7	82619.5	41935.6	21763.7	41556.9	39785.7	42227.3	134159	80749.5	233473	146352	74074.7	69436.9	79228.2	79925.2	64297.7	127936	135059	67990.3	49916.3	77168.7	90285.2	177258	42893.5	126756	124083	114123	200080	72401.6	114549	161331
M797T210_NEG	N/A	N/A	797.036	209.808	NO	D	12768.2	18260.4	8855.57	9869.94	11100.6	12407	11473	9238.42	8465.38	7743.84	12398.5	9802.16	12098.4	10440.5	4755.64	6935.33	9397.98	10026.6	8898	10012.7	7262.77	8685.57	23789.7	25104	24334.4	25198.3	10153.5	21651.9	23504	24051	25099	7732.31	19683.3	26377.3	6388.53	17891.2	8917.71	6641.65	9916.67	11787	6406.62	5364.12	7900.43
M264T127_NEG	N/A	N/A	264.088	127.219	NO	D	15969.3	37588.5	22074.8	8499.68	51074.3	31160	122849	86159.2	15707.9	13060.3	39651.8	79159.8	27991	24333.9	6407.26	6767.23	48403.2	55597.3	51152.3	41727	60168.3	2553.2	4723.92	17094.5	106633	31583.6	25965.2	24591.4	28070.8	35065.9	11758.5	48481.1	36864.8	6284.62	14374.8	22442.5	96448.2	55108.8	57257.4	210162	502026	17047.8	49433.7
M462T161_NEG	N/A	N/A	462.113	161.347	NO	D	6462.35	8964.14	11924	10813.3	7402.64	2556.61	13142.2	7965.47	20914.2	13252.3	6862.1	6122.3	8772.44	6301.99	5792.83	9370.44	5649.33	3739.52	4561.68	9567.72	17155.5	15072.3	19828.9	19573.2	9935.12	6268.27	10083.7	7036.83	13721.8	5546.31	16473.4	12262.4	7338.55	19046.6	13077.6	11022.7	10013	6482.04	6914.3	6102.22	13798.3	16324.1	16725.9
M305T59_NEG	N/A	N/A	305.114	59.059	NO	D	5166.9	7675.25	9375.37	14445.1	2984.41	5661.35	5158.94	3533.54	3616.71	5761.49	2650.5	15844.4	4871.22	8160.46	5739.76	6889.35	3555.53	8523.82	2557.54	3818.65	10575	7533.86	6868.47	5377.42	9993.16	9213.4	7113.97	9014.77	4247.3	9058.45	7314.86	10333	6110.63	5419.31	10366.6	5126.11	5452.41	9765.08	12340.8	6967.2	8796.29	7868.22	11359.7
M209T20_NEG	N/A	N/A	208.935	20.005	NO	D	31302.2	50012.9	32259.7	27806.4	23614.4	21624	19262.6	26301.3	59602.4	56702.1	38355.6	30851.2	23658.8	18234.3	23970.1	26797.6	55815.6	31019.4	21073	50082.3	39061.4	21251.8	28428.8	2562.69	42075.5	24341.1	30317.5	51476	30605.1	43417.3	22757.9	34337.5	23519.5	27004.4	51041.5	24223.6	22213.7	32809.7	53843.5	45500.1	60637.3	23618	30973.6
M673T304_NEG	N/A	N/A	673.191	303.673	NO	D	7373.23	8776.84	10218.4	9768.24	4766.68	9632.96	3265.27	2563.87	6132.87	4608.95	8895.99	8023.26	6992.68	8306.01	11672.2	13921.2	9329.19	10512.7	3468.39	11412.5	16617	23822.7	23611.9	13532.1	12848.9	16105.4	9099.31	24755.9	22396.1	12182.9	17324.9	11578.7	21327	19749.8	17657.2	14668.6	20541.6	25120.3	24188.5	33944.8	18926.5	6579.32	12643.2
M459T373_NEG	N/A	N/A	459.251	372.754	NO	D	4928.16	20858.6	16109.9	11333.2	62127.6	39340.4	2565.51	13999.9	54916	118667	27585.8	68297.9	27668.6	102785	53570.7	47233.9	44686.3	44663.8	49445.6	4212.92	45155.9	6309.05	177588	209811	125852	86167.7	158554	153068	303944	77443.3	261118	63580.7	82493.1	83406	53976.1	187265	61655	59140.2	20963.5	51642.8	9626.36	120712	50538.5
M502T426_NEG	N/A	N/A	502.265	426.426	NO	D	13603.9	10024.1	29225.9	18429.8	6377.51	11898.9	8048.62	2566.46	26161.3	29589.5	13729.1	15292.2	31722.5	6613.46	37654.3	42375.2	19311.3	23172.4	16480.7	26997.9	29591.9	102150	118584	26984.6	31814.1	33218.2	23065.1	31977.9	35828.7	14144.5	35124.6	14489.6	13104.1	27194.7	12825.6	19933.6	8715.37	26258.5	26768.3	30897.4	28881.8	49416.9	25836.6
M122T120_NEG	N/A	N/A	122.025	120.358	NO	D	10182.3	9432.2	12343.3	14225	5054.98	8960.08	7053.4	6330.46	6558.55	6175.41	4646.62	5883.69	6033.92	5758.28	5860.27	9430.52	5967.92	8180.49	6890.96	7806.96	6643.45	8693.75	6892.09	2572.15	3199.64	6077.42	5226.43	7389.22	8206.75	5341.62	5989.66	5409.71	6158.21	7453.3	6199.65	5812.63	6408.2	6216.14	7319.82	8082.11	5169.64	3415.72	9020.87
M368T191_NEG	N/A	N/A	368.157	190.647	NO	D	12615.9	18215.5	47283.2	33979.4	37441.8	38083.1	40120.8	30679.3	27991.9	30588.8	26854.1	19981.8	27882.4	36986.8	20768.4	24220.6	34427.8	22042.1	38025.5	46383.8	24549.5	13100.2	14855.9	9556.91	12069.1	19060.8	20283.9	10094.6	7411.01	17260.4	12404.8	14260.8	12114.8	9546.13	14893.3	9856.62	24641.1	17590.3	18671.7	18159	9457.92	14538.1	14987
M415T241_NEG	N/A	N/A	415.232	240.852	NO	D	28708.2	27911.9	20756.5	6360.34	11795.9	33057.3	33617.2	10437.9	15762	22009.8	11908.5	26505.6	47590.1	14403.8	13667.7	21987.5	13688.2	19947.4	11441.5	3595.23	13001.4	12476.2	11871.7	6827.94	5534.51	17529.7	6833.8	16406.1	8156.15	5879.6	9706.18	4566.8	4918.65	6960.48	11235.5	7197.43	5894.97	16430.4	14763.9	8225.38	10812.1	8453.54	9221.46
M641T267_NEG	N/A	N/A	641.151	267.448	NO	D	22277.7	30127.5	4440.33	9432.98	7185.46	6192.77	4764.59	2573.78	9267.54	11827.6	9633.24	7090.53	14169.3	16013.2	7869.42	3125.46	4538.04	3923.82	3890.2	4510.3	35144	14389.1	43214.7	19528.6	15633.1	10318.1	40583.8	40111.5	75555.8	51502	38397	16476.1	49660.8	38300.8	29184.1	16998.9	48783.9	17404.7	55750.6	26947.4	51970.4	37823.8	27630.5
M767T373_NEG	N/A	N/A	767.395	372.756	NO	D	6643.69	7880.4	7687.08	7889.63	5879.31	10653.1	6445.45	3404.35	5470.34	16298.3	13388.6	9465.44	4126.46	6693.23	5781.33	7619.68	5485.66	8006.58	4624.84	9890.63	12108.3	26089.5	15589	2576.81	8552.39	11255.2	9904.37	15965.6	18758.4	7743.55	7600.03	7409.41	9052.45	11017.9	10885.6	10532.8	9967.89	18511.7	8871.86	5810.85	8921.88	10656.5	10983.5
M719T210_NEG	N/A	N/A	719.086	209.806	NO	D	11959.9	15941.3	9573.06	13376.2	11068.1	12626.1	12080.8	8912.08	9403.79	10833.1	11416.9	8031.75	10064.9	10692	5251.6	7370.99	6694.51	7995.17	9628.18	7825.4	6618.59	7606.76	10744.4	11037.9	21492	19386.9	18058.5	10671.1	9119.85	22391.8	22865.4	21899.8	12912	22990.2	5596.99	17539.5	13191.4	8972.31	9498.35	9750.93	8259.25	5604.86	7256.2
M731T492_NEG	N/A	N/A	731.449	491.993	NO	D	71484.5	40167.1	98336.9	68380.3	115569	78519.6	52916.2	40846.3	134677	145429	138828	95976	52937.4	128209	76639.5	82154.4	109909	101072	106817	146363	157372	274168	172406	243305	193177	223137	216386	298263	359035	126067	150535	101544	116933	145654	122001	122584	178140	227944	193074	113699	116158	191510	130767
M376T218_NEG	N/A	N/A	376.223	217.757	NO	D	11472.2	21827.6	22885.8	23493.1	6170.04	6482.81	13081.7	10402.2	6402.25	4018.12	4987.58	5739.21	10294.2	5731.85	12036.6	12607.6	9679.22	7382.9	7196.97	9137.25	13121.3	7014.73	5487.08	6038.8	7638.41	8258.73	9869.25	9220.87	2583.37	7781.57	6359.35	8083.52	11355.6	6135.17	10185.6	9368.6	15316.7	18131.6	15954.8	20449.5	7680.48	7645.83	11953
M398T375_NEG	N/A	N/A	398.147	374.695	NO	D	6231.41	10596.8	5865.54	4965.63	6255.17	8560.54	9665.87	10299.5	4529.35	3210.31	5700.95	2792.07	5156.01	4489.61	7057.73	4972.02	5066.69	6708.78	3609.85	5095.48	4525.54	4852.57	5314.2	4286.38	4782.56	6269.6	3037.28	3368.38	3761.27	5535.88	5676.71	4896.89	5949.26	5720.41	5837.98	6734.23	6902.4	6268.56	4692.56	6032	5917.01	4059.48	6172.38
M427T247_NEG	N/A	N/A	427.208	246.565	NO	D	15483.9	11894.1	41994.5	43545.6	12445.3	13163.6	44707.2	39755	30132.1	6563.6	11269.1	12583	14559.6	8659.39	31737.3	41334.5	9871.78	9487.24	8675.7	9509.17	15382.9	7374.29	23210.3	6344.03	5472.81	2583.75	6542.81	8279.05	4983.08	5990.7	7549.14	19814	5104.06	5960.56	6883	5030.99	8462.17	7016.93	6307.26	6157.84	21578	6161.93	6551.34
M345T226_NEG	N/A	N/A	345.155	225.95	NO	D	268779	151987	855494	11303.8	646971	792654	608267	470524	25064.2	24359.4	8964.16	598518	745274	6574.32	21407.9	20712.2	422457	554196	446938	439133	14629.3	14880.2	11269.6	10627.8	9883.13	13269.8	11888.6	640412	11392.4	12306.1	8726.17	9906.1	10169.7	11654.2	16234.7	11004.7	21314.2	18530.5	13309.6	10506.1	319397	12472	15629.5
M255T705_NEG	N/A	N/A	254.939	704.631	NO	D	51342.1	59874.6	36688.6	24170.5	36342.4	30512.4	26929.1	40863.7	37490.4	38138.4	38541.8	25555.7	24552.9	37612.5	24529.3	26546.3	52924.5	35900.4	36671.1	57904.6	58842.2	33117.1	29748.9	35719.9	32688.2	27125.3	24345	46456.6	36347.7	42702.1	31284.5	40466.4	79319.9	29823.7	46885.3	18684	31593	42014.4	35927	18638.9	3994.35	30092.3	27770.4
M234T705_NEG	N/A	N/A	233.801	705.204	NO	D	35271	33586.1	61695	53585.9	21998.2	26416.4	30303.9	47356.1	43426.6	34149.2	23532.9	29133	28722.1	27601.3	51065.9	13445.9	20711.2	32758.9	35010.2	31368.9	23797.4	44448.5	29279.6	45127.1	21054.3	25606.7	45340.9	52741.1	24837.1	3391.35	32015.1	24541.3	80657.5	33786.2	30361.2	4080.23	42911.5	33078.9	21846.4	42645.6	45956.1	71753.7	36928.4
M729T320_NEG	N/A	N/A	729.254	319.851	NO	D	10402.5	6837.3	28815.3	7642.09	7835.34	22385	6040.7	3242.5	36424.1	32053.3	86333	69874.6	24219.9	58259	15788.8	21769.7	14985.2	23718.7	6207.99	20072.7	37344.4	94544.9	51175.2	25003.8	31325.8	44958.3	29569.1	41260	53064.1	18162.5	34963.5	13911.9	36318.1	40376.2	52185.8	18017.3	38092.3	71799.1	26225.4	8897.8	15437.3	82360.5	13526.9
M611T188_NEG	N/A	N/A	611.196	188.406	NO	D	3767.54	5176.06	5740.16	3553.91	8956.33	6175.94	7279.38	2592.53	9232.48	6259.03	6488.41	6814.33	4483.87	5128.56	7639.23	8465.18	8055.63	5671.81	8141.9	10577.1	17039.2	17670.3	15314.7	13741.9	14198.5	14073	15038.2	16495.3	22090.7	15926.5	15207.7	14810	18931.8	17173.8	20175.8	16040.7	27954.1	18114.3	15457.6	16361.4	14264.5	12504.1	12692.4
M277T134_NEG	N/A	N/A	277.079	133.884	NO	D	13865.4	23479.5	11728.7	12771.3	10053.4	13004.1	13289.3	10822.5	13862.2	7436.61	16434.3	12842.3	17668.2	13720.6	4890.42	9125.92	10315.9	9642.88	10162.3	11578.7	12149.4	13332.9	11626.9	17387.8	18852.4	13839	18172.2	15641.2	16467	16431.9	21835.6	11636.3	11190.3	19538.7	21737.2	15711.9	19263.9	15293.7	10719.1	21141.5	11706.9	19414.7	18580.1
M226T51_NEG	N/A	N/A	226.048	51.182	NO	D	32061.6	17604.8	16404.9	15085.5	15479.7	21901	4605.38	3647.9	59451.5	58941.5	30368.9	31761.1	41053.2	39678	28814.7	18807.3	31592.4	26173.6	23581.3	21153.3	14255.1	16313.1	17362.6	15387.2	13931	11294	9834.6	7550.93	11579.3	16077.6	17129.2	9970.59	7744.61	3939.39	29112.9	11866.1	4501.71	5572.83	8653.95	5699.89	4050.15	9778.79	6241.14
M545T213_NEG	N/A	N/A	545.275	212.694	NO	D	11634.3	19238.8	9416.46	15211	10408.8	12902.9	14972.3	14892.7	13922.5	12325.4	16198.5	10799.8	20354.4	12131	27492.6	23037.6	20013.3	14581.8	16158.8	20705.2	17593.9	14604.3	13217.3	13716.2	13377	11519	10810.3	11816.6	10279.9	12908.5	12807.8	10913.6	7676.63	8848.28	14289.5	10708.8	12966.7	13492.4	5881.73	11056.8	8086.26	12917.3	12139
M509T279_NEG	N/A	N/A	509.137	279.033	NO	D	26409.8	19609.3	10634.7	4556.3	6322.96	24638.9	4616.56	2607.03	4211.91	10493.5	6770.67	6099.62	6096.88	21208.4	11947.4	5716.59	18500	7217.94	14061.7	20133.7	17437.1	41425.2	34663.8	28617.4	23752.9	25111.5	28272.2	28117.6	52611.9	22021.5	23312.3	15857.5	32105.5	25980	25477.4	9092.16	17316.6	27728.6	20392.1	15139.4	11593.8	21647.6	21019.1
M435T24_NEG	N/A	N/A	435.059	23.736	NO	D	2855.12	2607.6	48314.7	33247.9	60026.6	55675.1	38937.8	20923.6	6363.67	4565.6	6399.96	4615.15	4833.49	5094.54	80789.8	53222.1	79689.5	60809.4	63208.1	54564.5	172874	179499	168945	127737	188505	107937	182728	157221	285769	201506	187989	124247	300864	205698	278921	155491	86834	229961	9089.96	692196	227662	79514.9	21188.1
M223T148_NEG	N/A	N/A	223.062	148.225	NO	D	6260.83	8282.46	9890.03	10547	6388.55	10931.1	10418.7	9993.68	16309.2	13557.1	9641.88	4792.68	13099.2	12039.7	5943.86	7577.42	5204.52	5305.35	6829.3	10251.3	14343.3	11754.3	16474.9	13313.6	16241.7	12345	13708.1	14218.3	14257.7	11804.5	11486.2	12716.6	14152.8	16346.3	12870.6	8886.76	12745.9	13073.7	9561.06	17880.8	12847.1	16309.7	15980.2
M450T148_NEG	N/A	N/A	450.091	147.791	NO	D	2615.83	3209.97	9809.14	3700.46	5579.51	5551.67	3205.16	6392.6	12859.1	11089.2	4972.59	34598.7	15429.3	5785.59	19691.8	16617.6	14046.2	28989.9	8189.23	10480.1	8277.5	10344.6	7610.09	7047.18	6464.69	6697.22	5709.99	5943.98	5884.93	7955.85	6880.19	6347.5	27593.5	8389.95	7918.99	5931.47	8164.75	6482.23	5701.98	8775.83	8946.19	9947.33	11356.3
M185T34_3_NEG	N/A	N/A	185.093	33.89	NO	D	12254.6	52240.4	11668.2	67098.8	10695.8	11574.4	73441.1	80805	10525.1	12597.2	13860	20637.3	8391.5	6751.53	10640.7	22844.1	9604.71	10407.4	8900.85	7123.13	6027.53	8294.05	11098.7	6099.96	5795.68	4024.32	6117.68	5497.71	7422.13	16134.8	4246.33	6279.21	5742.18	8572.8	7808.06	5036.16	3809.76	9578.96	9472.5	11621.1	7665.29	7391.31	6574.88
M236T58_NEG	N/A	N/A	236.057	57.995	NO	D	29686	35421.2	4382.64	17554.7	70471.6	78844.7	90290	72263.1	36323.3	36198.7	69161.5	77347.5	202928	111108	27917.5	10199.7	104947	49415.6	130557	55935	18916.2	14063.6	12733.4	9173.8	34390.6	6286.82	14217	6444.27	17384.4	10149.2	8310.79	12673.6	10254.3	6118.74	10765.8	12321.5	6766.4	19562.5	17754.7	56134	32237.9	20119	26815.3
M533T368_NEG	N/A	N/A	533.16	367.79	NO	D	6201.76	7604.66	3706.72	2619.25	5244.37	13826.6	6500.35	3658.44	9322.31	9133.29	10517.5	10775.1	11688.3	7960.56	3104.87	2881.21	5457.86	6799.04	5349.21	9799.58	11417.2	11395.1	11963.2	7556.06	10099.2	11218.9	12291	14287.3	14725.3	10565.7	11742.1	7943.47	8183.12	7643.82	12202	11265.2	8104.8	10365.4	10648.9	8650.85	8922.98	6159.26	12348.4
M432T162_NEG	N/A	N/A	432.037	162.363	NO	D	5503.99	4637.04	3353.75	3283.68	5278.42	5208.04	4809.96	3746.02	7363.03	7415.26	5366.8	4399.31	5175.43	4849.53	5319.83	4814.23	4435.96	3212.49	3232.9	3321.26	9267.44	7456.43	10748.1	10822.1	9805.23	9548	9296.53	8581.66	8836.66	11204	9273.26	9271.6	10554.8	11130.4	8327.51	9210.17	7696.22	7942.22	4947.1	7264.8	10044.3	9429.48	11839.3
M1061T338_NEG	N/A	N/A	1061.27	337.983	NO	D	41770.5	42168.3	34516.6	40709.6	29899.6	37115.4	20210.9	15202.5	25663.4	17480.6	35971.5	43151.8	32099.4	42506	32592.2	46250.7	26609.7	44225.7	43971.3	80641.7	60198.9	79592.5	29088.9	36819.2	40019.3	45942.6	35260.9	60757.5	36314.4	17414.4	30394.1	14467	13530.7	19370	17033.8	22902.6	65253.2	73230.9	37740.8	42172.9	34021.2	59598.8	36627.2
M527T341_NEG	N/A	N/A	527.252	340.964	NO	D	8349.95	8285.29	6558.46	6661.35	5362.96	5807.25	6101.38	4555.67	7753.78	8533.61	7750.67	7959.46	12165.5	10704	8377.93	8736.67	8351.19	8010.62	8189.49	8441.54	8193.35	7675.6	8235.26	8954.52	7007.22	6323.78	6603.29	6694.87	5108.65	5937.27	9426.5	5784.65	5925.89	7058.26	8322	7064.52	2623.12	5934.28	5040.57	5019.16	5366.25	6362.82	6763.36
M395T415_NEG	N/A	N/A	395.163	415.368	NO	D	7280.1	155722	26237.5	11520	17977	42081.7	12840.6	14086.3	26320.2	40974.4	61396.6	23311.2	12136.3	15389.7	35663.8	16968	7418.31	24807.7	6961.08	61392.8	23804.8	18618.4	14988.9	17284.4	6088.03	16783.3	10481	6285.72	5762.87	2623.59	9784.11	3850.62	3887.85	4677.1	8492.74	15148.2	18069	19995.9	7536.3	5017.76	16438	7845.11	14382.1
M405T203_NEG	N/A	N/A	405.222	203.089	NO	D	16309.5	9524.62	22835	17928.1	10887.6	6540.98	14352	12270	7337.63	7633.33	7036.81	11996	15610.2	11956.3	15045.6	16605.9	13195.4	14082.9	14203.7	8509.48	13415.7	17855.3	13387.2	8668.15	8352.19	6187.15	9118.68	9869.87	6840.05	12001.3	8117.99	7497.23	7170.07	7756.13	10950.4	10649.6	19659.3	12569.8	18298.8	27688.4	6778.95	8842.45	16876.9
M663T220_NEG	N/A	N/A	663.113	219.968	NO	D	9513.44	12203.7	4660.85	4468.79	11097.5	15111.2	9375.9	6264.85	8523.24	8414.65	12137.6	8730.89	13953.6	8474.27	5579.13	5602.99	12090	14100.1	11548.2	13558.8	7406.87	6287.39	9701.85	10403.5	10775.2	12499.8	10575.5	12095.3	8463.67	8031.77	12128.4	10908.6	15167.6	10146.8	9468.67	8972.34	15511.7	9884.29	11872.4	11699.5	5404.55	3928.88	4867.37
M291T23_NEG	N/A	N/A	291.036	22.949	NO	D	54846.4	52390.2	20184.6	16558	33297.5	61208.3	28533.7	22232.2	226525	167547	74799.4	56885.7	163600	121482	39966.6	58783.1	66452.4	62824.1	63642.2	75882.7	32643.6	22963.6	30596.2	26416.7	19071.1	5625.41	14356.6	11028.4	24386.1	27013.6	6960.98	25979.6	9943.83	8711.92	16221.4	11262.9	20489.7	4290.39	6915.32	3035.43	12094.2	9568.15	11989.5
M233T31_NEG	N/A	N/A	233.067	31.144	NO	D	31004.2	28267.2	15006.4	19495.2	13821.6	24074.7	10504.1	2638.37	30676	30328	22924.9	22514.2	30822.7	30662.9	23022.5	31504.3	15221	15018.5	12247.6	17740.8	31506.9	34691.4	41802.8	32166.7	22255.5	19339.8	18858.9	29971.8	30629.5	33342.6	36253	30746.3	25744.5	33362.1	32648.4	28872	21237.6	28326.5	29788.9	33738.6	27586.8	30547.9	39079.5
M159T10_NEG	N/A	N/A	158.847	10.0855	NO	D	65600.8	2919.89	75223.5	78467.3	3717.48	3767.09	3828.14	83798.8	59763.7	48430.9	67157.2	54746.9	49641.6	5154.71	3538.36	78784.5	54743	73127.3	97831.9	3543.23	3537	6186.21	64854.2	4109.94	75970.7	2639.27	10198.4	63096.3	27054	69535.4	65062.8	74727.8	5658.12	74899.5	63985.2	55686.3	7145.51	4955.71	80785.8	59418	54578.6	15673.6	70263.2
M520T191_NEG	N/A	N/A	520.24	191.177	NO	D	52794	101895	69887.1	59709.3	31273.5	65744.6	51290.8	37189.7	17029.4	23478.8	35223.4	29705.3	73137.7	33315.6	42980	54884.3	33957.5	51382.8	30416.3	22367.8	21106.4	20157.8	19111.7	13676.6	14830.9	14074.3	15794.6	13574.6	6383.54	9702.92	11405.2	8156.45	13320.6	8748.06	16716.5	13683.5	7014.89	10089.4	6291.5	5540.5	10849.5	7092.37	10769.1
M256T307_NEG	N/A	N/A	256.192	307.478	NO	D	38189.1	5093.01	19732.9	18513.4	5746.17	7567.4	8243.74	10549.4	35038.4	34691.8	12625	13650.3	8099.51	10167.9	20940.7	61956.8	8751.72	9643.16	8552.58	11822	4247.44	7720.38	8590.45	10949.8	6020.73	5428.77	6869.82	5491.66	4593.02	6009.49	5184.03	5868.54	6687.85	12925.6	7014.31	7415.54	3917.15	7699.61	5579.62	7468.79	9794.7	4999.55	8875.28
M541T450_NEG	N/A	N/A	541.374	449.778	NO	D	54820.3	66129.5	294082	251991	50773.5	56744.9	71301.4	73354.9	56708.8	61331.4	39438.8	68029.5	32857.1	40166.9	94715.7	111614	63440	118422	35060.6	50403.8	124236	58566.6	51446.1	33246	42091.6	74216	62358.7	91112.5	67175.3	28546.6	37008.1	38720.4	25880.8	29745.1	37128.3	45701.6	10683.1	44084	63823.6	8632.73	43793.1	52957.5	51041.8
M368T346_NEG	N/A	N/A	368.163	346.173	NO	D	4585.12	6523.48	4298.39	4437.24	5422.34	6361.63	5996.62	6145.24	4441.61	3849.51	5631.59	4595.25	5143.23	3968.51	3370.8	3352.65	4376.04	4326.39	4827.47	4347.9	3979.91	3208.6	3633.96	3556.7	5781.77	4936.45	4553.48	3681.48	3729.03	4742.99	4233.79	6170.78	4616.1	5487.43	3915.97	4215.69	3929.75	3656.34	4405.54	4806.15	4281.83	4359.28	4301.64
M282T138_1_NEG	N/A	N/A	282.072	137.984	NO	D	14272.9	11052.5	19451	21653.6	14535.9	12263.4	22194.9	12197.1	27488.6	17004.9	22221.7	21180.9	34210.2	29925.3	22289.7	22122.1	20056.1	11943.7	20796.1	13492.5	17862.4	14225.6	15956.4	6792.21	18903.7	11294.9	12780.3	12889.4	10842.7	7482.8	10290	13026.3	14639.1	11662.3	13895.8	11938.6	10977.3	14614.7	12548.1	13312.4	8962.22	10593.6	10948
M887T498_NEG	N/A	N/A	887.424	498.462	NO	D	6743.54	7501.43	3622.91	3526.56	4468.03	9101.63	6688.01	4784.33	7771.96	5130.79	6008.77	6179.44	8521.68	4217.4	3802.26	7989.52	5113.43	9446.23	4973.53	10242.1	7362.71	14397.6	12696.2	7683.96	9581.76	8629.08	5055.15	9917.03	5733.4	5552.93	9345.91	4348.35	4306.4	4879.73	7441.36	3552.79	4131.52	6356.91	9143.25	11536.1	4633.34	3166.37	5938.68
M179T26_NEG	N/A	N/A	179.002	26.235	NO	D	4348.61	4235.98	8925.38	9941.56	7928.43	8945.37	9770.5	8361.51	5169.76	4440.76	12286.4	8734.02	10268.1	9375.03	5171.58	4787.61	2658.09	3859.32	5836.58	6082.78	5221.39	5111.12	7396.09	7400.42	11685.7	10669.9	7092.54	6859.25	7423.99	8781.59	7409.41	8819.92	7068.62	7100.19	4740.28	6167.78	4753.13	6834.25	5706.82	11539.8	8281.48	5308.37	17556.2
M359T43_NEG	N/A	N/A	359.098	43.178	NO	D	5596.3	4359.27	9836.53	7010.59	4777.52	5892.5	4802.95	2659.3	7332.57	5392.31	5496.14	6462.57	4746.21	5861.9	4823.71	3938.06	5062.09	5430.97	4491.41	3085.17	7074.82	8977.2	11073.8	13318.2	12596.5	8004.03	11994.9	14125.5	9203.85	14922	15660.8	13795.8	11407.3	9706.16	9842.78	15606	7016.74	6605.7	12321.9	9060.51	8991.66	10407.4	11785.1
M386T186_NEG	N/A	N/A	386.051	186.156	NO	D	11072.2	6734.11	4785.37	4276.45	8750.75	7642.22	6997.44	6978.45	7969.78	10831.7	9725.98	10978.3	10213.5	14498	4850.48	3439.07	6899.68	5478.86	12746.6	5780.17	5871.81	5709.74	3382.59	5303.66	9697.63	6259.16	11177.3	5097.82	5576.02	5586.3	6010.75	9617.73	6894.09	4515.98	5299.32	7140.12	11897.4	9953.25	12371.6	13355.1	8120.14	5739.83	5361.8
M253T693_NEG	N/A	N/A	252.839	693.202	NO	D	28280.7	31006.6	34080.7	29112.8	38017	32063.4	30258.7	32084.4	24891.9	3141.95	39619.9	47978	41943.4	28172.9	4018.4	28059.5	29453	21277	81393.9	29847.9	29360.9	47259.7	29474.4	32199	31123.4	28139.3	50201.5	31345.8	25935.9	34653.9	29816.5	22462.6	23157.6	27209.2	30164.4	25051.2	27557.3	24255.2	30804.1	30177.1	28548.2	46413.2	30007.2
M233T12_NEG	N/A	N/A	232.801	11.828	NO	D	62783.1	62712.3	66481.8	75830.7	41756	65225.9	74367.8	70681.8	17986.1	62542.9	69277.5	52200.4	68864.3	69241.5	47682.9	31572.1	38138.1	68078	34809.6	82506.9	65278.4	51117.3	70910.3	50012.2	39331.4	62639.3	67628.7	64251.6	45190.5	80598.2	76410.6	47367.3	27541.8	66882	71107.3	59186.4	75121.6	71731	3908.93	39630.7	68741.7	72394.3	70742.9
M243T332_NEG	N/A	N/A	243.197	332.275	NO	D	23033.4	21238	63938.3	50522.6	64367.4	108672	65442.7	61370.1	51889	60392.5	50892	83715.9	64039.8	50611.2	47233	63573.7	54525.4	64026.8	49370	52507.6	68902.2	101182	99886.3	58531.6	63285.7	68123.6	57921.4	68340.2	39465.9	49227.7	41217.3	63732.7	64727.7	29531.2	26282.6	50671.9	8693.05	46612.8	28989.1	19155.2	67358.1	12045.5	42095.8
M945T460_NEG	N/A	N/A	944.94	460.463	NO	D	5627.06	5742.05	5904.36	5063.33	4429.99	5150.73	6243.48	4028.03	5878.39	4334.27	5097.33	5017.13	5274.53	4026.69	3935.39	5443.53	3965.27	6248.9	3596.74	6422.48	5109.32	5622.7	4699	5320.52	4757.93	5462.78	3866.22	6551.41	4375.69	5860.53	4511.13	5155.21	5078.34	5038.36	4708	3679.59	3750.89	6549.49	4868.29	5091.36	4347.3	5117.32	6078.13
M529T369_NEG	N/A	N/A	529.155	369.275	NO	D	14909.6	9417.46	16336.8	14838.4	18338.1	14334.6	22705.3	13242.7	4335.44	5826.28	6303.67	6425.99	2674.14	5003.53	12923.9	9841.86	8545.65	5327.9	13317	8376.3	13897.3	8181.39	6314.17	7699.37	9681.91	6981.72	8681.03	5495.88	6140.65	10875.8	7827.59	13443.4	10929	6934.26	11297.7	8607.46	24666.9	15377.4	15888.2	18402	22183.6	9228.46	13693.2
M169T27_NEG	N/A	N/A	169.014	26.632	NO	D	29510	14375.3	8264.4	43593.3	9200.7	7874.84	11668.1	2675.6	24137.9	30532	41206.2	41228.1	93346.3	65490.8	37374.4	16463.8	27329.9	23819.6	51766.1	22168.6	9999.87	23076.7	28484.1	25203.6	19262.5	38523.6	9903.61	35771.3	10185.2	6394.89	15378.5	37026.2	23960.5	17989.6	41584.6	13366.7	15461.1	8936.95	6877.73	8998.8	4759.75	20828.5	12467.9
M340T34_NEG	N/A	N/A	340.126	34.427	NO	D	7002	6064.04	6010.22	7168.09	4274.37	5598.67	5451.96	2675.66	8666.13	8884.76	24656.2	19298.3	15859.5	17100.5	5965.52	7267.59	6735.62	7405.9	5782.39	5284.65	25610	30273.5	31206.8	31192.6	20631.2	14424.4	15360.4	34465.9	38838.8	28425	33263.3	23153.1	26388.8	26812.7	29309.9	30519.1	22553.5	24258.6	19408.1	28303.8	19314.9	33021.3	41978.9
M157T90_NEG	N/A	N/A	157.014	89.5185	NO	D	21933.8	21711.2	18007.9	19376.6	15525.6	21947.4	17842.1	16510.8	11374.9	10134.3	6569.91	17354.1	17767.9	18868.5	22831.6	17425.8	6270.82	6086.92	15664.7	6838.16	21207.4	24743.4	21660.3	15984.3	17995.4	13443.7	17722.5	19755.7	21852.3	19490.8	18411.3	18094.4	22969.9	20587.3	22617.2	16696.2	17934.2	23140.3	11146	12054.5	8422.15	16989.1	14555.2
M600T351_NEG	N/A	N/A	600.208	350.9	NO	D	3775.12	8007.55	2685.22	2738.71	5555.14	5938.54	5114.84	4472.49	9499.26	9806.03	16902.5	8326.64	12267.5	10079.1	5167.21	5357.24	6958.7	9071.14	6806.81	9574.56	8032.75	9556.23	10507.9	9443.36	8772.31	8221.2	7070.99	9692.73	12904.9	9841.07	11897.2	7527.04	9074.8	10267.5	10625.7	9452.05	6698.81	8765.45	6282.2	5755.18	7274.72	7945.94	8564.92
M370T174_NEG	N/A	N/A	370.126	173.765	NO	D	23688.1	21304.8	5994.66	26469	16276.7	29095.2	20045.8	21858.4	18131.8	20224.6	25637.2	17465.3	24727.4	22218.5	22846.4	23977.8	23113.6	13071.2	20327.2	17197.9	14941.1	18252.8	16001	26228.2	24248.8	19534.5	21738.2	17309.1	20226.5	19679.3	17199.7	12116.4	7525.78	18555.2	24980	18882.9	19716.7	22948.3	18451.7	43630.2	29298.2	18169.2	33321.3
M495T214_NEG	N/A	N/A	495.186	213.906	NO	D	64216.4	128419	310147	363363	83171.2	59828.7	140851	235515	39618.5	50736.5	21234.7	37517.5	69951.5	84451.3	110083	80069.4	84081.6	83266.5	68044.3	43835.8	149962	28419.7	25060.4	14052.4	37776.8	40269.7	20705.8	21279	13660.6	38253.2	25911.9	33900.5	21298.9	6323.23	26619.2	27886.2	25158.9	43512.1	43159.6	26571	53318.5	20641.6	21689.2
M179T728_NEG	N/A	N/A	178.859	727.729	NO	D	31995.4	3411.25	16161.2	49375.1	37814.4	26636	32165.7	79429.6	20638.4	29672.4	36471.6	3040.47	72446.5	33619.8	20995.3	40718.5	21170.3	22197.4	54941.8	2940.31	28913.4	61194	62978.1	14646.1	42275.9	27034.9	18646.2	62390	28669	3356.42	40862.3	45264.8	34337	32421.1	35746.9	36212	10260.8	33725.1	41608	29125.5	21834	24659.6	49440.1
M557T486_NEG	N/A	N/A	557.296	486.027	NO	D	42773.3	36499.2	54006	23531.9	123454	202624	57576.6	43219.9	6588.44	2687.84	296464	158151	48444.3	40758.7	38742.5	42030.9	38369.6	75741.7	102119	213023	36704.9	52993.1	70472	65478.5	89662.9	195734	205486	194522	52890	56367.5	43993.6	44962.9	69996.7	49050.2	6049.71	67990.9	83603.3	74730.7	79998.4	52391.9	111698	45599.3	78698.5
M154T740_NEG	N/A	N/A	153.869	739.897	NO	D	43246.5	26210.5	26565.8	48447.4	40049.1	2878.13	7696.5	66054.6	88182.4	3837.42	22012.1	23531.9	39215.9	47955.3	28012.6	30140.9	18753.3	45244.7	25137.9	63048	28920.7	46811.6	37365.4	6381.6	35761.6	13316.8	57562.3	28877.7	21736	22392.1	3160.85	32193.9	5196.16	57587	50710.3	17156.5	31799	54782	52297.7	33243.7	29529.2	26675.9	34021.1
M988T369_NEG	N/A	N/A	987.535	368.538	NO	D	13419.2	42036.8	4208.32	4911.04	9950.98	30354.6	16809.6	4189.52	50608.9	52148.1	78793.9	45377.6	78935.5	59848.5	19485.3	24808.1	31214.8	29749.6	32009.8	57404.8	9552.68	85344	59555.3	46804.3	36368.7	29941.2	19436.5	25751.6	65943	32736.9	55515.9	38904.4	13075.3	47374.2	45146.1	30071.6	42441.5	23334.1	21385.3	18520.9	5945.23	22692.6	35697.6
M361T217_NEG	N/A	N/A	361.07	216.512	NO	D	8324.26	8297.96	4861.19	5978.31	4025.35	5701.66	5203.77	4462.71	10058.9	4343.59	7404.31	3119.19	5955.19	5567.58	6097.21	10990.5	2693.27	4771.16	6317.23	9965.56	10023	36564.8	23913.8	24351.8	15360.5	12243.3	7829.33	11938.7	12226.8	12796.8	25495.4	8181.83	6016.92	19497.1	12337	12382.2	12467.3	11460.8	16482.7	12428.1	10925.1	16121.4	9769.04
M371T166_NEG	N/A	N/A	371.133	166.319	NO	D	58569.5	71360.8	69817.1	69871.2	46415.2	62869.7	73935.6	60791.4	68443.4	68464	83892.2	42426.5	59155.8	61952.9	67480.7	61756.2	58128.9	58816.7	69358.9	92335.5	65176.6	55695	58699.6	78865.8	62624	76794.2	2694.86	34636.4	71450.3	81242.9	58714.9	40569	48593	49202	86792.7	5295.42	33698.6	67662.6	58402	87442.4	74760.7	152961	82260.6
M799T423_NEG	N/A	N/A	799.436	423.192	NO	D	14112.1	20874.9	60834.6	86485.1	12149	13705.7	21396.6	24754.4	20533.2	19071.4	17481	20319.1	14666.7	15057.1	44537.9	55302.4	27273.6	27643.9	22703.4	31078.1	74203.6	60414.7	32678.1	29761	21179.1	25055.5	22139.6	39640.7	23173.7	20322.2	26882.2	27285.9	13161.1	22937.6	24446.7	24312.4	8669.7	20448.8	18598.4	9935.04	19002.9	52345.4	24944.4
M131T643_NEG	N/A	N/A	130.929	642.773	NO	D	4853.21	2701.79	5794.33	4959.11	4645.13	4821.36	4935.22	5045.59	6022.93	6336.73	5750.78	4986.51	5226.12	5171.48	5638.55	4837.79	5914.19	4892.8	6578.37	4279.14	4969.39	5662.37	5628.48	5203.58	5885.8	4472.41	5474.93	5696.69	4434.11	4332.65	5613.18	7523.5	6901.25	4575.95	4501.69	4923.41	5193.97	5897.49	4382.8	4763.87	5210.45	6279.24	5825.21
M803T375_NEG	N/A	N/A	803.295	375.493	NO	D	5075.93	4317.82	2703.46	4006.55	4949.47	2887.78	5204.7	5131.32	9344.76	7209.35	7718.67	4672.5	5163.07	8856.19	11052.1	7814.52	3951.49	3929.48	9571.43	5770.33	39587.2	30087.6	41134.2	41247.3	35758.4	27635.2	26870.8	29220.8	32064.4	39975.9	39044.1	47952.6	36246.4	44405.8	44135.7	40326	15963.5	22949.3	25335.9	12128.8	45811.8	33519.9	38731.6
M411T246_2_NEG	N/A	N/A	411.235	246.397	NO	D	23274.2	11907.1	5435.2	11368.1	11500.1	10679.8	12703.9	3329.18	10523.2	12800.3	15193.1	18146.6	23314.3	14574.2	8180.37	11297.3	11114.8	13165.4	8314.63	12205.8	5948.47	6212.82	8248.62	7900.83	3271.31	7856.33	8539.07	5374.48	4393.9	3054.64	3483.21	6783.73	3299.75	7820.86	5585.73	6571.36	6720.42	6758.74	4583.58	3975.06	4759.33	7308.22	7710.27
M161T25_NEG	N/A	N/A	161.007	25.493	NO	D	47347.8	37262.8	35218.1	28521.7	21906.6	24213	24395.7	13435.5	49024.8	47043.2	54966.7	46622.6	34329.8	36707.3	34443.8	35246.8	31737.5	80464.7	29650.2	75712.1	23857.6	47667.5	15071.8	36375.9	41851.3	10678.3	15837.4	27659.6	26829.7	20174.5	26017.7	22672.9	25610.7	29282.2	29751.5	28595.6	26579.7	27103.4	26326.5	28869.7	27866.3	24766.3	19663.7
M725T368_1_NEG	N/A	N/A	725.025	367.796	NO	D	5630.89	8703.74	4624.48	4794.07	4637.28	8783.96	6930.84	4088.33	8305.67	9165.11	7930.14	7330.92	7927.46	5996.48	5341.44	5986.09	5862.91	8363.95	5598.7	7924.63	12668.3	7924.8	7622.91	8944.79	8328.96	12232.2	7599.66	10705.8	6826.07	8017.71	8961.05	8102.73	8142.89	7720.52	8644.79	6984.12	7596.58	8345.35	8013.65	8161.85	6260.55	8644.85	11098.2
M387T206_NEG	N/A	N/A	387.048	206.018	NO	D	396103	389936	7620.81	12184.2	135637	128578	122218	101295	15079.3	17215.2	187352	149498	163346	150564	14373.7	14376.3	176110	192202	163892	194107	17415.1	19395	14264.1	13934.3	17341.2	14922.8	14157.3	14760.9	8444.87	15328.7	13387.6	12238	15897.5	13835.2	15517	13138.3	24929	25534.1	21859.2	101907	14781.1	11158.5	5332.07
M286T180_NEG	N/A	N/A	286.167	179.717	NO	D	63170.9	40704.9	119354	113297	21987.6	26222.3	39663.1	46460.1	30600.2	21581.9	8030.02	15606.9	19766.1	15698.3	30355.9	45059	24348	20854.1	11389.9	16593.9	33901.4	23483.2	12421.7	14743.3	9236.29	45055.7	8022.84	17117.7	15756.2	10546.9	9962.59	50567.2	7026.11	9461.29	20586.8	9671.43	6694.59	11941.2	14691.9	11865.1	17033.5	25611.7	27211.5
M577T379_NEG	N/A	N/A	577.192	379.358	NO	D	13477.8	13874.9	15956.6	20064.8	8340.65	12782.8	17220.1	14051.8	10931.3	8505.64	15833.8	7335.82	15788.8	12253.5	19555.9	5497.42	5608.33	3797.86	17989.1	10658	4458.82	4782.6	4349.21	4628.96	5499.23	5808.12	6837.74	6686.01	8085.14	7060.21	4579.89	10754.6	8709.04	11581.4	11992.6	6177.49	11407.8	5510.97	8360.99	8955.94	8420.56	10236.2	10899.6
M792T510_NEG	N/A	N/A	791.502	509.675	NO	D	53751.6	61927.5	66896.2	78988.7	78660	69373.8	68464.1	58950.5	51134.1	39813.1	43358.1	43188.2	60735.1	40560.2	61396.3	42754.7	61255.3	70558.9	66524.9	61376.2	46139.5	106590	136358	112057	80555.1	72827.9	82289.5	118610	45286.5	4290.78	54513.3	44425.4	46637.7	40901	67537.5	44861.2	42240.5	50635.2	64855.2	66967.6	66220.2	116148	48723.5
M152T159_NEG	N/A	N/A	152.084	159.376	NO	D	3770.88	3407.51	4419.01	4175.44	2873.13	2715.16	3999.53	4367.45	16198.2	14832.3	6962.93	5996.41	9043.93	8159.72	16590.3	17030.5	8869.1	8403.97	8583.28	10006.1	31963.7	26848.6	22790.3	23331.8	23158.3	17227.6	23162.9	17257.3	22048	20303.7	20698	18730.6	16080.3	23101.6	26492	19665.3	17235	22958.4	4795.77	16646.1	9159.17	18328.1	18296.2
M166T37_NEG	N/A	N/A	166.02	37.089	NO	D	3215.43	3588.54	3285.17	6026.86	2944.17	5964.77	5925.45	4430.79	2715.4	3558.45	4643.82	3734.97	4491.56	3224.93	3615.63	4092.18	3457.68	4210.2	4888.34	4298.58	11921.7	6534.47	7616.77	7519.74	8988.5	9929.49	8821	8115.18	6777.07	10486	8485.02	10213.9	11332.8	7823.39	8605.64	6892.55	9112.92	9307.24	7746.75	9168.82	7624.88	6493.93	11056
M205T26_NEG	N/A	N/A	204.999	25.9025	NO	D	35504.6	24090.5	12091.1	6837.09	10243	15385.1	9703.84	3488.36	44498.3	36736.1	34047.8	32696.7	35927	25915.6	18216.7	12272.2	23783.2	33357	19996.3	46364.5	102267	24279.2	12642.6	12447.4	112698	5112.46	6169.06	77286.9	19547.7	9864.85	14062.1	3451.01	146538	17504.7	19654.9	10321.9	78388.9	6120.73	6569.95	4440.62	67378	7180.27	7119.4
M260T57_NEG	N/A	N/A	260.118	57.1515	NO	D	29772.8	44184.5	122940	146982	22174.5	36644.4	78869.3	58190.4	26241	14319.2	13622	28065.6	26540.4	13332.2	41489.2	39004	47427.7	19428.5	33205.4	21941.8	55557.4	13883.8	31925.4	25872.1	33589.7	21962.4	19183.7	26873.8	10524.7	25944.2	29544.9	50799.8	10177.8	25281.6	31455.3	19019.1	10774.1	19415.7	31151.1	22800.2	14424.6	72279.7	26933.6
M430T167_NEG	N/A	N/A	430.242	166.544	NO	D	13335.3	18310.4	30509.2	28009.3	23602.6	20913.6	25226	17549.7	16170.9	15231.4	24601.8	12599.2	22056.5	17037.5	19085.2	19534.3	15673.1	12165	14382.5	15725	21323.6	10980.5	18412.3	10286.3	8727.84	2727.47	16414.9	14484.5	5565.2	22111.3	7453.7	6756.48	15817.3	13949.1	14638.2	15663.4	22829.7	23990.2	20864.6	19558.8	32448.7	5332.38	22459.9
M535T181_NEG	N/A	N/A	535.202	181.489	NO	D	33022.1	34729.6	68455.8	71745.5	38092.5	37389.6	40626.8	32162.3	32117	18015.5	30408.7	15901.5	18214.3	18980.9	162452	156508	21526.9	17747	25150	37414.8	239856	344105	566727	499875	653148	518613	524385	406599	456668	381866	540019	477493	425340	520180	221453	480711	54918.2	126820	105666	73936.1	29974.7	32073.4	115524
M97T58_NEG	N/A	N/A	97.0403	58.164	NO	D	12371.2	14000.1	6295.32	4176.94	8389.84	13563.8	17406.7	17702.2	13813.8	14501.6	6364.41	12593.1	14213.1	11064.5	9454.01	6474.9	7645.29	8383.51	11689.1	14302.4	18235.8	4904.47	17745	12370.6	11844.6	11872.8	12458.3	9331.08	13533.2	12123.8	13719.6	13028.5	8765.53	11776.2	9468.96	7988.8	15255.4	7060.34	4141.38	14618.8	12814.1	13449.8	18317.2
M469T291_2_NEG	N/A	N/A	469.152	291.033	NO	D	11870.6	7315.43	9624.6	6794.11	24077.9	17388.1	13358.8	7868.01	13900.5	15261.3	14532.3	21355.2	18198.4	20871.3	19527.5	13283	23721.9	19220.6	28036.3	19890.4	5090.61	7464.1	7311.45	7819.6	9381.99	7403.54	14224.1	11210.6	7578.01	8778.04	8129.65	7782.58	12475.2	5327.04	5161.98	10767.5	6243.62	8998.31	6862.84	4730.53	12201.7	3821.46	5738.32
M831T384_NEG	N/A	N/A	831.156	384.058	NO	D	10703.4	6467.8	11443.4	6880.52	9246.93	7930.13	4528.73	2738.05	26187.1	29144.3	9464.81	10789	8932.32	16961.2	16044.3	19470.3	10916.3	12714	7241.86	14128.6	38893.3	56480.7	28718.3	23186.5	26755.7	32914	33987.7	54649.4	81139.7	17004.4	22518.9	15328.8	18029.5	22670.6	15360.9	24074	30135.5	44771.2	31136.4	14624.7	44961.4	34400.2	22214.1
M366T34_1_NEG	N/A	N/A	366.151	34.405	NO	D	7275.31	7791.64	5996.46	9441.37	6449.52	5119.1	6760.75	2903.86	7781.12	9181.31	4412.38	5534.63	7735.36	4882.36	19239.8	12723.1	13399.9	12577.6	7702	11080.3	9880.92	4946.25	10814.7	7049.73	11810.5	10415.5	6874.08	7408.97	7129.87	9413.22	8753.12	8342.5	7767.51	6634.05	7219.91	7626.83	8452.93	10095.4	8171.04	12992.6	10419.1	6132.38	10799.7
M234T764_NEG	N/A	N/A	233.801	763.747	NO	D	2915.63	37311.3	46382.5	9659.5	19241.2	26521.9	30316.4	21093.2	4681.93	6317.04	22206.5	27298.5	15076	26935.4	4486.9	29523.1	36828.5	32761.4	33473	34952.3	60544.5	35976.7	23202.6	25777.2	49428.5	30752.3	37592.8	25705.5	27790.9	22164.4	14713.4	3369.94	32766.7	23619.3	20076	55407.2	28544	22729.5	46689.5	45964.2	94164.3	25785.3	44566.4
M195T135_NEG	N/A	N/A	194.992	134.6	NO	D	23604.8	20800.9	12599.4	5711.62	11032.5	7388.31	5858.9	4762.84	18145.9	15962.4	8254.23	12290.5	5944.53	18869.5	18948.3	12065.3	19907.8	2740.84	11724.5	36959.7	15791.2	19611.3	24826	23372.8	12339.4	8864.69	22003.5	31737.3	31484.9	20697.6	41301	25421.9	13769.6	41454.4	30727	25964.6	23674.5	15401.8	20983.4	15455.7	14700	16563.9	15509.9
M99T691_NEG	N/A	N/A	98.9714	691.461	NO	D	27405.6	5043.4	54044.6	26059.5	46487.2	31549	31421.9	28843.4	24543.6	39467.3	39938.3	25576.1	41935.5	21149.1	39876.5	41586.5	24489.3	25807.5	20378.9	14310.7	27098.1	65267.7	29056.5	30441.3	26829	3280.92	40109.6	38093.4	28071	59046.8	43683.7	33194.9	36964.1	20260.5	23329	16450.6	4421.39	4767.42	10018.4	22780.4	23964.1	67784.1	32557.7
M665T290_NEG	N/A	N/A	665.15	290.287	NO	D	4179.9	10598.2	6116.83	8715.96	12175.6	9659.9	5426.38	6606.93	11317.7	11634.1	2746.01	7145.25	3577.22	5874	13653.9	8613.52	14309.9	7942.84	10393.6	7975.66	25388.9	19171	19695.5	18551.1	11155.3	12709.3	11769	19874.5	25507.8	20597.2	23394.5	19002.3	9624.9	27391.9	25660.9	24090.3	16345.5	11557.5	11849.6	6636.08	12381.8	38640.8	11826.9
M99T739_NEG	N/A	N/A	98.9714	739.157	NO	D	30323	32714.3	28425.3	16480.5	25995.8	28356.7	29350.9	27378.2	31001.5	39613.9	68737.4	25040.3	45497.5	14402.3	18582.4	18470	6614.77	27292.2	5769.29	33209	35872.9	49030.4	31452.8	78431	60838.6	36713	65103.9	30862.5	22505.7	50856.8	35899.4	24999.3	22136.1	3156.76	36627.5	48757.6	40637.5	32169.3	13710.3	52503.4	3456.19	94951.3	30586.2
M313T385_NEG	N/A	N/A	313.238	384.687	NO	D	61458.2	26341.4	47722.3	46499.5	40095.7	84884.1	36313.6	62246	38236.7	78907.9	66969.1	168903	140582	139843	12520.1	44218.8	31014.2	46016.7	38565.3	29190.5	32281.6	86034.9	49750.2	42455.4	31005.1	24845.1	70622.2	26868.9	56923.8	37963.3	56939	55462.7	27771.7	56645	25412.6	26755.2	12247	23734.1	21072.7	59004.2	65019	10396.6	50338.5
M755T382_NEG	N/A	N/A	755.42	382.204	NO	D	39234.8	48778	54156.7	238141	29858.1	35826.1	28651.7	36362.2	110725	37536.2	20842.6	24941.1	49600.9	107682	44800.4	56843.6	52213.7	79280.1	36206.9	53810.9	64439.1	61602.4	36559.6	22196.2	24614.9	28967.1	34081.8	32360.1	39419.4	15632.2	33153.4	22845.9	8940.36	32452.7	38088.5	42006.8	4832.66	13753.9	17022.4	2756.5	8149.72	27042.4	15628.2
M235T57_NEG	N/A	N/A	235.065	57.074	NO	D	11524.3	22417.3	3389.32	6850.96	14583.6	5282.68	49536	37103.8	12855.2	12649.2	11559.4	14939.1	3964.82	8731.95	5127.16	7783.01	6637.16	20150.2	8494.43	3434.65	22575.5	14012	19716.6	26794.4	26458.6	12437.8	21076.5	8496.6	14945	26196.8	12654.2	54985.4	20458.6	15636.2	21415	18152.1	18848.9	8550.8	39750.4	324840	29364.6	31854.8	11495.8
M97T725_NEG	N/A	N/A	96.9707	725.248	NO	D	49649.7	76504.2	48188	24446.1	22776.3	3767.08	35809.9	18281.9	33574.2	27716.6	30725.5	28382.3	12794.9	24479.3	24255.7	39557.6	24114.3	33776.9	21700.2	3183.08	33840.8	45817.2	33782.9	55697.4	75608.3	25464.8	26559.4	36855.5	49021.9	39683.1	30129.2	30470.1	29300.1	4895.05	63402.1	28350.6	22731.6	40525.6	57435.8	60801	25921.7	24329.9	4921.12
M217T170_NEG	N/A	N/A	216.982	170.48	NO	D	4774.24	4128.43	4357.18	4373.77	3292.14	4716.12	4251.53	4118.35	6621.43	5883.27	4445.16	5891.54	4723.93	4744.03	15645.2	29575.5	5768.37	6516.34	6373.62	8885.55	4912.9	33111.5	25400.4	16877.1	18011.3	17785.2	13862.3	27432.9	24352.6	14987.6	20966.7	22813.1	11976	19232.9	28116.4	13333.4	3810.38	10619.2	28228.4	5175.96	13749.6	15511.3	23147.4
M399T35_NEG	N/A	N/A	399.161	35.455	NO	D	10067.5	13562.8	6585.63	4857.25	9929.16	10750.7	16213.7	5843.37	6085.59	8728.54	5426.83	8158.11	11900.5	7658.95	15801.6	12838.3	22226.3	23180	12144.4	16172.8	8392.27	7144.98	12734.7	9868.78	11485.8	10187.6	10157.6	12102.3	10943.6	11607.5	11407.6	10207.3	12060.6	12108.3	11989.5	11557.4	6554.05	11967.4	4982.37	5505.75	7755.95	6169.44	10216
M757T409_NEG	N/A	N/A	757.385	409.278	NO	D	9447.5	5851.77	18606.1	22748.7	8468.54	10378.1	5430.32	10767	6013.31	9438.26	8440.49	6357.71	6151.78	8214.13	23519.2	28676.3	15908.2	16046.6	15819.9	22938.3	9729.04	17791.6	13906.2	12048.4	6648.41	10062.4	6723.62	12863.3	14266.9	6952.24	13610.8	6664.76	6225.58	10931.3	9806.25	11020	7537.87	7998.1	8773.4	5496.8	6521.38	10385.8	5032.71
M99T714_NEG	N/A	N/A	98.9714	714.319	NO	D	44970.1	33226	45049.6	3211.41	40229.2	25668	26591.5	23870.7	6400.09	4156.99	35657.6	35168.3	48045.3	26735.4	43683.3	2768.28	25852.8	22767.8	3226.74	2922.6	30568.2	35465.7	26025.1	27427.3	29641.4	26143	39725.2	22918.8	34883.2	32790.6	25042.4	12086.2	27047.2	24579.1	23566.7	28616.7	38295.9	4626.53	2826.38	72208	19801	34020.3	35549.9
M389T291_NEG	N/A	N/A	389.134	290.978	NO	D	18302.7	14870.6	17520.8	17172.8	16891.6	28801.7	27228.8	21946.3	24617.5	22869.6	29954.4	29015.3	32884.1	25621.3	20546.4	26676.9	21198.9	27010.2	27283.2	29630.6	8488.4	14998.1	10967.7	11679.1	19229.5	17932.7	18041.7	19144.4	11896.6	18386.4	15943	16323.3	17374.5	11594.7	11945.2	11877.6	8050.36	13046.7	14334.8	8420.06	19914.2	6071.27	11536.7
M235T277_NEG	N/A	N/A	235.134	277.432	NO	D	6367.86	7362.63	6028.36	6886.29	6629.54	7768.88	8510.46	8102.89	5992.11	6199.06	7242.32	5645.18	7144.52	6016.12	5772.48	6403.42	6418.19	6174.88	5760.67	6461.29	4488.84	5258.78	5808.14	5125.46	5961.36	5418.32	5627.22	4667.37	4582.72	6267.68	5846.22	5050.93	5696.9	5731.22	5745.45	5927.85	6167.75	5725	4623.71	5854.59	4694.55	4575.21	6332.19
M498T363_NEG	N/A	N/A	498.354	362.571	NO	D	7081.34	7953.92	19433.9	18692.3	5714.38	5034.56	8756.02	9663.58	11937.3	11653.5	2775.6	5782.15	6337.13	6405.96	16275	21355.7	8012.73	8445.63	5205.26	9266.71	31152	19847.8	21707.3	11739.7	13906.1	16801.5	15919.1	29728.2	26511.5	14732.3	17192.3	13097.9	22507.3	16212.3	12923.3	19675.3	15582.2	30113.4	21427.3	24867.9	23193.3	16772.4	21678.7
M407T376_NEG	N/A	N/A	407.089	376.012	NO	D	13105.3	14305.4	20552.1	31396.1	13625.8	17145.6	32622.8	31981.8	4371.16	2776.69	6397.27	5248.66	3886.19	4760.21	16764.9	22964.3	12170.2	8462.41	12881.4	11033.5	12448.4	11298.5	12460.4	13824.7	13248.1	10598.5	7772.64	6608.18	4995.82	16432.2	13261.1	21614.9	15294.1	14434.5	11548.3	11552.2	13959.9	15307.6	14693.9	25192.9	17116.6	12118.9	13327.8
M99T768_NEG	N/A	N/A	98.9713	768.221	NO	D	29198.3	32462.5	34647.5	49173.3	23625.2	50959.3	31867.9	29555.3	25484.3	26577.7	24410.6	43621.6	38064	32247.5	38838.9	20046.2	52176.3	37862	3156.64	3205.03	6025.21	33161.9	31819.1	41442.3	32489.8	26104.5	42709.3	50972.2	7306.39	67552.2	31937.8	27748	43700.3	40389.3	22091.4	63131.6	21922.5	41196.6	24848.5	23869.4	35057.7	47627.9	32453.8
M547T168_NEG	N/A	N/A	547.162	168.1	NO	D	4225.18	3280.62	4521.64	3880.63	4985.35	5320.72	7403.96	3703.31	9873.89	10015.1	10227.6	2780.36	6924.21	13477.7	15925.6	19317.7	4321.51	4600.21	4600.78	13700.9	47392.9	63081.5	87699.1	62226	76076.1	67472.6	62333.8	59079.4	67266.4	61914.4	74992.3	63475.1	62877	77212.6	63724.6	59478.7	14242.8	27446.9	21419.4	20265.7	24008	29247.8	26141.6
M321T253_NEG	N/A	N/A	321.17	252.803	NO	D	20240.3	25048.3	137440	135800	50344.2	50742.7	57722.8	66855.8	27347.5	3976.56	24784.7	42503.7	34398.8	20008	78935.4	92671.7	29638.5	48712.4	30645.4	34686.2	70712.3	21885.9	25998.2	24875.3	35510.6	61665	43293.8	51291.2	16637	29192.6	19620.6	45225	39094.3	14774.6	32600.6	36649.5	7196.56	36113.4	14661.1	7062.02	55166.3	19897.8	29340.1
M267T357_NEG	N/A	N/A	267.196	357.342	NO	D	23222.7	34655.3	281719	226220	143741	180236	182072	170497	278491	211174	91093	105809	143248	121774	384107	435642	235189	322589	173198	253780	270738	101210	171330	160025	257130	382947	296040	382293	168939	120676	121588	172837	215672	69196	89081.8	225290	12193.9	205984	21554	12480.5	276670	41019.1	45342.4
M783T498_1_NEG	N/A	N/A	782.508	497.989	NO	D	10846.3	10094.8	15487.9	15289.6	7814.94	8202.18	5795.91	6370.15	5724.2	6427.38	8117.1	42362	6042.58	5714.34	12052.4	10698.9	7891.7	14783.9	10925.4	3952.02	9469.97	10474	4517.76	5716.94	3754.62	5118.35	18607.4	16036.3	8155.3	5549.59	3791.42	16194.5	13256.7	8026.09	9498.52	14870	4845.43	12012.6	18228.8	14704.9	13331.2	10210.5	5478.87
M136T159_NEG	N/A	N/A	136.053	159.378	NO	D	4098.3	3788.67	3334.48	3721.64	2985.8	2983.38	4297.14	2783.28	12939.7	11568.5	5715.46	5022.17	7387.71	6443.46	13694	14629.8	7825.67	5671.39	6337.98	7765.56	25108.6	21223.3	17102.4	17520.1	18910.7	12736.1	17433.1	13844.8	17108.9	17062.5	16533.2	15512.2	14479.1	18129.8	21393.2	16282.4	14190.7	18538	3374.63	12221.4	7419.06	12399.5	14821.2
M473T229_NEG	N/A	N/A	473.108	229.107	NO	D	5243.55	3166.59	18232.7	12012.7	10003.1	9539.08	6722.53	4781.87	92313.5	106548	44558.9	31320.4	50235.6	47898.1	67391.8	42334.9	47372.6	41071.8	50043.8	40139.1	69591.4	78832	89357.1	90846.4	93773.3	80781.3	91724.6	93265.9	84773.1	91622.8	85077.6	79339.3	86966.5	88717.2	58455.7	91848.4	133652	105245	15035.9	23275.1	19194.2	80091.2	95174.2
M267T366_NEG	N/A	N/A	267.113	366.302	NO	D	15242.3	18838.7	3618.71	6058.43	13431.8	14761.1	2786	3144.3	4629.86	4619.33	4563.06	4517.4	3473.07	4229.89	3624.14	13838.2	13891.7	11522.3	2947.17	11430.7	5460.5	5529.23	7447.53	12974.1	4779.01	5397.08	10856.3	5661.19	5670.47	3100.88	3711.34	3073.39	2921.96	4286.27	3700.19	13503.2	12308.4	4573	3250.2	4254.13	13476.2	5096.33	3700.38
M455T409_NEG	N/A	N/A	455.117	409.077	NO	D	7607.05	71181.1	22116.2	19713.6	18386.2	28480.9	23252.9	22466	24919.4	27871.8	49318.7	24699.1	21508.7	12534.6	26276.5	26360.8	10450.5	26431.3	5688.66	46057.2	24127.2	40452.5	46585	23157.3	22700.8	23692.7	8823.95	10281.3	11117.4	9253.11	20713.9	20640.1	4370.33	23284.9	15232.2	24963.1	15219.6	21687	12260.4	9584.64	20687.7	5314.65	20484.3
M214T170_NEG	N/A	N/A	214.018	170.483	NO	D	17132.5	17048.2	11799.4	12844.1	13014.8	19826.5	15654.9	14506	21556.2	21299.8	21105.4	20330.4	30926.5	27828.1	21813.9	23870.9	22027.8	23930	23741.6	29095.3	22238.2	29765.9	31909.9	27379.2	24616.8	22952.4	27030.7	21089.8	27084.6	19808.7	25075	19410.1	11649.5	26198.6	27848	21873.1	6193.69	12578	12021.4	12916.2	16191.8	20922.5	27035.3
M465T372_NEG	N/A	N/A	465.179	371.532	NO	D	10028.2	13082.5	6278.37	5852.53	7721.52	13357.5	9660.28	6293.14	10255.2	7690.5	11208.2	26635.2	15576.5	12403.2	11009.4	9207.1	14851.9	18672.4	13473.2	21612.1	17603.3	15104.8	20145.3	16189	14909.2	17490.6	24438.9	18085.6	20275.9	14341.7	17567.9	12796.3	10053.1	13997.9	13452.4	15144.7	7929.4	11284	11793.9	8184.26	10179.6	12358.8	12407.4
M267T168_NEG	N/A	N/A	267.015	168.472	NO	D	7217.38	5024.99	21881.1	2795.55	3855.69	8889.37	4681.17	3113.56	17873	25172.8	11095.7	14705.8	13812	19313.6	27353.6	16005.9	19493.1	23913.7	16012.9	22209.6	40882	57812.5	198761	112646	26301.1	20339	54505.6	82173.4	246551	54491.6	149322	33669	35319.5	264916	91184.9	91769.1	19017.6	18765.7	35225.3	38665.9	50060.7	110861	96345.3
M295T46_NEG	N/A	N/A	295.103	46.4715	NO	D	24218.4	26345.7	193588	221182	77573.4	82693.4	84105.7	140977	13728.3	11174.4	126419	166393	19795.4	41388.9	6903.5	109411	76602.3	208723	105729	67091.6	267589	169037	331588	321965	381856	268443	318613	367449	632272	484216	394449	401475	310377	310148	299327	317736	190350	285946	65937.6	260584	179414	303742	410745
M413T58_NEG	N/A	N/A	413.108	57.83	NO	D	3322.81	2799.14	11298.6	7534.97	5485.72	6671.6	6772.3	4355.55	10638.3	7590.51	9669.05	10441.1	10322.1	6702.16	20057.9	16062	14532.5	5102.18	8660.04	9392.45	24223.6	13231.3	13329.1	14970.2	33778.5	15924.3	14358.6	33091.9	32316.4	26429.6	26508.5	23055.6	28498.5	23091.2	25122	16247	9674.49	26124.8	20511.5	4747.78	11598.1	30669.2	21491
M97T763_NEG	N/A	N/A	96.9706	763.249	NO	D	2800.78	41671.1	15147.2	25064	30499.4	5146.73	88375.2	25651.3	30696.8	4175.11	21687.3	24250.9	38769.7	34196	26707.9	27198.9	28297.5	33109.1	25628.7	47459.5	32346.3	84406.7	31582.8	15509.2	35242.2	3897.22	30226.1	26673.6	44173.9	38833.7	9630.19	3741.3	24173.4	26940.8	32504.3	30736.8	27498.2	51427.9	41079.9	21180.6	33421.6	30587.1	68714
M329T199_NEG	N/A	N/A	329.043	198.624	NO	D	7938.13	7470.47	2801.43	3305.2	6374.37	5783.64	7166.28	5365.07	6277.8	5775.28	12724.8	11206.2	12725.6	9466.53	8280.61	10237.8	8945.33	7931.79	14391	13104.7	51128.6	50779.6	18663.2	36325.2	33371.8	19877.6	18242.2	31034.4	17172.6	20448.3	18154.2	13858.3	18665	17712.5	35259.5	17333.3	33347.9	31567.3	21910.2	15504.4	23111.9	37783.6	10321
M315T328_NEG	N/A	N/A	315.254	328.413	NO	D	20526.2	29448.5	7542.81	11718.1	48544.7	28799.2	12582	29071.7	10854.9	19069	41188.6	35757.1	31069.3	21421.1	7957.5	31347.1	23447.1	56773.1	33458.7	16271.3	4875.23	23633.2	13568.3	4713.57	6963.95	5676.49	13337.4	10099.9	6745.62	5137.39	6532.71	6934.02	4455.94	5147.85	5104.82	3212.41	5348.48	6822.54	5021.18	7615.96	13316	2844.17	6606.2
M739T500_NEG	N/A	N/A	739.453	499.537	NO	D	18913.9	19322	72796.4	51055.3	33763.8	19868.8	14793.1	9062	35086.1	38013.9	38744.7	52395.4	43647.4	58192.2	44974.2	35163.7	41586.1	33851.8	29430.7	37718.9	37127.8	35818.2	9409.76	12671.1	10935.4	9734.77	19077.6	10363.8	13642.4	4857.58	14254.8	35708.3	50095.3	38389.5	15292.2	12126	16668.2	58412.2	6594.98	7057.78	73147.3	65918.8	5656.7
M547T216_NEG	N/A	N/A	547.109	216.014	NO	D	4418.49	3020.02	5539.27	4777.92	2807.76	4226.25	3111.85	3090.39	42174.8	47750.1	13451.2	10375.9	10273.4	12032.7	6813.66	5400.53	5167.69	4152.57	4919.03	3936.92	11254.6	14923.6	11398.6	10860.1	14287.4	12985.1	14679.4	17617.5	15831.1	14386.3	13123.1	12439.8	17694.1	13013.1	11372.6	12765.6	5973.02	7082.66	3183.77	4741.04	12977	13241.4	33718.5
M222T37_NEG	N/A	N/A	222.045	36.973	NO	D	4425.27	4957.12	3421.3	8035.18	4165.99	4954.4	8069.66	5327.28	4405.08	4733.42	11663	6739.33	8307.25	6107.04	4585.37	4489.95	6144.41	7254.48	6991.86	4825.22	13466.8	8893.98	5858.08	10034.9	17479.1	13385.9	12967	11724.1	10775.7	14226.6	2811.2	14447.8	15916.2	9256.32	12413.3	9161.14	9089.85	10963.3	8548.09	15044.8	14164.1	8231.85	17927.7
M319T736_NEG	N/A	N/A	318.885	736.421	NO	D	40364.6	25783.9	29311.9	28461.1	23099.6	35673.4	31103.2	30536.6	23811.3	24638.9	87572.2	34995	30399.6	27442.3	31912.5	22255.6	32469.1	24755.3	31366.6	22427	42825	34769.8	30796	52824.7	29064.2	29699.9	46703.4	31823.4	4958.39	32261.6	4623.62	37632.4	37293.3	32265.8	28780.6	32125.3	31916.6	19339.8	30187.1	32330.8	33278.7	5489.19	13335.8
M293T24_NEG	N/A	N/A	293.015	23.976	NO	D	35185	45505.1	5620.55	4867.04	13675.9	38142.2	4295.63	2813.64	74734.2	58716	23250.9	22736.4	26045.6	13528.7	9044.55	5997.25	25192.6	32722.5	11752	40888.7	14953.7	78547.7	10134.1	34725.8	8326.75	7787.98	9907.89	6430.95	43965.6	12717.6	23999.2	9881.91	10151.5	22945.8	26618.3	9875.81	15700.7	8718.84	8839.49	6503.41	5938.97	4433.69	10575.9
M857T448_NEG	N/A	N/A	857.48	447.778	NO	D	37674.4	50730	308664	487811	46211.3	58243.7	57291	138514	105092	91441.2	73902.6	106882	69431.8	84001.2	253191	330896	67055.5	118777	39942.5	66909.3	134230	32729.4	27323.3	22055.2	34241.5	79293.6	41305.8	75978.8	83908.8	28577.2	24151.4	45979	27921.9	31422.5	24934.5	31006.9	2814.07	35722.6	34146	23535.9	30282	41927.8	26851.3
M669T368_NEG	N/A	N/A	669.065	367.79	NO	D	4999.15	7225.74	4220.03	3599.87	4367.4	7444.52	6495.87	2973.1	7225.87	7563.62	7592.48	7585.58	7650.67	4942.29	4634.9	5103	5090.61	8777.82	4500.71	6956.16	11930.5	7021.49	8791.54	6341.28	8434.24	10370.9	7057.82	10076.2	8543.06	7012.31	7348.04	7234.41	6447.75	6585.72	6617.37	5441.84	6330.3	7546.05	6939.15	7169.85	6545.8	6941.67	12455.2
M664T206_NEG	N/A	N/A	664.188	206.276	NO	D	8460.51	15692.1	2938.7	7744.95	10767.4	7331.32	7172.62	5509.06	16748.7	25092.3	11141	7826.78	14502.5	11694	6522.47	7025.44	7486.45	7707.53	6287.81	6767.11	12661.5	19749.6	36014.3	33511.1	24628.1	25904.8	19080.2	40511.7	33647.5	33390.7	32411.9	32439.2	42173.1	52802	9059.47	44923.4	30199.3	14142.9	14580.5	16201	26994.2	18393.9	20209.7
M727T184_NEG	N/A	N/A	727.207	184.468	NO	D	5202.69	4744.3	4390.39	4694.13	4504.08	4206.61	4775.37	2831.09	5188.99	4860.41	5006.31	3370.09	8972.64	4658.61	8307.82	6464.14	4649.41	3347.08	4897.59	5355.23	19758	19135.9	22131.2	23851	20788.5	19540	21957.5	28979	28453.8	26676.3	19775.5	3926.17	31546.3	23761.6	42778.6	25534.8	15765.7	23415.4	14653	7582.23	22833.5	30367.3	34797.7
M352T163_NEG	N/A	N/A	352.082	162.643	NO	D	5809.93	6051.86	13892.5	16906	15334.6	14009.3	20611.4	20055.1	10518.6	8155.98	5802.04	6954.3	10474	13807.4	18175.5	18519.8	5292.62	26256.3	26971.6	25347.6	24097.8	7801.74	21071.1	10894.1	35884	26943.6	16139.5	5258.6	21992.6	32580.5	24665.9	12157.1	15083.1	23447.2	18904	26020.6	9220.42	23239.1	29195.3	15362.4	32434.5	31890.6	27377.8
M316T58_NEG	N/A	N/A	316.151	57.827	NO	D	64905.9	46639.4	46828.1	64287.8	43010.4	46976.1	43522.9	25404.3	14810.3	17214.5	7264.57	15923.3	37465.8	24843.4	30351.1	37091.1	33421.8	20275.2	29449	32378.3	24248.7	16988.5	37630.3	16836.9	29847.6	27014.5	20664.8	29194.6	13314	27460.9	18756.2	15940.5	27158	24986.5	25354.1	31080.5	31496.5	29582.3	21529.1	77242.8	22464.7	14367.4	28220.6
M413T386_NEG	N/A	N/A	413.157	386.423	NO	D	3888.93	20911.8	9011	6767.6	7251.26	9605.26	8877.6	7672.38	5733.97	6249.58	12847.4	5082.79	6529.44	7913.7	6851.56	5829.98	4776.22	7291.27	4120.57	10054.9	7691.34	10479.6	8230.09	5843.6	5403.55	7440.96	3188.97	4759.94	3762.47	5187	6550.92	4155.61	3605.06	4850.74	5548.3	3966.18	9504.36	4114.93	4362.7	4433.37	8444.99	3300.57	5195.31
M593T184_NEG	N/A	N/A	593.244	184.336	NO	D	2839.9	43527.1	42470.4	60722.1	33870	22690.4	23513.9	29791.7	7648.15	8190.05	20480	27233.3	30923.2	30805.6	85110.6	94547.1	6880.25	27653.3	34067	38465.4	83149	109660	76686.7	141680	169140	193020	208817	86549.1	160646	92609.3	141485	149362	62723.4	137675	92835.4	122032	10365.1	66844.5	8081.24	4012.04	18765.4	31235.3	30305.3
M535T159_NEG	N/A	N/A	535.109	159.186	NO	D	6322.75	3069.77	24068.5	14059.6	46556.7	29911.8	29014.6	10996.5	8911.63	5787.59	11083.8	14119.1	7329.42	11472.7	85696.7	43859.2	34716.6	14759.1	18531.1	44846.6	175399	226893	249213	270059	263818	175298	234318	211444	251479	244229	234146	270845	211356	276576	263065	268939	53103.7	214167	4558.12	10009	7809.99	304369	16791.5
M208T58_NEG	N/A	N/A	208.062	57.537	NO	D	10158	14035.3	14346.5	12834	12258.2	22622.6	24851.9	18707.6	7780.34	4621.89	17845.7	18799.7	16363	11257.6	5508.14	6242.36	15049.5	8132.77	17063	12135	19417.4	7330.21	11297.5	7476.33	35384	21719.9	14631.5	20698.5	24634.7	13347.9	20334.8	22240.3	10087.8	14247.3	11171.5	13424.4	18591.5	23709.3	16668.8	25220.3	7838.18	15332.9	12700
M351T646_NEG	N/A	N/A	350.773	645.509	NO	D	7572.53	5094.29	8217.25	5008.77	5993.83	7975.3	8431.99	6087.21	7783.68	6372.49	6820.26	3311.4	7369.71	6999.99	8142.33	7795.16	10753.5	7446.45	5742.45	3255.29	5885.59	6507.39	3582.68	5691.94	7346.43	8726.39	6121.92	5805.24	7536.06	7049.12	6603.53	8990.31	6228.64	6106.22	8958.12	7802.06	5480.36	7065.08	7073.04	7903.09	6081.37	6416.28	5335.49
M297T168_NEG	N/A	N/A	297.006	168.343	NO	D	4806.22	7748.84	10352	8444.68	8396.16	12259.3	17659.1	14690.1	8834.19	7950.75	8497.11	5949.7	4960.52	8862.51	5820.46	9071.77	6466.17	6246.47	9573.82	10592.6	12201.6	7888.59	14219.3	4665.64	9528.67	12918.6	9381.96	7851.24	4167.75	9235.04	7796.73	6277.33	15456.6	4538.49	14997.5	13401.1	12020.7	5592.74	8527.22	5433.04	9595	9114.3	11184
M885T225_NEG	N/A	N/A	885.115	225.412	NO	D	28222.1	35166.7	6844.66	7219.26	17225.2	19387.6	25637	14142.3	15014.3	14710.4	27962.8	19670	27891.6	22897.9	10909.4	12068.5	20230	22689	18370.5	26790.1	8161.08	9153.84	13918.3	12143.1	15188.4	19316.1	14147.1	11903.2	10304	14930.4	16214.3	12625.3	9190	13245.7	10450	9918.57	10865.1	9107.63	24635	19761.6	8587.56	8402.93	9386.89
M619T374_NEG	N/A	N/A	618.932	373.979	NO	D	7090.63	10203	7105.46	5405.83	8106.65	8316.11	9641.4	9269.5	3419.6	2852.27	4484.88	3866.53	4599.02	3458.64	7622.6	6116.31	5146.82	5627.05	6363.51	7142.83	7430.01	7471.74	7647.91	7007.39	7812.47	7491.69	6140.81	4995.95	4502.63	7226.16	7097.53	8316.72	6234.84	9044.27	5035.58	5739.97	7970.49	5403.28	6936.28	8182.89	7540.54	5910.44	7192.64
M319T768_NEG	N/A	N/A	318.885	767.721	NO	D	36652.5	17563.8	5988.57	20772.8	27363.7	64155.4	37530.2	58641.7	3923.64	28424.4	10700.5	21302.9	36504.6	32534.7	19599.3	19357.8	9261.27	86014.7	2865.03	85020.1	21281.2	62919	23435	5146.24	18748.4	14145.9	43710.9	32507.7	31844.2	29884.2	46152.5	15365	4400.33	23701.8	59276.6	72340	18322.6	3446.07	12691.3	37935	56126.9	33192.5	23923.2
M269T704_NEG	N/A	N/A	268.801	703.88	NO	D	37918.4	44209.1	30206.9	34630.3	50347.8	37376.2	33512.7	12787.6	33335.1	13284.3	30982.9	31177.6	62716.7	41940.4	22974.8	20391.1	31739.2	28630.5	25326	34338.9	17994.7	5670.72	39308.7	24876.2	3145.13	34651.2	30710.2	19543.2	34885	26751.6	53382.6	11125.6	20594.1	45300.5	56678.5	41745.8	19112.7	41317.6	74272.5	25582.4	4259.26	29847.1	49735.4
M255T248_NEG	N/A	N/A	255.124	247.774	NO	D	5849.25	7329.11	11875.4	11240.3	4473.39	7031.75	6810.64	5735.26	9044.93	6543.64	8187.03	12068.3	7674.6	6366.53	11518.8	14007.5	9017.07	16886.4	10885.4	18583.7	11510	15338	12026.8	11397.6	11621.9	13092.9	10952.2	15983.6	24993.5	10406	8710.03	10978.3	8495.06	10252.5	8206.29	7997.56	8524.57	8752.77	9976.48	6270.71	6347.11	7262.92	8353.73
M185T26_NEG	N/A	N/A	184.959	26.18	NO	D	7885.4	9218.4	10167.8	7139.76	4811.12	8498.03	10598.1	5759.2	5169.58	5408.9	7012.22	8503.94	8227.35	5704.34	9061.08	8082.96	7247.95	7764.93	6702.89	8138.46	9033.56	6620.14	5681.91	5389.75	7062.85	10895.9	6785.32	4051.46	5295.75	5927.63	4690.9	5124.25	7580.39	7020.2	6214.96	5379.31	4935.92	7590.64	3638.48	9348.67	8025.42	4334.67	8413.24
M381T409_NEG	N/A	N/A	381.184	409.147	NO	D	3647.71	22456.2	7363.97	4868.91	10284.2	13934.2	8905.76	9244.51	6712.87	8803.23	16037.3	8824.09	8542.91	3652.43	8406.11	8262.56	4077.61	6077.1	9925.84	13578	5714.35	15893.8	15346.3	7588.97	10224.6	6126.21	2867.86	9023.51	8180.1	8611.81	7294.64	8335.23	10378.6	9508.31	4529.66	7292.16	9913.96	10630.2	5847.92	10277.5	8375.74	10762.6	8427.19
M379T287_NEG	N/A	N/A	379.078	287.431	NO	D	7314.11	6329.58	5951.31	3801.5	5023.42	6346.16	2869.69	5280.17	29242.1	10524.2	19130.9	7568.51	12782.7	15953	4463.55	5382.8	6019.71	4769.12	13203.1	17042.8	27500.6	39150.5	17210.3	26102.8	7043.58	9526.12	9195.45	22272.2	18816.8	12542.1	22458.2	13826.8	4907.6	19786.3	9064.83	14933.6	20033.9	19359	19002	16712.7	10750	29756.5	20596.5
M553T355_NEG	N/A	N/A	553.086	354.882	NO	D	4629.36	7140.86	3232.88	3955.45	8320.03	7564.16	5507.96	4961.28	4224.84	3992.72	7361.1	6052.03	9505.59	9351.61	6202.92	2873.02	9276.33	5451.4	7138.36	8339.26	4663.35	12639.8	9664.01	9068.56	10393.8	6416.29	7312.87	5942.29	5825.79	9734.11	10048.8	5558.86	10310.5	8980.54	6643.35	8818.78	6450.87	9700.59	7234.12	6862.7	3716.21	7908.96	8821.66
M545T322_NEG	N/A	N/A	545.121	322.234	NO	D	14309.8	15189.5	13506.9	20738.1	11387.3	13214.2	9208.27	10478.5	31320.7	20584.6	30409.3	31691.9	20107.6	20638.8	27953.6	39609.3	9196.39	22306.6	19001.8	32862.6	76868.7	469046	208991	145060	121281	87991.9	165157	261360	105511	63137.2	107907	37096.6	54862	88432.2	77719.1	68510.8	130177	199743	83939.1	47867.7	49382.2	444482	76764.9
M451T236_NEG	N/A	N/A	451.097	235.636	NO	D	20987.8	11854.9	6954.26	6373.79	15061.2	8571.02	8456.55	6307.9	7109.3	8433.1	13460.8	14771.8	8313.64	20070.1	10616.5	3971.39	17998.4	10332.1	17399.1	10909.5	2878.78	5564.93	4776.47	4099.89	5418.23	5518.15	9408.74	6632.53	5760.66	5119.29	4468.68	3638.99	7809.58	4264.21	5062.21	6709.07	7557.18	6530.43	7343.45	6385.12	9944.18	6420.18	4994.22
M517T201_NEG	N/A	N/A	517.205	201.384	NO	D	53615.5	109976	227936	542309	17895.4	16996.7	116265	243422	29909.2	14161.4	9499.91	9407	11545.7	12744.8	81011.7	125873	56162.5	45225.3	20817.6	30914.3	279107	58101.4	50427.3	48542.9	20809.4	55926	19425.3	73998.1	11527	41561.7	52364.9	65225.4	13165.5	30017.1	52764.7	38816	13262.2	17729.3	31337.7	9483.81	69318.5	184435	50451
M619T391_NEG	N/A	N/A	618.971	391.279	NO	D	15203.1	29311.7	14713.5	17454.7	8595.09	15568.6	17291.3	17483.5	15182.4	14432.8	13956.2	13403.8	15566.1	13505	15604.7	16849.1	13123	14790.9	2880.65	14700.4	16910.7	16100.8	15942	15076.9	15814.5	16609.5	15322.9	13932.5	15851.7	14916.8	16686.7	15449.7	16391.5	15759.1	14473.5	15297	17258.7	16076.7	15643.2	17074.6	14131.4	3522.37	14910
M315T670_NEG	N/A	N/A	314.905	670.346	NO	D	137742	133708	171124	130361	150729	161117	124057	126644	142834	117588	146577	196171	130196	434648	155290	126565	47330	4069.25	159197	183407	140748	170599	147071	108182	3060.77	137797	193328	175621	63750.7	159400	129048	76492.4	188998	154726	135768	281361	162200	219815	120443	164809	215279	140668	134316
M127T105_NEG	N/A	N/A	127.04	104.552	NO	D	27022.8	22099.2	25407.3	23814.4	12447.3	13491.7	22629.9	24593	17954.4	26361.7	10942.5	25183.6	12269.6	25540.2	22429.1	22975.6	18371.2	15935.6	24483.3	25747.2	26465.5	10466.7	15935.4	21008	6732.98	23506.9	9720.17	12592	28495.3	15885.2	24110.8	11347.2	12780.4	35738.1	30414.7	19379.3	8100.37	24778.7	9933.78	25145	25412.7	27000.7	23561
M313T714_NEG	N/A	N/A	312.908	714.438	NO	D	23328.9	32790.8	23924.7	15988.1	21966.6	37290.6	29470.1	22527.1	53042.1	42230.7	26334.4	23798.3	48150	35390.9	31899.6	19654.3	25904.1	22515	23589.3	24724.1	22672.2	27503.9	22101.3	26948.1	20171.3	23266	22494.4	37481.5	15642.8	38587.9	39426.1	25422.6	34325.9	22963.7	35788	25154.9	22392.6	22758.7	32239	22325	43422	34974.4	31397.5
M294T62_NEG	N/A	N/A	294.121	62.054	NO	D	46456.9	48705.8	65601.2	69529	38625.6	43757.5	58461	42347.5	14181.4	2887.35	7055.58	14096	35422.9	16686.4	39763.5	39049.3	44568.6	23948.2	43036.4	30120.8	59961	6122.02	48111.9	29116.5	56015.2	40860.7	44345.6	4125	25482.9	32493.8	24245	37877.9	19219.9	12250.8	8637.58	42486.2	48922.5	62585.9	40208.7	78852.1	48272.5	26232.2	53723
M311T503_NEG	N/A	N/A	311.167	502.923	NO	D	89380.5	98958.5	6196.41	42801	38766.3	48194.5	49066.2	145627	58439.3	49141.4	58601.3	39747.6	42092.8	49062.2	36088.6	25118	38101.3	35712.4	29298.7	46486.8	72020.9	55585.6	33984.8	68941.6	58682.9	38236.7	134402	12602.6	52646.9	56667.8	56821.7	86255.8	74235.6	74060.4	53740.8	89321.5	102402	77363.9	80669.4	131612	74516.1	24668.7	72363.2
M891T445_2_NEG	N/A	N/A	891.451	445.022	NO	D	18417.8	33162.5	32609.3	46923.2	18802.4	23055.3	22549.7	26113	49993.6	64254.9	31151.2	29851.7	31457.9	41043.4	49288.7	54959.2	42141.9	36411.9	31111.8	47468.7	34922.3	41317.4	39654.6	35579.7	21282.8	22559.3	20200.5	33503.8	46507.2	21253.2	45299.1	27792.1	12382.3	36434.2	30115.4	28687.6	17070.9	15708.5	21743.6	12436	14181.5	53200.6	27236.1
M201T660_NEG	N/A	N/A	200.95	659.668	NO	D	27043.4	101722	97138.4	104889	103947	68988	83528.6	99703.7	80443.9	135601	95680.3	104824	67056.6	98619.1	105866	105681	63098.2	112413	94812.5	105547	92363.2	60645.5	91856	96006.7	97435.7	95090.3	60591.6	99528.4	110411	90898.4	87284.1	61251.4	89681.1	93271.1	112655	72926.4	111682	2894.4	88457.9	105424	56203.3	100839	81846.1
M779T375_NEG	N/A	N/A	778.831	375.48	NO	D	8870.36	12717.3	8681.83	11949.3	11900.1	13533	13566.7	15316.2	4563.1	4919.83	6049.68	3585.94	5040.75	4013.29	8434.39	10735.7	8819.17	8191.82	11438.5	6211.35	7927.16	3778.84	8849.57	6656.34	9306.81	8089.57	5930.55	7694.32	4432.4	10702.2	9232.85	11044.6	9318.16	6694.48	8331.7	10434.5	8395.42	7858.87	9417.13	11254.4	9089.91	7312.96	6940.55
M513T219_NEG	N/A	N/A	513.234	218.724	NO	D	84004.4	81450.7	144394	123873	114155	106513	141124	132051	56888	54005.4	196178	315512	110977	127546	138690	215495	115355	126059	155647	128854	666201	339275	499302	423191	427131	255418	352894	287131	168548	212155	562845	291442	162507	377842	246994	473205	29885.9	215292	157708	126838	91971.5	241345	159601
M377T283_NEG	N/A	N/A	377.243	283.087	NO	D	37277.7	39048.1	96466	64957	193576	154462	151678	96034.2	158770	304658	342039	214710	308332	306921	63446	54325.7	133673	177532	196685	297291	17067.6	32584.1	30105.8	22609.9	60026.2	53800.6	48134.2	46249.6	24519.7	36136.5	11575.2	44523.3	52260.6	7305.1	10606.1	30785.5	27049.1	74840.5	22514.8	39832.6	71363.6	7602.57	27640.3
M397T311_NEG	N/A	N/A	397.259	310.906	NO	D	27944.5	24390.6	35868.2	25948.7	26233.8	31063.5	12250.4	11828.5	22975.6	23275.2	56264.2	106623	15856.2	18263.5	12514.8	15456.5	14699.2	36300.4	8319.72	11431.8	13115.7	7759.26	8176.58	5014.17	9329.7	15321.7	16334.8	28365.1	22457.8	7644.66	5893.31	8734.25	13645.8	8662.38	5319.98	10510.5	16636.3	18461.4	11309.5	14894	14098.8	5459.18	10323.4
M227T236_NEG	N/A	N/A	227.092	235.882	NO	D	5919.65	7896.78	9233.83	7874.03	9559.36	12738.6	6914.29	8016.14	7038.48	5913.15	6149.87	5445.79	5730.31	6029.72	7536.29	7954.42	8382.02	6268.13	8785.97	7249.02	5526.82	5979.72	6921.93	7107.39	6425.31	6803.06	6997.62	7273.26	8696.35	6207.68	6167.91	5500.45	6346.66	6079.01	5586.54	2910	6979.33	7362.04	6130.31	6677.73	6402.64	4835.91	5760.22
M169T106_NEG	N/A	N/A	169.015	105.972	NO	D	13252.4	8994.05	29914.7	30502.9	46808.4	62064	40818.3	47558.5	15584.9	14341.1	12787.8	13996.3	26447.9	26618.7	128500	86224.1	96992.2	60855.7	100575	148959	264057	210726	8902.42	12651.7	11940.6	8825.7	13839.8	13266.5	12333.5	10017.1	43413.4	12676	12262.9	9954.91	299905	61713.5	675965	905628	26945.4	101768	156200	130301	1.39675e+06
M403T148_1_NEG	N/A	N/A	403.061	147.802	NO	D	15308.9	13941.6	10348.9	14864.2	7784.52	5801.11	9967.53	7894.84	7000	10067.1	7023.42	21957.3	6634.53	7509.86	24198.6	12312	19273.3	8958.88	38222.6	63011	4839.17	7672.69	10571	4098.07	4132.07	115415	3817.92	138286	165384	4381.9	3773.33	2913.6	136046	9675.14	4267.9	165839	5259.97	5973.6	149236	4598.74	4147.48	5692.77	10916.8
M317T173_NEG	N/A	N/A	317.19	172.546	NO	D	12029.5	15683.4	10412.1	19673.8	5377.93	13773	15400.2	12688.6	8718.55	9446.01	10533.6	10649.9	14180.6	11463.8	5756.25	13977.9	4416.85	10630.1	3652.78	11196.5	8414.6	9403.34	4660.79	3811.1	7802.08	6975.62	5222.4	4405.65	3481.58	7320.72	7167.72	7102.39	7617.08	6696.44	5427.79	3991.03	9239.76	7777.89	8960.34	10654.9	6100.16	4206.08	10951.1
M663T350_NEG	N/A	N/A	663.055	349.967	NO	D	3836.67	7999.87	3098.17	2918.34	3691.24	6191.87	5901.45	3610.41	9188.35	9925.31	9483.65	7941.2	12515.8	10704.2	3166.26	4098.86	5696.92	10477.4	5500.25	10203.1	14001.7	9385.18	12420.7	8990.94	15352.4	15914	17571.8	16519.4	16665.6	14686.7	9526.17	9194.95	10858.8	11381.7	9428.18	8691.67	8099.61	13000.4	9538.91	11055.1	5468.37	10958.9	12452.3
M346T142_NEG	N/A	N/A	346.056	142.171	NO	D	22699.2	36640.1	12671.1	11732.6	14282.6	37316.7	14986	11596.6	20194.7	21213.1	16922.2	14352	24831.9	18916.1	24760.8	20696.2	19843.3	22311.5	19287	24910.2	10066.5	11615.4	7728.1	9020.25	10512.3	10772	12062.8	5288.41	11090.6	11067.3	10591.4	10500	9505.71	14665	18238.5	8634.92	17669.4	14559.6	5396.51	7345.2	7014.09	10749.8	10623.2
M228T58_NEG	N/A	N/A	228.053	58.475	NO	D	66418.5	55782.5	30786.9	13975.8	18912.8	13610.4	19111	8932.3	74332.4	68632.7	41754.8	15473.2	19659.5	14459.4	14762	37056.5	43242.4	46966.6	14832.9	13742	26246.6	13937	13461	39928.9	17594.2	28266.4	10949.7	19072.3	3196.38	24713.5	79490.6	20344.3	31509.3	48192.3	38887.2	23621.8	52366.3	31858.4	25578.1	12497	6250.91	5819.6	7346.01
M761T497_NEG	N/A	N/A	761.485	496.747	NO	D	52487	15206.1	64266.1	48252.4	39549.2	14423.8	9776.91	20457.3	12124.1	14549.1	31771.5	30372.8	22687.4	15710.9	14648.7	13013.2	35043.7	16483.2	25215.5	13078.9	23264.9	20066	10475.2	24876.5	16057.7	20035.7	31302.7	58167.1	14262.9	13745.6	16286.2	19598.9	24494.4	15873.7	14375.8	34581.6	20407.1	33309.2	23527.6	17773.2	27945.6	59938	15674
M117T26_1_NEG	N/A	N/A	116.983	25.741	NO	D	17679.9	11958.3	7973.78	6056.56	5918.16	9202.03	7827.83	4783.65	22617.8	19796.6	16724.9	15002.3	16943.4	13681.8	14091.2	7407.25	11594.4	17015.4	11458.6	21349.8	206377	22280.8	13004.3	15277.5	10215.7	7694.33	8070.02	6127.29	20158.2	8389.41	22475	5231.28	114718	16491.3	16874.2	10382.6	53568.8	5683.67	5937.85	5483.88	4267.41	59401.8	31315.4
M534T387_NEG	N/A	N/A	534.236	387.257	NO	D	17143.7	14196.9	3139.46	2928.23	41992.5	12703.6	5319.1	2976.57	56193.4	77213.8	83435.6	47816.3	61225.4	52968.4	15951.2	9757.46	36730.5	16567.7	20393.4	21438.9	11211.4	42140.4	35351.4	24580.3	23684	22807.7	25350.6	23554.4	66951.6	22187.5	47116.5	7807.43	20170	40433.3	46451.5	27694.7	32098	23855.3	21204.8	17799.9	10888	41373.7	32926.1
M744T410_NEG	N/A	N/A	744.067	409.511	NO	D	5334.55	5048.78	3102.58	3383.98	8466.22	6853.91	3438.21	2931.86	8763.13	9894.27	7041.39	6738.14	10315.1	8305.25	6308.41	6282.93	6970.73	6507.82	6821.64	6392.62	6914.78	6505.83	6808.72	6394.63	7342.35	8363.37	7501.26	9175.01	9961.4	6721.21	7376.51	4896.75	9593.28	6609.93	9122.66	6555.92	8711.09	9616.99	6612.02	8080.95	8049.39	7962.18	8366.36
M450T168_NEG	N/A	N/A	450.209	168.318	NO	D	11111.3	21355.8	16195.4	15202.1	11888.1	11178.3	21107.8	12908.1	6335.29	6661.99	7610.7	9270.23	17034	10679.1	10209.1	9852.33	8658.86	8307.46	5928.14	10022.4	11573.7	3944.49	6984.01	4825.15	9204.02	8479.42	8532.95	8459.76	4998.09	8611.62	4965.73	8571.37	9060.34	6451.12	6449.09	7200.97	10520.2	10468.7	11595.3	13042.8	9685.21	6478.89	8915.97
M721T379_NEG	N/A	N/A	721.41	378.659	NO	D	6303.48	7882.72	6590	5303.21	7970.83	7686.53	4390.93	3902.99	3119.47	5560.78	6149.39	7764.61	2932.61	6535.75	6750.24	4525.37	6855.94	8286.22	3535.5	10549.1	13086.7	18766	14650.5	8478.34	9162.65	9370.34	19281.7	11827.8	11209.5	9287.29	7663.78	11927.9	13691.3	9227.97	13358.9	10997	14044.7	15681.2	10512.1	8474.19	12366.7	10441.6	10808.4
M390T410_NEG	N/A	N/A	390.239	409.781	NO	D	8152.13	4575.28	8420.87	11628	8082.37	7396.21	5325.14	4753.87	20004.1	19102.8	12299.9	13392.2	9025.8	13076.6	11405.1	14515.3	8823.4	13614	8447.41	11294.6	13738.6	27372.1	18449.8	12365	15790.2	16938.1	13269.7	18802.1	25743.9	7322.73	10091.9	5936.44	8411.54	11956.7	6735.3	7370.04	7037.38	14732	14023.7	11525.9	8318.05	15079.1	12041.2
M313T447_NEG	N/A	N/A	313.193	447.031	NO	D	45514.4	25200.8	42880.4	15104.7	27827	24016.4	18355	5870.06	38527.7	102778	32032	38592.7	93656.1	108289	71004.1	74186.4	60377.5	87260.1	28549.5	57111.6	10384.9	48594.1	18233.9	8463.7	7304.33	16397.8	33127.1	17974	25299.6	3545.38	9976.43	5578.39	5702.58	11965.9	8349.17	7466.64	12254.2	38406.9	9286.46	9504.36	12606.5	32553.9	9152.93
M425T171_NEG	N/A	N/A	425.062	171.296	NO	D	33775.8	11258.3	12122.5	5877.33	24428.5	24167.7	22041.7	9035.91	32877.8	4987.12	18248.4	32753.6	38791.4	34635.6	15503.2	16589	17653	19761.2	6756.65	13836	11260.4	3875.23	11005.8	13295.3	24671.9	17023.2	10701.3	14162.6	17183.1	15135.6	16101.9	19213.5	8656.55	25642.2	17525.1	23075.8	26573.3	14291.8	48899	56648.5	13357.9	22550.7	26515
M791T213_NEG	N/A	N/A	791.16	212.784	NO	D	11214.5	5177.07	2941.1	3426.94	3416.32	3454.22	5896.19	3734.28	8355.22	27016.5	7563.66	3007.5	11154.4	14408.5	12041.5	9681.52	7997.46	4422.18	3886.07	16207.6	13519.1	9750.37	86654.3	66981.7	58707.4	38472.5	39671	61911	147246	57639.3	80070.5	80274.5	88158	108269	36716.6	65882.4	5561.31	11759.3	507981	27605.1	17204.4	28349.1	41151.8
M223T219_NEG	N/A	N/A	223.061	219.244	NO	D	3161.26	3949.41	200292	117755	6444.34	149701	124401	150506	9185.48	2942.05	10534.7	7465.33	8670.48	9269.93	7662.48	8551.92	5333.92	6242.29	8449.43	14457.1	7493.7	30436.5	13209.8	12176.3	10163.3	8509.43	6748.62	11321.6	10053.7	7960.05	10944.3	5211.02	5261.8	10728.3	10325	6141.33	8877.18	10112.1	7859.91	6679.52	3509.83	12920.3	6951.72
M807T370_NEG	N/A	N/A	807.156	369.538	NO	D	6064.7	2946.03	9252.3	6739.13	6763.44	4299.12	4098.67	3047.56	11694	12463.5	5316.21	8272.93	3864.5	9415.55	19636.3	21245.1	11729.2	17175.7	7347.86	16202.9	39653.2	48743.1	30803.9	17142.4	22374.1	37563.1	35875.8	57489.8	55944.8	13668.4	13328.8	11861	19105.7	13790.6	10942.9	15689.4	18812.3	35706	21439.1	5584.04	25067.8	29024.7	15368
M675T218_NEG	N/A	N/A	675.192	217.503	NO	D	73374.1	91523.9	87523.7	163269	57556.5	28093.7	91791	113763	192506	135205	12904.4	19988.3	65827.2	100834	124181	125281	143242	61651.7	66467.7	59525.6	267410	53062.8	128128	96046.5	78865.6	160288	84390.5	116233	39289.4	98456.2	98875.4	288353	50306.7	44791	126579	137323	7668.96	46482.9	82881.7	20741.8	135761	203464	87857.9
M535T220_NEG	N/A	N/A	535.31	219.743	NO	D	7004.61	9101.75	13238.2	12003.5	9519.98	12668.3	9538.04	10707.4	13000.5	20144.1	18725.3	15408.4	13715.2	16580.2	10586.7	8375.05	17612.7	12553.4	11514.2	18305.1	17685.8	4347.3	12694.4	11176.2	18104.3	13652	5845.28	10471.3	8331.98	10067	13262.2	9309.85	7477.73	9669.66	7125.73	10910.4	8012.18	11840.4	24790.4	12862.4	17225.2	8941.99	5201.71
M194T14_NEG	N/A	N/A	193.815	13.802	NO	D	80320.8	95019	48795.3	77772.6	84538.8	40617.1	59719	103555	53292.7	55562.7	65324.1	30513.6	51193.2	59454.3	31589.6	85578.1	52745.9	81185.5	47180.3	35155	136666	87667	65701.3	26893.6	65279.7	4744.91	81878	85071.4	70856.9	84702.8	102250	41782.8	9011.45	49731.7	52973.3	74199.7	74215.6	46002	53357.9	80496	4569.84	92019.6	125974
M338T187_NEG	N/A	N/A	338.101	187.177	NO	D	15419.1	11742.3	23981.8	26225	17921.5	15439.8	19226.8	15523.9	36029.4	34888.6	41050.5	34502	32176.4	32926.4	18662.4	22514.9	30272.4	37274.5	46581.5	34196.7	21299.3	18687.5	14422.1	14416	17410.9	16955.5	22524.4	18793.9	12652.1	16349.6	19939.3	15355.9	8609.86	15855.5	21291.9	16148.5	23243.2	15707.9	11125.9	26722.4	17734.2	16750.4	35554.8
M423T250_NEG	N/A	N/A	423.085	249.505	NO	D	6367.36	2956.46	9179.93	42705.6	20935.9	7673.25	4360.42	20930.2	18213.4	18441.9	9341.75	8548.67	8604.19	12777.2	18194.9	18710.4	9575.71	10865.2	7766.49	12489.8	29558.7	60925.9	53773.4	37256.5	30062.7	32991.5	33338.4	29071.3	38253.3	27778.9	35206.1	17943.6	16959.8	32558.8	36563.7	20561.4	22129.1	24145.4	10313.4	9579.04	6108.3	27335.2	23439
M653T409_NEG	N/A	N/A	653.371	409.031	NO	D	46217.6	2957.39	84365.2	83700.9	39001.5	40972.4	108297	53745.4	56272.3	49496.6	28543.1	40819.6	29369.9	41939.4	66420	72493.2	61518.1	76004.1	46359.4	84439.5	203769	108221	83857	96485.9	61316.5	89437.6	92031.4	100631	85741	55143	46075.4	70614.2	46401.8	51116.2	88891.9	66268.6	40185.8	62311	126793	28568.3	74569.2	187805	122356
M286T160_NEG	N/A	N/A	286.071	160.386	NO	D	124941	134628	96827.8	172651	112032	141811	156686	215745	54124	78789.7	67093.4	89383.7	88564.8	53282.3	110400	146283	74652.8	88670	82322.3	91465.3	137745	68020.2	75286.3	10612.4	75601.1	76037	87204.7	76972	29995.5	57350.7	8513.57	55092.6	76176.4	41656.2	29036.1	79237.6	25771.5	75366.8	183536	174569	203186	6997.67	81905.4
M378T193_NEG	N/A	N/A	378.215	192.648	NO	D	23241	28915.2	40985.4	29066.4	15413.7	13333.7	37262.4	21075.4	12202.7	7405.25	7584.39	5266.2	15438.5	11398.7	20232.8	25783.6	19000.3	24132.6	19775.2	20247	21788	16830.2	7095.45	5092.14	8964.45	8010.23	16581.7	8466.37	3174.04	9659.22	5748.17	6329.48	8254.09	10417.1	13268.9	7728.41	18843	28191.2	19295.3	17090	13066.9	7456.09	14007.1
M199T768_NEG	N/A	N/A	198.955	768.471	NO	D	11431.1	6392.17	62079.3	160030	36849.5	54028.1	39738.5	124756	45210.9	56493.1	35407.6	37808.4	95358.2	7730.31	85405.9	29397.4	80406.4	70180.9	27316.1	33360.6	6471.78	14434	27099.7	86994.7	5349.86	34922.2	36586	15960.8	63066.4	71237.4	131753	41636.1	59057	12961.5	70401.3	79589.5	48248.9	129634	64874.2	4557.99	96332.5	35384.7	11377.9
M753T482_NEG	N/A	N/A	753.349	482.056	NO	D	6508.49	15095.5	9052.22	4636.91	7087.08	10377	13495.6	11153.2	8782.79	7633.62	15170.6	4205.23	9018.33	8440.32	14958.1	11269.7	15307	6410.38	6784.62	11398.2	33172.2	43417.5	33769	18693.8	17113.8	20096.9	36752.8	48454.9	34250.6	16919.4	17140.6	11627.7	20115.7	19971.7	18877.7	22323.8	17037.2	49056.5	70290.2	17013.6	63482.8	31031.2	15266.1
M673T347_NEG	N/A	N/A	673.188	347.424	NO	D	5253.41	7838.23	4852.31	4162.45	6215.08	5620.05	7837.11	2964.48	8190.2	6601.01	7277.68	4708.54	7160.93	8684.8	11564.8	11768.6	9020.46	7121.38	10171.2	8406.01	6128.6	7975.29	11379.6	9829.32	7495.98	7721.52	7548.16	5703.33	8013.78	9021.13	11852.6	7479.1	8968.29	9958.01	8161.42	8607.49	7655.24	6941.49	4291.98	6809.91	4925.64	7755.48	6251.34
M425T298_NEG	N/A	N/A	424.986	298.227	NO	D	8801.59	12936.6	6070.5	10079.4	4831.82	6833.48	15545.1	5603.69	8606.64	6485.87	4603.61	5490.84	9535.76	8952.01	8872.62	18583	5525.57	4983.22	6009.73	5532.21	10313.7	6403.51	7648.79	10296.9	4499.11	8438.76	4638.04	3977.62	4279.44	8276.19	5721.47	4236.47	4850.64	8687.89	9404.85	4861.98	13648	6955.98	4015.19	8084.3	4728.95	4348.67	9626.61
M153T26_NEG	N/A	N/A	152.987	25.7285	NO	D	10581.9	15167.3	16577.5	14871.3	9763.45	18361.8	16894.5	9645.46	10236.1	11034.2	18308.5	14835.8	17495.9	12778.4	13604.4	13624.1	14599.8	15700.6	16652.5	16598.6	9105.55	10305.7	9747.14	10978.6	17984	13777	9014.32	7278.74	9350.29	10655.7	6646.19	9615.73	8192.65	9323.12	9445.91	8182.68	4769.77	8064.77	4990.67	9004.71	4970.37	6018.21	8628.08
M445T168_NEG	N/A	N/A	445.23	167.866	NO	D	3962.72	6061.28	28826.3	30435.1	9811.74	4419.35	21220.6	13892.6	7029.26	5705.04	5295.13	5708.08	7118.72	6034.07	11584.2	15911.1	7533.72	7375.72	8159.53	3796.31	40540	9238.33	14714.4	4473.74	17485.9	19432.7	19357.4	20625.3	6161.82	16692.2	11803.4	20052	24264.2	12527.6	9156.16	16435.1	13312.4	19438.1	24038	35558.1	33152.1	12459.4	16895
M401T148_NEG	N/A	N/A	401.063	147.895	NO	D	2970.74	23336.8	69178.6	31029	10211.7	11454.3	17404.6	18636.5	42548.8	24428.2	9871.61	11418.5	23006.7	12052.8	46862.8	37670.7	75289.1	28842.6	25113.8	7016.73	14766	19525.9	15075.5	13878.5	23395	11641.5	23330.5	10787.7	22183.7	13605.3	37218.7	13262.9	11155.6	31495.9	65880.3	12109.6	19921	21591.4	20831.5	17557.6	20740.5	24068.2	23451.7
M303T164_NEG	N/A	N/A	303.18	164.041	NO	D	12326.2	14182.9	7718.24	11646.6	5571.4	13367.2	8700.25	13674.6	11678.7	13631.3	8757.4	19617.4	17325.3	12467.8	6164.09	8741.51	9370.53	4891.17	5910.55	14388.6	10387.6	7970.19	9851.7	9100.41	12252.2	7410.05	7715.69	9176.71	8664.86	11025.4	7905.08	8688.31	6289.72	7832.29	7338.91	6727.25	6900.18	7381.36	10147.4	7986.36	8243.61	6539.99	16981.4
M184T169_NEG	N/A	N/A	184.098	168.818	NO	D	21536	35069.4	40240.7	33347.7	18585.4	21924.3	28373	25642.6	16920.5	36278.7	12623.2	20978.1	34484.9	22509.3	24622.2	25754.2	24882.7	27879.2	17727	15426.5	40053.2	13522.7	23058.8	9059.29	42126	27190	19560	16243.1	5612.7	31347	6970.94	11074.1	24963.6	8211.3	17458.2	11772.1	26527.9	35016	8896.97	9008.12	15827.6	13017.5	18892.6
M244T98_NEG	N/A	N/A	244.13	97.6095	NO	D	15562.5	25461.8	18929.4	30271.9	22872	16476.9	28154.8	20299.9	2975.83	4891.07	4642.63	6719.02	12671.4	5185.3	31691.2	17001.3	25069.1	15984.1	14618.3	19211.8	26888.6	15500.8	23682.4	10555.9	23527.7	9943.67	24846.3	21220.2	19533.9	24392.7	17258.9	18666.5	24515.9	20515.1	20874.5	24621.1	18216.1	24178.2	19111.4	42772.8	28095.1	15450.3	23997.3
M545T241_NEG	N/A	N/A	545.108	241.106	NO	D	46732	55767.9	6727.44	7906.62	6411.48	5564.29	6583.74	7387.02	26695	35916.4	29481.8	19160.3	20206.8	26390.4	10390.9	10226.5	10771	9322.07	11749.4	12845.5	8145.86	11803.9	4434.35	5392.27	4258.63	3844.07	4421.29	4278.08	6076.58	3964.6	5403.16	3410.66	5618.81	5930	9797.38	5173.58	24936.2	4300.83	19973.9	8998.66	40018.5	18242.4	15400.2
M211T235_NEG	N/A	N/A	211.134	235.402	NO	D	28586.1	23142.3	21540.5	31802.5	19358.1	20876.2	16612.2	8720.39	12539.5	13779.3	22305.1	27026.3	50334.8	25132	11678.1	14866.2	17132.4	19292	13285.1	16070.2	3785.21	8881.77	5780.28	4516.76	5262.71	5615.38	5400.34	7583.15	5819.71	4780.67	5901.33	3673.41	6839.48	4656.01	7489.65	5816.63	5349.42	7977.94	6899.26	7061.54	8882.89	5339.27	5812.21
M119T644_NEG	N/A	N/A	118.926	644.019	NO	D	32296	48593.5	36037.8	51079.8	49374.1	42839.3	42920.1	48436	42620	38798.3	44361.4	47164.8	39776.4	37920.1	58786.2	46162.2	47846.3	50517.3	44420.7	47564.9	48370.4	45433.7	50384.2	39499.4	46373.6	34619.2	46327.5	40218.2	49468.6	43400.5	38797.2	57388.7	36039.4	39665.7	47878.6	63853.9	37269	43238.7	40490.7	50364.5	40468.5	43233.4	55902.7
M361T326_NEG	N/A	N/A	361.249	326.238	NO	D	10799.4	8231.58	63932.1	25070.8	193308	102929	39986.3	28963.2	60941.5	165957	144876	262732	197592	158674	35211.3	26345.6	63623.2	72426.8	82678	79880.9	16963.4	10008.6	7693.46	3932.08	15703.6	16691.8	16137.7	8044.7	16583.4	8290.3	18114.1	7390.43	12715.8	11858.4	12749.7	6757.11	4563.31	22701.6	14761.1	6056.41	20112.2	13991.6	5941.04
M434T252_NEG	N/A	N/A	434.159	252.212	NO	D	13337.7	6707.31	6060.41	7266.85	9629.91	7019.88	6822.24	8765.02	6028.11	16486.2	14375.2	12017.5	14415	16369.7	5421.5	14662.5	10286.4	2986.09	10010.2	9290.27	7151.42	12246.1	11443.8	10646.6	6531.82	4792.05	12112	11306.8	8247.64	9496.83	6778.42	4921.05	5901.14	8352.33	5240.87	6503.91	17215.3	8419.03	11641.4	8853.68	7809.1	7578.86	4783.64
M547T448_NEG	N/A	N/A	547.304	448.031	NO	D	4732.21	2989.23	154416	77049.5	74203.5	97811.7	58488	60660.7	272645	198230	274153	474177	132456	279337	491604	457697	321288	580022	302822	290437	413344	664570	625630	358744	374650	340805	483651	665866	874038	355184	478238	202227	311594	286871	281250	360094	193760	417357	542633	232085	243932	529577	366453
M201T20_NEG	N/A	N/A	200.951	19.679	NO	D	61560.5	33172.4	32100.7	30761.3	30073.4	30789.1	30744	33383.1	25309.9	39054.4	35751.7	56688.2	29852.4	41561	23423	37611.9	38987.3	29953	53482.7	22184.6	33491.5	31379.7	34354.7	30712.3	30257.1	42549.5	25455.7	21906.8	57315.8	33781.3	26499.2	23405	30485.1	33916.1	57354.4	32389.8	34073.1	32784.6	19971	32685.9	32182.1	43215.9	34056.9
M324T165_NEG	N/A	N/A	324.156	165.338	NO	D	32216.5	45473	79147.4	132058	36006.4	24064.4	42541.1	73141	24011.3	18436.8	2991.07	5638.93	12564.9	12217.6	68118.6	59257.5	31923.5	24792.8	16186.9	18495.9	60103.6	19399	20261.9	25786.5	14206.7	20425.6	25081.6	29177.5	7548.09	23012.2	23518.6	35362.7	15199.7	14466.9	42758.7	25162.7	7420.1	17063.8	16560	12239.6	31998.2	61391.8	42525.7
M147T241_NEG	N/A	N/A	147.045	240.856	NO	D	4949.42	6279.02	5027.65	4547.28	5597.19	5628.35	6952.15	6126.89	4652.08	4208.91	6325.71	5342.87	6024.4	4908.43	6454.4	4781.9	5853.71	4413.2	4741.37	4362.59	4870.59	4642.67	4483.45	5701.01	4074.21	4219.25	4729.22	8162.68	3905.29	4781.2	3829.3	4244.11	8310.24	4139.58	17355.4	4960.87	5726.46	5997.25	4378.43	3990.33	4754.11	4569.44	5301.94
M187T44_NEG	N/A	N/A	187.072	43.829	NO	D	44647.9	45921.2	18802.8	42556.8	51228.2	37130.1	17469.4	12398.2	49872	63763.7	65345.4	51139.5	31860.9	40511.1	23789.7	24062.9	31277.4	34088	32270.4	33110.8	41859.5	47324.8	15994.5	28964	22359	15855.6	42026.7	30282	7110.78	16880.7	24539.9	13205.8	34268.7	13727	37685.4	14601.4	23200.4	39829.8	15934.5	13962.1	9898.04	29697.9	13768.3
M393T138_NEG	N/A	N/A	393.062	137.983	NO	D	5864.42	4021.22	8587.99	6847.04	6427.43	6424.45	4483.97	5273.81	11015.3	17045.2	8213.82	7796.31	4996.62	8703.81	8153.25	6105.07	5960.93	7430.41	7441.85	6120.83	5801.75	9023.78	7948.45	8529.69	8749.55	8710.82	8480.48	2999.4	9148.7	6236.23	8985.9	6821.02	7904.25	8248.85	10063.6	9003.17	10150.1	9398.42	8812.37	3795.99	9284.04	12337.8	8604.71
M451T208_NEG	N/A	N/A	451.139	208.14	NO	D	42475.1	38396	11148.4	20199.6	93594.2	93355.8	142068	213198	20350.3	20078.8	108569	92980.5	63850.4	84727.5	6461.71	10762.5	43404.9	56486.8	83272.2	65234.8	22167.2	7156.56	27192.2	30385.8	42694.6	36309	34692.5	21354.9	33129.4	40985.7	32265.5	40766.1	38442.2	30748	10759	26833.5	50616	21014.7	26105.5	69433	99559.5	10203.9	22642
M354T333_NEG	N/A	N/A	353.979	332.765	NO	D	4532.14	4531.45	4086.87	4287.05	4263.79	5990.17	3920.17	4680.14	4617.23	4388.89	5009.41	4470.55	4001.12	5773	4682.76	4172.28	4692.09	5207.46	4248.45	5486.43	4762.3	5028.53	4683.56	4797.75	4842.13	4446.95	4576.38	4411.9	4598.49	4843.07	4600.72	3746.17	5650.14	5742.67	5872.79	5380.48	4643.37	5514.63	5086.33	4064.56	5395.73	5680.52	4947.54
M457T343_NEG	N/A	N/A	457.068	343.452	NO	D	34060.8	12632.6	130272	64527.7	158249	62788.5	65536.2	60210.1	111587	116557	63624.1	65650.3	69554.7	118381	217903	118478	148762	97442.3	147230	81007.7	81269.2	66589.2	65606.1	64430.3	68787.2	71089.2	146972	94330.7	65609.2	64117	61702.7	63420.4	113405	39323.8	41045.2	107215	23541.1	123354	33524.7	20247.7	132067	66145.9	51947
M1001T329_NEG	N/A	N/A	1001.25	329.03	NO	D	8677.78	8280.9	6692.88	5366.08	5321.86	5785.33	3848.57	3011.73	8694.01	8264.95	9092.29	9284.13	6126.86	11253.7	8249.85	13220.1	6939.58	10549.9	7909.49	15221.3	22269.6	33237	41487	29197.6	35071.7	41947.9	44417.5	65917.1	77038.9	24074.6	27033.6	22085.1	48699.6	25604.5	10890.1	26703	20180	33319.6	36515.1	18338.5	22353.4	32900.9	19246.9
M310T144_NEG	N/A	N/A	310.135	144.437	NO	D	15909.1	15720	50821.5	39397.2	9813.56	14132.4	27102.9	16653.1	4524.8	15287.3	6982.93	7418.65	17725.1	12971.4	5790.96	13752.7	4559.76	9099.23	11590.5	5643.77	24046.2	10777.1	9073.21	8433.88	16013.4	13437.8	14910.4	13755.6	4934.04	9998.78	5309.92	12074	9943.65	6290.62	6368.04	8466.14	11781.7	16317.1	10605.4	13003.1	12079.4	9646.4	12915.1
M242T153_NEG	N/A	N/A	242.067	152.585	NO	D	5677.49	18483	35714.7	25144.7	5351.45	4051.78	6236.83	20536.4	12352	7495.98	6033.04	8621.55	10367.1	11490.7	12116.8	13426.4	9605.41	12783.5	7947.78	13256.8	12882.6	7212.43	13155.6	16458.3	6297.4	5650.7	6194	17806.9	8713.91	5511.84	11825.7	12706.3	6789.56	13894.9	8772.77	5673.06	12545.7	9029.02	8529.58	8559.64	7156.61	7584.95	19059.1
M755T198_NEG	N/A	N/A	755.203	197.89	NO	D	9273.05	10044.9	13716.9	17745.8	10994.3	10424.3	8507.06	5587.73	26163	23234.5	9088.21	7699.8	13110	11439.8	10515.9	12492.4	7776.38	6042.72	8192.45	9560.15	31437.5	20934.5	27787.5	36746.6	35869.7	35258.6	34562.1	39089.1	23934.2	34282.4	30657.2	31719.3	30052	27028.7	18147.6	32537.5	18261	21108.7	17864.7	8414.93	21117.5	27567.6	19965.2
M377T54_NEG	N/A	N/A	377.145	54.014	NO	D	3752.9	14540.1	89561.5	20433.5	5472.63	4322.03	5992.14	4173	46205	49044.3	67033.6	14964.1	5439.63	24601.1	25150.7	19197.1	3961.67	35627	12692.4	24900.9	4921.33	239580	3328.34	397735	16699.6	17097	3017.05	10912	318076	8203.26	437921	5764.94	10502.6	548778	12941.6	10571.6	16234	9597.88	9017.43	18445.3	13226.8	22336.8	18159.8
M177T764_NEG	N/A	N/A	176.952	763.749	NO	D	37791.6	38393.6	19350.1	38273.4	27005	39822.3	48112.1	30460.6	67440.3	38477.8	54298.4	19037.8	18130.3	29553.2	28225.1	28461.8	27060	33104.7	22941.7	27698.8	33727.2	35348.3	33895.7	46095.7	64182.3	6503.14	26201.2	4445.44	43062	33663.7	37144.3	154479	22339.7	61978.6	44288.8	15268.4	29640.1	43829.3	23558.7	32101.8	32356.2	25667.2	18271.8
M429T185_NEG	N/A	N/A	429.139	184.726	NO	D	9241.89	25625.8	35790.8	14021.8	10922.7	5131.71	11282.7	45316.7	55020.5	16653.1	57211.3	11162	3018.19	37272	21381.2	61179	9528.08	39542.7	10359.7	14312.2	43112	28109.7	38419.7	36911.2	44169.5	27387.3	24792.6	49836.7	44994.6	41613.7	39437.8	28326.7	30196.5	31686	21530.3	41464.1	15433.8	21093.9	30574.2	28445.7	25666.1	41516.9	45913
M456T247_NEG	N/A	N/A	456.108	246.504	NO	D	20395	11984.7	7509.67	6652.3	16833.7	8907.61	5594.25	4249.28	9283.48	10868.5	11385.1	15711.6	13689.5	18804.7	11621.5	5831.36	17985.1	9400.86	15160.2	8054.72	3020.5	7679.12	5807.84	4673.03	5375.08	4491.79	7516.85	5768.73	7595.52	5039.42	6363.87	4474.05	7076.44	5885.02	8799.98	6607.36	13489	8506.41	9641.95	7044.72	8402.01	9156.96	5452.61
M747T405_NEG	N/A	N/A	747.31	405.282	NO	D	8984.85	10512.9	22943.7	12118.2	7334.8	6202.31	13743.1	6366.86	10295.7	11802.8	6051.64	10628.5	11732.7	7555.73	13732.6	19247.9	6987.77	8666.45	4752.76	11206.9	9528.68	11386.6	11404.2	9474.16	15027.4	18280	12927.4	32224	14491.1	9739.75	14587.1	14647	12172.9	14746	11559.7	22094.7	7559.29	23911.9	7019.65	3774.99	14646.6	10113.9	9044.29
M636T493_NEG	N/A	N/A	636.417	492.988	NO	D	48114.4	26619.3	6833.31	18725.6	168726	65828.5	21392.3	18886.5	44728.9	7573.24	119234	58564.2	80178.6	262276	130157	41802.2	224516	47049.1	104440	29656.4	15731.8	43875.5	30725.8	29329.5	43872.4	40706.3	76839.4	24480.8	33370.2	14944.7	32768.6	10547.9	18016.9	39854.2	35300.6	44216.9	69705.3	50029	27813.5	43745.3	38890.1	125579	43036.5
M343T56_NEG	N/A	N/A	343.103	56.3295	NO	D	7876.33	8550.39	24830.7	11012.2	22065.8	5592.22	12584.4	13103.6	8961.07	16895	22919	16005.8	20352.7	21722.5	15382.7	17426.3	12405.7	17793.6	16152.1	20997.9	28890.9	21083.8	29675.4	32514.5	40597.2	36431.8	31848.6	47030	32187.5	30548.7	36437.6	31322.6	29387.1	34628.7	24555.6	34408.5	24706.5	32839.9	11962.4	22749.4	27501.4	23217.2	32545
M262T132_NEG	N/A	N/A	262.13	131.766	NO	D	67927.2	62314.5	41619.5	33875.1	83399.1	88748.6	61974.5	50868	22976	33035.9	36433.6	77479.4	160316	70033.2	28020.3	34333.7	64668.2	46044.3	83264.3	31466.5	76152.5	20560	30992.3	19847.7	102134	79218.5	109944	45523	10156.6	86347.6	8097.07	36598.9	69285.2	12559.2	35401.2	40164.2	86471.8	82395.7	97953.5	97862.6	33056.2	15785	37999.8
M392T196_NEG	N/A	N/A	392.205	195.951	NO	D	37761.3	22607	66635.8	77353.8	3127.34	53214.8	61156.3	79200.9	26953.9	20793.2	20056.6	21377	30327.6	4971.07	46333.5	48427.4	4133.63	24993.1	5852.51	3419.17	83400.5	5730.61	6954.79	29460.2	43543.4	21672.2	43235.3	18214.4	21359.3	4028.7	33075.7	43482.2	29245.7	3930.94	42979.4	39356.5	6042.45	50644.8	25556.5	10175.2	22981.9	5437.94	25324
M565T338_NEG	N/A	N/A	565.137	338.045	NO	D	11604.6	7116.28	8728.62	9976.79	11496.9	14212.6	9485.42	5422.62	7361.56	9665.63	11560	15479.3	14091.5	14303.2	12015.6	10517.3	12819.7	13376.6	10797.1	16040.2	11184.2	13945.7	14099.6	10338.4	12246.5	11493.8	12418.8	13120.2	15644.5	11664.2	11811.4	11575.9	10207.1	9879.1	11461.7	11858.8	12668.2	15882.9	7711.96	13219.8	16606.4	17866.6	18669.1
M304T60_NEG	N/A	N/A	304.15	60.084	NO	D	22133.2	23398.8	30951	35919.9	23032.2	24208.6	19515.5	15279.6	5901.1	7966.38	18143.2	23171	18078.9	9184.15	14904.2	17923.3	18123.1	11896.1	13338.3	13020.6	20698.1	8812.77	12155.4	8150.65	39748.9	17645	12244	10498.6	24652.8	14156.2	22031.3	9986.3	22778.8	9713.52	15310.9	13570.3	24227.4	24672.1	43070.5	31195.1	15591.4	4036.89	19342.1
M541T209_NEG	N/A	N/A	541.174	208.884	NO	D	12377.3	7346.22	3982.35	5004.45	7327.27	7358.2	6261.22	5744.52	8802.03	8479.61	49251.5	13680.8	36165.7	61938.9	8405.03	5862.87	11001.8	7519.25	18009.3	29009.8	39843.2	23911	16041.8	13637	13641.8	11584.4	9988.36	16165.6	17648.4	13423.3	14890.1	11459.7	15338	19306.5	57957.9	11932.9	22508.7	20033	121229	39579.9	39751.3	8426.76	8386.4
M304T167_NEG	N/A	N/A	304.129	166.834	NO	D	7475.42	8655.84	77276.6	94165.1	9132.74	8340.09	7912.6	4069.05	4872.44	6981.98	3829.82	79372.8	7955.6	5414.01	89130.5	86759.8	6102.98	5019.98	5890.34	5859.45	53113.7	61356.8	70636.5	64452.8	5479.68	54793.6	6723.51	5197.7	59503.6	6426.83	4088.88	4471.94	8676.5	65200.9	4839.25	49217.1	6856.74	11869.3	5151.94	59662.2	7486.87	42953.6	66940
M197T58_NEG	N/A	N/A	197.022	58.1435	NO	D	79719.3	83062.4	9143.58	5276.16	57187.6	66083.6	84096.4	32317.2	6440.5	8077.91	75760.7	54274.9	70971.7	58456.2	3749.54	5759.02	42765	38102	42722.5	56480.5	18768.3	15120.5	16068.5	15743.5	9396.89	12147.2	14841.8	28231.4	10628.7	18771.1	6854.81	18163.3	14493.2	11835.1	18858.3	16224.5	13151.6	18244.7	30680	8390.09	8741.09	13542.3	11481.5
M151T106_NEG	N/A	N/A	151.004	106.002	NO	D	600822	62825	697235	6354.45	12783.1	14693.6	10820.3	12241	537571	240233	34501.4	43004.2	5651.61	5786.36	36824.2	24385	28700	15923.2	31065.1	43086.2	88505.7	63259.2	10346.3	3037.53	26191.1	9533.66	18868.8	21917.3	16387.9	10612.8	11501.6	25677.3	5549.64	9493.66	90141.8	15971	193235	258527	5640.16	39689.5	48484.4	36563.3	388803
M1130T202_NEG	N/A	N/A	1130.3	202.352	NO	D	5070.68	7398.51	8884.09	7997.27	5864.24	10991.7	10222.6	8975.24	8343.9	10244.2	10787	10156.3	19113.6	16591.4	10387.5	12108.8	11523	9647.03	9563.04	11933.5	11116.5	11845.6	38857.5	34482.6	37823.9	35299.4	33256.1	34559.2	34702.5	38276.8	35605.7	38638.9	33316.8	32555.6	15854.4	30933.6	3476.94	8095.29	9530.11	23027.4	7166.59	10361.8	12175.4
M345T25_NEG	N/A	N/A	345.027	25.493	NO	D	6764.53	10753.5	9080.74	9461.74	7459.36	6542.91	7704.54	7048.48	7150.46	7429.93	9126.71	9095	10611.6	11410.6	11809.3	6420.64	10111.5	7152.12	11306.8	9680.24	9658.15	10366.9	9055.98	10812.5	9834.31	9684.81	8468.83	6911.83	9008.76	10743.1	7086.37	9376.89	9283.86	10280.5	6002.07	11077.8	6338.49	10759.4	8275.09	6278.73	7385.58	10205.9	8721.03
M940T413_NEG	N/A	N/A	940.005	412.518	NO	D	6815.98	5812.17	3041.38	3629.14	8333.41	6397.43	4824.92	3801.56	10795	10296.3	9258.17	9902.22	10619.7	11074.4	5978.2	5800.38	6461	7658.38	6833.12	7883.43	7633.96	8169	7814.11	6460.93	8899.65	9075.52	9227.19	8692.25	9731.48	8519.16	8775.97	7834.34	10211.9	7518.92	10512.6	8068.73	9744.78	9868.19	7600.84	7761.26	8474.93	9248.15	10332.8
M455T247_NEG	N/A	N/A	455.111	246.542	NO	D	27247.7	17191.2	16156.3	12293.2	27004.9	13042.6	8145.36	8478.56	12071.8	22077.4	14320.3	17485.4	13830.2	19863	17103	11945.1	20678.2	13822.8	20312	10242.7	3998.65	13272.9	8018.6	7536.49	6516.35	6607.13	9816.34	7939.29	9490.51	6636.79	9966.95	5605.73	10746.6	7163.5	11290.3	8546.31	18169.1	12578.6	9578.4	10305.3	11926.7	11096.6	7898.75
M181T775_NEG	N/A	N/A	180.859	774.92	NO	D	8446.96	29720.2	45624.4	35190.6	5419.76	34367.4	5607.94	28194.5	46817.7	25924.9	71366.8	40616.1	59449.8	3438.45	18754.3	56897	43650.3	32377	40616.2	6410.93	25184.1	49191.6	53164.2	44114.3	97255.7	47978.7	31988.1	4727.12	39513.8	41117.4	24082.4	38337.2	5346.52	67408.8	47086.4	43022.8	44549.6	50755.7	5984.84	53700.4	36394.9	5237.26	27979.8
M432T247_NEG	N/A	N/A	432.208	246.608	NO	D	11708.4	10293.6	9897.52	5505.58	5842.05	10031.7	4643.75	4761.35	7763.8	7753.25	9349.9	7957.07	8209.34	9575.28	7132.4	4077.59	12328.8	7172.93	10929.8	7836.01	8358.03	5138.39	7291.63	3507.81	3049.37	8058.2	4852.8	7012.71	3686.21	7383.77	7462.95	3623.23	3916.46	7676.76	6517.31	4118.84	6703.63	6654.67	4761.57	4242.25	3940.46	8193.2	4820.63
M362T380_NEG	N/A	N/A	362.246	379.625	NO	D	3997.6	3057.03	12826.8	9032.19	12306	21924.3	7822.8	5124.83	27858	23638.9	33292.4	56368.3	18078.8	24614.8	35908.2	34554.7	23019.9	39210.4	13864.5	30086.7	13735.2	19711.6	38207.5	18529	30894.5	45326.1	64431	49632.3	56149.8	28870.5	22001.9	22459.7	45131.7	21325.8	14313.5	34851.9	16304.3	40168.8	43486.1	10826.2	18514.5	12209.9	39161.3
M390T24_NEG	N/A	N/A	390.036	23.996	NO	D	11735.1	8189.22	8854.45	5608.94	10699.7	12317	12660.8	17752.3	35543.8	18677.7	17410.4	13223.5	7387.24	14744.4	16789.8	19071	17158.7	12432.9	11159.9	10602.4	11753	7812.67	11592	3070.91	5642.28	3497.7	8020.97	22239.9	8103.65	7690.27	8303.91	8231.01	14225.5	3273.44	26780.9	4678.84	28545.6	9186.76	11905	10253.4	7697.19	21654.9	21141.2
M260T150_NEG	N/A	N/A	260.121	150.268	NO	D	52148.2	39070.5	49392.5	23607.6	29696.4	8621.94	28238.6	6026.27	61895.1	46550.9	36810.2	87484	59443.7	66200.4	32772.1	34630.3	43795.4	32202.6	31816.1	36210	12943.6	16312.8	7825.92	18315.7	5581.13	16531.2	17708.4	7869.33	6041.03	21808.8	12711.1	9184.17	6059.96	13848.9	24044.3	9101.26	12365.9	8298.59	32047.4	15275.7	14303.4	6018.48	18225.8
M251T44_NEG	N/A	N/A	251.06	44.182	NO	D	8424.3	5628.44	4268.46	6124.46	7031.15	8032.36	5669.34	3080.17	8125.02	7164.19	9153.69	6037.43	9081.48	6623.27	4099.64	4399.32	4857.98	5871.96	5224.89	4374.84	11879.4	14161.1	14823	12216.1	11032.6	7908.44	8593.03	9649.7	11867.6	11015.2	14768.5	11908.8	9544.48	13828.7	18309.9	9983.01	6719.32	9418.63	7410.12	8537.1	8844.39	11680.2	14675.3
M332T128_NEG	N/A	N/A	332.146	128.321	NO	D	10589.1	12870.1	42189	32550.7	15291.1	20917	18130.8	10593.4	4836.71	77054.3	14796.7	20365.1	11902.6	10522.1	12304.2	5324.76	18855	21373.5	20402.4	17289.6	29122.5	14415.8	53247.3	12542.3	41686.7	22862.8	34637.9	34940.7	17077.9	27044.9	110580	47043.9	36119.4	8196.26	9531.8	20827.3	29253.7	23894.9	18040.5	15004.4	33693.2	9741.01	93060.9
M449T381_NEG	N/A	N/A	449.173	381.454	NO	D	8501.78	3256.86	10454.8	7659	3493.43	10497.6	5852.19	3080.8	7080.27	8997.89	6593.15	11066.7	4544.86	9881.64	8784.76	11699.7	5648.52	6943.63	8435.65	19364.6	19603.4	64223.9	42256.9	25105.5	36936.9	33265.7	48808.6	32964.3	74033.2	20563.7	24738.1	46268.6	68008.2	22043.8	33070.9	15276.4	14208.9	30325.2	34630.7	23416.1	23753.2	61360.8	11846.9
M487T398_NEG	N/A	N/A	487.269	398.082	NO	D	32613.1	32708.7	39414.1	32182.4	21391.7	33035.1	19552.5	6558.98	81394.7	188553	33833.5	106908	37309.9	45706	33115.6	36078.4	28999.8	16455.4	26154.2	44339.9	40492.7	87077.7	54434	37026.9	33325.8	53461.5	58661.6	39450.3	78949.9	44474.5	28447.2	6715.22	24043.5	25965.6	22244.1	34892.5	50649.9	96336.2	104500	38578.8	36395.5	34603.7	36552.4
M757T365_NEG	N/A	N/A	757.435	364.567	NO	D	33887.5	43642.4	29609.3	31685	32820.8	29895	26022.5	27487.8	31370.5	38183.4	23476.7	26934.8	47661.5	55288.3	32124.2	31219.4	47341.1	42156	37376.6	40638.5	42274.3	49102.7	29341.5	24697.5	25264.8	28133.3	28456.4	29373.4	40942.3	25036.3	37329.5	24506	6164.81	19016.8	42467.6	24444.8	6031.84	14372.7	15836.9	3100.01	9400.57	38130.6	15609.7
M323T43_NEG	N/A	N/A	323.03	43.064	NO	D	11926.4	15746.9	4598.03	3905.94	6121.55	9623.12	10179.5	4005.99	3690.42	4349.05	3728.04	6390.82	11081.3	7158.96	11566.3	7650.02	9206.72	11873.2	12662.6	9594.35	14746.1	13004.1	19271.2	15930.4	15500.6	14478	16896.8	12100.7	8847.23	12254.4	14854.5	11193.6	12110.6	13704.5	19826.6	15534.7	8739.79	12636.1	4869.44	13856	9322.12	8473.55	11553.9
M233T722_NEG	N/A	N/A	232.801	721.766	NO	D	57800.6	7386.47	49366.7	35986	25591.7	5487.15	24586.9	66240.7	33573.4	48259.3	47377.5	46269.1	32142.1	29410.7	70856.4	34060.3	11614.7	31508.9	40715.8	10647.8	36586.5	60978.7	24485.2	4502.17	52837.1	31125.6	39678.7	17265.4	48599.6	36205.7	49514.6	38554.9	47915.9	36597.1	7505.77	38599.9	34631.8	51309.2	3793.5	34140.4	7578.09	35761.2	6098.25
M231T773_NEG	N/A	N/A	230.802	772.696	NO	D	41881.9	22449.9	55330.7	34185.6	28356.6	34037.9	31829.3	28302.9	39143.8	40994.4	59548	47630.7	5352.66	34404.8	61480.5	17581.8	46182.8	20554.7	6472.21	26519.6	20746.6	43198.1	33861.5	39185.1	66768.3	19889.4	18521.9	31740.9	9018.24	37620.5	16323.5	28961.3	33577.9	32975.5	5211.85	34828.8	3110.68	4016.62	20134.2	30859.6	15573.7	31353.2	33229
M425T422_NEG	N/A	N/A	425.327	421.75	NO	D	12090.2	5885.73	18332.6	11367.2	12622.1	11744.4	5987.81	5043.86	61723.7	61897.8	99726.6	53803.6	26211.4	68428.5	8646.67	9506.67	9997.13	17772.3	9373.74	22713.4	11376.3	67045.1	49576.9	26023	23332.4	25944.5	28667.5	27377.7	79193.8	17705	34199.2	8825.4	15170.2	30930.7	18535.5	18624.2	29335.8	28610.4	25322.8	22438.1	13721.9	45770.9	22073.8
[truncated: 2,712 more rows]
[truncated: 145 more columns]
