# Supplementary material for: Metabolome-based prediction of yield heterosis contributes to the breeding of elite rice
Source: Life Sci Alliance. 2019 Dec 13;3(1):e201900551. doi: 10.26508/lsa.201900551 (PMC6918511; doi:10.26508/lsa.201900551)
Supplement: Supplementary file 6 [file LSA-2019-00551_TableS6.xls]

## Sheet: S Table 6 pca_score2012 1K
Table S6 Scores of PCA of Pop2012 with the top 1,000 predictive variables.
Name	PC1	PC2	PC3	PC4	PC5	PC6	PC7	PC8	PC9	PC10	PC11	PC12	PC13	PC14	PC15	PC16	PC17	PC18	PC19	PC20	PC21	PC22	PC23	PC24	PC25	PC26	PC27	PC28	PC29	PC30	PC31	PC32	PC33	PC34	PC35	PC36	PC37	PC38	PC39	PC40	PC41	PC42	PC43	PC44	PC45	PC46	PC47	PC48	PC49
110080/610234	-3.9537	-1.9836	1.1396	-3.0648	2.7388	-9.4489	7.4211	-3.0276	1.8197	-1.2969	5.944	-0.68958	-0.76437	1.6813	3.4172	-2.6041	8.9953	3.5845e-07	-1.2088e-06	3.6207e-11	-1.966e-11	9.7821e-10	6.9514e-10	-1.9747e-09	1.3005e-09	2.0009e-10	6.7344e-10	-1.6547e-10	5.782e-10	-7.2229e-11	1.2932e-09	-8.7687e-11	3.8279e-10	-4.1853e-10	9.2218e-10	-6.8066e-10	9.1661e-10	2.3837e-10	-5.0985e-10	-2.0751e-10	3.3056e-10	1.2123e-09	-1.5509e-09	-8.9381e-10	2.553e-10	3.7959e-10	1.2355e-09	-4.5868e-10	-1.0141e-09
110080/9311K	-6.3572	-1.9088	-0.8155	-6.8579	3.2618	-14.395	13.43	0.15245	0.18564	1.2111	1.4081	-2.6251	-5.1389	-1.2014	0.21048	2.8406	-0.76625	-2.0528e-07	4.9284e-08	-8.0907e-10	-1.3359e-09	3.4046e-10	9.4815e-10	8.8958e-10	9.5824e-10	4.1598e-10	3.0348e-10	6.9636e-10	1.3953e-09	8.5752e-10	-4.2832e-10	-7.8651e-11	2.1413e-10	-2.8039e-10	-2.2076e-10	-8.2201e-10	-1.1549e-10	4.9389e-10	-3.8745e-10	7.163e-11	-5.9685e-10	6.915e-10	1.5225e-09	1.5838e-10	-2.204e-10	5.3945e-10	-1.8424e-10	-9.3287e-10	1.4863e-09
110080/Balilla	-6.1833	-4.204	-1.6777	-1.5859	-1.1141	-10.337	6.5282	1.9756	2.4726	6.8831	4.9009	0.98993	2.7277	8.4137	-4.1425	3.9633	3.5194	3.7058e-07	-1.2517e-06	-2.0823e-10	-8.6548e-11	4.9008e-10	4.4121e-10	3.0859e-10	-2.9264e-10	-2.6024e-10	-2.0642e-10	8.5184e-10	-1.2545e-10	-1.965e-10	-6.3905e-11	-3.26e-10	1.021e-09	-1.4661e-10	-4.4212e-10	8.9478e-10	-7.747e-10	3.0627e-10	-6.7233e-10	4.404e-11	5.0763e-10	1.0291e-10	5.7065e-12	-1.5986e-11	4.1845e-10	1.5177e-11	1.4534e-10	-4.2179e-10	1.0418e-09
110080/C418	35.345	-7.6698	-5.0484	-6.6954	2.9881	-10.724	3.4189	-1.9754	4.8092	0.6286	3.5417	-1.6381	-1.7742	4.5361	1.5631	1.562	1.4504	-2.0533e-07	4.9378e-08	-2.9272e-10	1.9298e-09	-8.2462e-11	-1.7459e-09	-3.8085e-10	-1.3801e-09	-2.8007e-10	1.5621e-09	-1.9211e-10	-9.6967e-10	2.4026e-10	-8.0975e-10	-4.6684e-10	-1.2148e-09	5.0594e-10	1.889e-10	-4.2663e-11	-6.5746e-11	5.4704e-10	1.2188e-09	1.0769e-09	-4.3413e-11	1.0832e-10	1.4477e-10	-1.1511e-10	-5.288e-10	-4.9275e-11	2.8527e-10	5.1637e-10	7.8464e-11
110080/JR2	1.4106	-21.367	19.393	-3.8894	0.42605	-11.247	1.8702	-4.9515	0.5222	0.8048	1.6532	-2.5209	-0.13992	2.9207	0.75132	2.633	1.7757	-1.7927e-07	7.4251e-08	-5.0805e-10	-2.5778e-10	4.9629e-10	2.4249e-10	1.5312e-10	1.49e-09	-1.9459e-10	-7.1715e-10	-3.9673e-10	1.8391e-10	-1.1465e-10	-2.5682e-10	-8.6596e-10	5.4002e-10	5.5491e-10	-1.4135e-09	2.1071e-10	-1.0839e-10	1.6964e-09	-1.4082e-09	-1.7673e-10	6.1229e-10	-5.389e-10	6.4266e-11	-8.5116e-10	2.1162e-10	-5.7494e-10	-3.8554e-10	3.2675e-10	-1.3894e-10
110080/Liaoxing1	-7.0783	-19.517	-9.8934	-3.5758	4.4564	-5.3005	2.0043	-9.0272	-3.0339	6.5377	4.6955	-2.0757	-5.3411	3.9253	1.8506	1.9784	2.1495	-2.1855e-07	5.4911e-08	-7.7976e-11	-2.0901e-09	3.3938e-10	5.9703e-10	1.4706e-09	2.6926e-10	-6.0021e-10	-1.1344e-09	1.2297e-09	3.6666e-11	-1.5598e-09	-3.0409e-10	7.3906e-10	-8.9337e-10	-7.0353e-10	3.0657e-11	1.5543e-10	5.8838e-10	-1.0098e-09	-4.7004e-10	-1.8864e-10	-7.2178e-10	-9.2882e-10	-3.7788e-10	1.3486e-09	2.3771e-10	-8.9462e-10	-1.0228e-09	1.3788e-09	-6.3665e-11
110080/Mianhui725	-2.7344	-2.7443	2.4165	-1.5812	-1.5608	-11.649	-3.4207	5.0949	-0.84796	0.50056	10.657	-4.7613	-6.7011	4.2961	1.8329	1.3657	1.2918	-2.1168e-07	5.1984e-08	-1.3515e-10	-2.0678e-10	1.2079e-09	1.0002e-09	-1.0169e-10	7.8434e-11	-9.2226e-11	8.9643e-10	-6.9784e-10	-5.477e-10	-3.3119e-10	1.6736e-09	6.6141e-10	1.0466e-10	-1.0578e-09	-3.8708e-10	6.8995e-10	-1.1673e-09	-1.1722e-09	7.2731e-10	-2.0988e-10	9.3978e-10	7.5477e-12	-4.9162e-10	-2.7968e-10	4.4828e-10	5.8062e-10	-8.7229e-10	9.1485e-10	2.4183e-10
110080/Qianlijing	-4.7046	-2.0736	2.5829	6.1963	5.9831	-10.556	1.7966	-3.6815	12.72	8.267	4.9827	-2.8432	-1.8869	0.55278	2.6427	0.99996	0.99173	-1.5115e-07	-8.3947e-09	3.7988e-10	1.872e-09	-4.0735e-10	-8.423e-10	-7.7286e-11	9.7453e-10	9.8289e-10	-1.1565e-09	-5.6106e-11	5.4805e-10	2.1402e-10	1.093e-09	1.0904e-09	-4.1538e-10	1.0228e-09	-3.4542e-10	5.8351e-11	1.6903e-10	-2.3291e-10	6.2321e-10	3.4893e-10	-2.5261e-10	-6.4385e-10	1.8681e-10	-8.467e-10	-7.6327e-10	-1.098e-10	1.8503e-09	-3.4799e-10	8.4596e-10
110080/R4115	8.5488	-7.6102	-0.44588	5.0056	10.123	-15.539	0.38742	0.28225	-5.4466	4.47	6.1175	2.8784	1.4156	-1.5517	0.43825	2.2799	2.3773	-1.9372e-07	1.0245e-08	-4.5699e-10	-6.7918e-10	-1.0096e-09	-6.4906e-10	5.7013e-10	-5.3638e-10	-8.6189e-11	3.5209e-10	-1.1059e-10	3.5624e-10	7.0473e-10	-3.8217e-10	-7.3339e-11	-1.4144e-09	4.3727e-10	2.5939e-10	5.1865e-11	1.9996e-10	-1.7743e-09	-6.7009e-10	-1.1132e-10	1.0456e-09	2.065e-10	3.2016e-10	-3.5347e-10	-1.1876e-09	-1.2958e-09	-4.4443e-10	2.4907e-10	-5.8626e-10
110080/R465	-10.194	1.4703	-4.4595	-7.116	1.6983	-18.5	-5.0658	-7.0811	2.7505	-1.5371	0.36045	1.2425	-0.7788	3.6618	-0.20707	0.62898	1.1552	-2.1171e-07	5.2039e-08	-2.0942e-10	6.2928e-10	-9.8057e-10	5.9387e-10	-1.4397e-09	-1.313e-09	4.1469e-10	5.1679e-10	8.1471e-10	8.0919e-11	-3.3525e-11	-1.4429e-10	-6.9509e-10	1.4637e-09	2.2419e-10	-3.2072e-10	-1.4972e-10	2.7897e-10	-9.2571e-11	6.5974e-10	1.0159e-09	-4.748e-10	-1.1496e-09	1.0775e-10	1.1051e-10	1.7889e-10	-1.2325e-09	3.1822e-11	3.3416e-10	-7.6397e-11
110080/WH1383	-1.8675	-9.0925	1.7978	7.3162	10.713	-8.3614	4.7925	-3.6429	2.9097	-5.4435	4.5658	3.5299	-7.4694	6.7223	-2.5304	0.8836	1.2632	-1.8683e-07	4.4454e-08	-4.9356e-11	-3.1783e-10	2.1712e-10	6.6442e-10	-1.3342e-10	-1.0289e-11	1.4329e-10	-9.7828e-10	-3.9576e-10	-1.0099e-09	5.6755e-10	-1.5713e-09	5.447e-10	1.0042e-10	1.0861e-09	7.9578e-10	2.2585e-10	-3.3321e-10	-1.5383e-09	7.4981e-10	-8.0727e-10	-3.4368e-10	8.3502e-10	-2.7645e-10	9.0673e-10	5.4774e-10	-4.1542e-10	5.0485e-10	-8.3458e-12	-2.8799e-10
110080/WH1384	-6.0658	-11.456	-3.1686	2.9028	8.9088	-11.932	2.953	3.4626	0.11814	-0.2837	-2.6751	-5.3392	1.0571	7.0461	5.5848	1.4335	1.5938	-2.1145e-07	5.2999e-08	-7.6572e-10	-5.2754e-10	-5.556e-10	-1.5019e-09	1.8199e-10	-1.0729e-09	-1.3708e-09	-8.8381e-10	8.4693e-11	7.4706e-10	-2.7348e-10	9.8709e-10	7.5722e-10	-3.494e-10	-6.5509e-10	8.2858e-10	-2.589e-10	-8.6361e-10	7.6211e-10	-9.7291e-11	4.8332e-10	3.4751e-10	-2.0756e-10	-3.2259e-11	9.1028e-10	1.8724e-11	-1.5528e-09	-9.5e-10	-7.3061e-10	1.2877e-10
110080/WH1390	-5.743	-17.429	-2.5655	-6.0408	8.1069	-10.59	3.8918	-0.36044	3.2446	0.153	8.8262	-3.6744	2.9737	2.4471	-1.9974	-4.1605	-1.6674	-2.1823e-07	5.3419e-08	1.3179e-09	-1.0964e-09	-3.0838e-10	-8.4586e-10	9.7695e-10	3.9271e-10	-6.9343e-10	4.2763e-10	-8.7631e-10	-1.558e-09	3.384e-10	4.7802e-10	3.5066e-10	3.0434e-11	-1.6299e-10	1.4591e-09	4.4927e-11	6.5066e-10	-3.5085e-10	-9.0551e-10	9.7042e-10	-4.9996e-10	-2.6925e-10	-5.9774e-10	-1.2457e-09	-4.6628e-10	7.526e-10	1.2745e-09	-1.7452e-10	-4.4075e-10
110080/WH1392	-7.1557	-15.582	-5.3175	-4.9295	7.3015	-7.5499	-0.11361	0.83624	6.7773	-4.253	5.7874	-2.1092	-0.027603	-0.92035	-0.13381	7.0193	3.9803	1.0513e-06	6.3368e-07	5.3721e-10	6.9562e-11	-6.2471e-10	-3.6763e-10	-4.6761e-10	2.6981e-10	7.8387e-10	-8.1269e-10	-1.5662e-10	6.8209e-10	-2.054e-10	-7.6283e-10	3.5237e-10	6.4069e-10	-3.3918e-10	-8.1768e-10	7.7968e-10	-1.2748e-09	3.9301e-10	-9.7698e-10	-1.3689e-09	-7.3263e-11	7.9411e-10	-2.9217e-10	1.7166e-10	-2.0753e-10	-9.7337e-11	-2.4804e-10	-1.2949e-09	1.1582e-10
110080/WH1394	-5.7799	-16.454	1.3366	-10.373	5.5147	-9.5154	1.4903	5.072	4.5951	4.1246	2.8722	7.3312	-3.4709	3.0087	4.0773	-0.10065	1.1923	-2.127e-07	5.234e-08	8.7355e-10	7.0388e-10	-5.9329e-10	3.3301e-10	-1.4229e-10	9.2264e-10	8.6111e-10	-1.2387e-10	-5.7472e-11	4.9215e-10	-6.9175e-10	5.5079e-11	-2.2702e-09	6.3283e-10	-1.0702e-10	-6.7745e-10	-1.2105e-09	1.1565e-09	1.2472e-09	-5.5563e-10	-7.0949e-10	-4.5727e-10	1.4496e-10	4.6383e-10	-1.7313e-10	1.1206e-09	9.0818e-10	-7.4907e-10	-1.5636e-10	-5.8883e-10
110080/Wuyunjing8	-1.0026	-23.067	-6.8637	7.0855	-9.1296	-14.148	4.438	-0.32616	3.4797	-1.1802	3.3152	1.2385	-1.1834	0.80682	1.7044	0.3349	1.2105	1.0162e-06	6.1477e-07	1.4522e-10	-6.2835e-12	-9.2606e-10	-8.1298e-11	6.7535e-10	-1.3819e-09	3.9632e-10	8.9418e-10	3.1527e-10	4.5533e-10	5.0166e-10	-1.2009e-09	-3.8873e-10	4.807e-11	-9.8663e-12	6.3183e-10	7.5897e-10	-9.4551e-10	3.41e-10	6.3128e-10	1.5335e-10	3.2949e-10	-6.9964e-10	8.3133e-10	7.1467e-10	-3.4249e-10	2.3634e-09	-8.216e-10	4.9657e-10	-1.7512e-10
110080/YB	-4.4358	-2.5042	0.30316	-1.8294	1.7099	-8.7237	6.1311	-5.0713	1.0175	-1.8239	9.8507	2.3866	2.522	4.6192	6.5304	3.8557	-1.7408	-2.053e-07	4.9321e-08	1.1861e-10	1.3763e-09	1.6637e-09	7.3909e-10	-3.5441e-10	-8.152e-10	-7.5063e-10	2.8376e-10	-4.6169e-10	-1.4079e-09	-4.3851e-11	3.124e-10	5.9377e-10	-3.809e-10	-2.3486e-11	-7.1278e-10	-2.5873e-10	1.3013e-09	2.9877e-10	1.707e-09	-3.6269e-10	-3.9541e-10	3.8585e-10	-2.5235e-11	4.46e-10	4.8832e-10	6.9105e-10	4.231e-10	9.8605e-11	-4.6013e-11
610234/110080	-3.9537	-1.9836	1.1396	-3.0648	2.7388	-9.4489	7.4211	-3.0276	1.8197	-1.2969	5.944	-0.68958	-0.76437	1.6813	3.4172	-2.6041	8.9953	3.5845e-07	-1.2088e-06	3.6207e-11	-1.966e-11	9.7821e-10	6.9514e-10	-1.9747e-09	1.3005e-09	2.0009e-10	6.7344e-10	-1.6547e-10	5.782e-10	-7.2229e-11	1.2932e-09	-8.7687e-11	3.8279e-10	-4.1853e-10	9.2218e-10	-6.8066e-10	9.1661e-10	2.3837e-10	-5.0985e-10	-2.0751e-10	3.3056e-10	1.2123e-09	-1.5509e-09	-8.9381e-10	2.553e-10	3.7959e-10	1.2355e-09	-4.5868e-10	-1.0141e-09
610234/9311K	-7.0571	16.501	1.8518	-6.0314	-1.6188	-0.13593	14.34	-0.16224	-2.6308	-2.3062	-2.2402	-2.1971	-2.9773	-5.8288	0.7984	-2.9039	4.6753	3.4687e-07	-1.1697e-06	-4.9752e-10	1.9821e-09	-1.0169e-09	4.1316e-10	-7.4478e-10	2.2211e-10	9.9568e-10	1.614e-09	-9.3893e-11	6.2913e-10	-9.3074e-10	9.6269e-10	-7.5885e-10	7.2182e-10	-6.2825e-11	-1.0816e-09	-3.6009e-10	-1.2055e-09	-7.5365e-10	7.3027e-11	-1.0918e-09	-1.0738e-10	7.7481e-10	3.7819e-10	8.6639e-10	-1.4343e-09	-3.9703e-10	1.7481e-10	1.0267e-09	-1.4309e-09
610234/Balilla	-6.8832	14.206	0.98962	-0.75946	-5.9948	3.9217	7.4378	1.6609	-0.34379	3.3658	1.2526	1.4179	4.8893	3.7864	-3.5546	-1.7811	8.9609	-7.7139e-06	1.6459e-05	-2.9079e-14	-1.0308e-14	1.2735e-14	9.779e-15	-7.3054e-16	8.5227e-15	-6.0263e-15	-1.235e-14	-1.1794e-14	-1.22e-14	-1.2304e-14	-1.4765e-14	-1.455e-14	2.2337e-14	-8.6378e-15	-5.8024e-15	1.8274e-14	-1.2744e-14	-6.5972e-15	-4.556e-15	-1.66e-14	1.023e-14	2.2288e-14	3.5774e-14	-3.7359e-15	1.4115e-14	2.3726e-14	4.8108e-15	-2.0341e-14	1.8506e-14
610234/C418	34.645	10.74	-2.3811	-5.869	-1.8925	3.5352	4.3285	-2.2901	1.9928	-2.8887	-0.10661	-1.2101	0.38737	-0.091204	2.151	-4.1824	6.892	3.4684e-07	-1.1697e-06	-4.438e-10	-1.2172e-09	-2.164e-09	1.0317e-09	7.2328e-11	4.913e-10	-7.4915e-10	7.7653e-10	-7.2706e-10	1.083e-09	4.9211e-10	-1.0394e-09	8.7253e-11	-8.8898e-11	1.3385e-11	1.3453e-10	-6.4355e-10	2.7495e-10	4.9913e-10	-5.1607e-10	-5.6028e-11	8.3789e-10	5.2486e-11	-5.2218e-10	6.0753e-10	6.7888e-10	1.9394e-10	2.245e-10	1.7111e-10	-5.0776e-10
610234/JR2	0.7107	-2.9572	22.06	-3.063	-4.4546	3.0117	2.7798	-5.2662	-2.2942	-2.7125	-1.9951	-2.0929	2.0217	-1.7067	1.3392	-3.1114	7.2173	3.729e-07	-1.1448e-06	-1.3685e-09	-1.3168e-09	4.15e-11	-7.2795e-10	-1.9415e-10	-5.5986e-10	7.0547e-10	-9.3576e-12	7.0744e-10	-4.4602e-10	8.3295e-10	-8.0427e-10	-1.394e-09	-9.6699e-10	-8.6608e-10	1.344e-09	-5.0886e-10	7.1789e-10	-4.0315e-10	1.1832e-09	-8.5027e-10	-2.0059e-11	-3.9747e-10	2.7778e-10	1.6484e-10	1.7172e-10	-4.3704e-11	-5.6555e-10	-2.1154e-10	3.0484e-10
610234/Liaoxing1	-7.7782	-1.1071	-7.2261	-2.7494	-0.42421	8.9583	2.9139	-9.3419	-5.8503	3.0204	1.0472	-1.6477	-3.1795	-0.70204	2.4385	-3.766	7.5911	3.3365e-07	-1.1642e-06	-1.1113e-09	4.3381e-10	8.6683e-10	-7.8613e-10	9.8926e-10	-4.9695e-10	-3.8874e-10	4.3853e-10	-3.2986e-10	-1.1481e-09	6.2765e-10	1.4722e-10	-2.6875e-10	1.4628e-09	5.5043e-10	-4.8659e-10	3.0892e-10	4.5094e-10	-5.498e-10	3.3468e-11	9.3412e-10	1.4325e-09	-3.8497e-10	-7.7413e-10	-7.232e-10	-2.064e-11	7.5238e-10	8.2071e-11	-2.4137e-10	6.4125e-10
610234/Mianhui725	-3.4343	15.665	5.0838	-0.75475	-6.4415	2.6099	-2.5112	4.7802	-3.6644	-3.0167	7.0086	-4.3333	-4.5395	-0.33125	2.4209	-4.3787	6.7334	3.4046e-07	-1.167e-06	-1.5135e-10	-3.3321e-10	-7.1344e-10	-1.4909e-09	-7.2894e-10	-8.0263e-10	8.2114e-10	-1.6677e-09	1.2646e-09	-1.2388e-10	-3.6893e-10	1.3497e-10	1.5706e-10	1.0549e-09	1.6289e-10	-8.4203e-10	8.1391e-10	1.0292e-09	-1.6521e-10	-9.9884e-11	5.4014e-10	1.85e-10	-4.6326e-10	1.7758e-09	4.0642e-10	-3.3129e-10	3.1759e-10	6.6598e-10	5.4374e-10	7.5483e-10
610234/R4115	7.8489	10.799	2.2214	5.8321	5.2428	-1.2806	1.297	-0.032444	-8.263	0.95273	2.4692	3.3065	3.5772	-6.179	1.0262	-3.4646	7.8189	3.5841e-07	-1.2088e-06	1.3063e-09	-2.8401e-10	-1.9322e-10	3.0254e-10	6.9276e-12	-4.632e-10	-5.8156e-10	-1.183e-09	7.4009e-11	-3.5416e-11	1.3295e-09	3.5351e-11	1.0455e-10	-3.1819e-10	3.4014e-10	-7.0674e-10	-6.0413e-10	1.1816e-09	4.3964e-10	8.0368e-10	7.9444e-10	-7.2423e-10	-2.1363e-10	1.014e-10	-1.1878e-09	3.3756e-10	-2.203e-10	1.0019e-09	-3.969e-10	-1.1031e-09
610234/R465	-10.894	19.88	-1.7922	-6.2895	-3.1823	-4.2414	-4.1562	-7.3958	-0.065891	-5.0544	-3.2878	1.6705	1.3828	-0.96548	0.38086	-5.1155	6.5968	3.4048e-07	-1.167e-06	-3.7004e-10	8.4668e-10	1.8861e-10	6.3141e-10	7.5002e-10	2.0163e-09	3.5125e-10	-1.084e-09	-6.248e-10	-4.7547e-10	-7.0996e-10	4.627e-10	8.125e-10	-1.6435e-09	5.265e-10	5.6691e-10	-3.5862e-10	-4.7984e-10	1.6659e-10	7.0395e-11	5.46e-11	-1.7384e-10	-5.7193e-10	1.4954e-09	1.0461e-09	-6.6228e-10	-1.9405e-09	-8.3904e-10	2.1666e-10	5.978e-10
610234/WH1384	-6.7657	6.9536	-0.50126	3.7293	4.0282	2.327	3.8626	3.1479	-2.6983	-3.801	-6.3234	-4.9112	3.2187	2.4187	6.1727	-4.311	7.0354	3.4071e-07	-1.1661e-06	1.0655e-09	5.6488e-10	3.0864e-10	7.4981e-10	4.4496e-10	-4.747e-10	-3.2954e-10	-2.0455e-10	5.8712e-10	-1.1053e-12	-4.172e-10	-5.1143e-10	-1.6624e-09	2.7648e-10	1.1202e-10	-1.0323e-09	8.9621e-11	-7.7776e-10	-1.1078e-09	2.0467e-09	-1.0663e-09	1.4844e-10	-2.615e-10	5.0255e-10	-7.1485e-11	4.4662e-10	9.5068e-10	3.0472e-10	1.9276e-10	2.9541e-10
610234/WH1390	-6.4429	0.98037	0.10176	-5.2143	3.2262	3.6687	4.8014	-0.67513	0.4282	-3.3643	5.1779	-3.2464	5.1353	-2.1802	-1.4095	-9.9049	3.7742	3.3395e-07	-1.1656e-06	7.2349e-10	3.0111e-10	8.5397e-10	1.1613e-09	-9.5705e-10	-1.4379e-09	-1.5319e-09	-5.8662e-10	-8.384e-10	8.0815e-10	8.1867e-10	-1.676e-10	1.3518e-09	-7.9989e-10	-3.5774e-10	5.9562e-10	5.3102e-10	2.7443e-10	1.2705e-09	-5.8398e-10	-2.9141e-11	-6.7748e-10	1.5018e-10	-3.0142e-10	4.803e-10	3.2569e-10	4.1508e-10	4.3069e-10	7.6087e-10	4.8499e-11
610234/WH1392	-7.8556	2.8276	-2.6502	-4.103	2.4208	6.709	0.79598	0.52155	3.9608	-7.7702	2.1391	-1.6812	2.134	-5.5477	0.45411	1.2749	9.4219	1.6034e-06	-5.853e-07	1.2383e-09	6.6542e-10	1.1226e-09	1.4783e-10	7.1213e-10	-3.2722e-10	-5.6048e-11	1.1909e-09	1.5014e-10	-2.8242e-10	-4.1144e-10	-3.5491e-10	-2.6174e-10	1.1598e-09	1.3792e-09	-4.8344e-11	4.2081e-10	-2.2057e-10	5.6581e-10	-2.9284e-10	-6.7209e-11	1.4989e-09	-1.0485e-10	-4.9638e-10	-5.2165e-10	6.3522e-10	-1.885e-10	-1.0394e-09	-6.1027e-10	-1.0373e-10
610234/WH1394	-6.4799	1.9558	4.0039	-9.5464	0.63401	4.7435	2.3999	4.7573	1.7787	0.60729	-0.77612	7.7592	-1.3093	-1.6186	4.6652	-5.8451	6.6339	3.3944e-07	-1.1667e-06	-7.0001e-10	-3.3082e-10	8.2763e-10	1.0659e-10	5.9439e-10	2.6964e-10	-2.8743e-10	-2.4699e-10	1.2632e-09	3.9945e-10	-1.0153e-09	-9.0763e-10	5.0013e-10	-1.2471e-09	-4.1077e-10	-2.8968e-10	8.8594e-10	-1.296e-09	3.9189e-10	-2.3441e-10	1.1433e-10	-2.6084e-11	5.7969e-10	-1.8163e-09	-4.6112e-10	6.3823e-10	5.6405e-10	-7.3444e-10	-7.5216e-10	9.9856e-10
610234/Wuyunjing8	-1.7025	-4.6569	-4.1964	7.912	-14.01	0.1112	5.3476	-0.64085	0.66328	-4.6975	-0.33305	1.6665	0.97815	-3.8205	2.2923	-5.4095	6.6521	1.5683e-06	-6.0418e-07	8.0387e-10	-1.1159e-09	-3.0787e-10	-7.6049e-10	5.6112e-10	7.679e-10	-1.0298e-09	1.181e-09	-7.3018e-10	4.659e-10	-8.7376e-10	7.6322e-10	8.5238e-10	-3.794e-10	-2.2799e-10	5.0185e-10	-5.2049e-10	2.1742e-10	1.7748e-10	5.3094e-10	1.8693e-10	-1.2481e-09	2.5113e-10	1.8215e-10	-4.5791e-10	-8.8503e-10	-8.4145e-11	-2.486e-10	2.1675e-10	1.1373e-09
610234/YB	-5.1357	15.905	2.9704	-1.0029	-3.1707	5.5351	7.0407	-5.386	-1.7989	-5.3412	6.2024	2.8146	4.6836	-0.0081357	7.1183	-1.8887	3.7008	3.4686e-07	-1.1697e-06	-8.9165e-10	-2.5425e-10	-8.035e-10	-1.2082e-09	5.3064e-10	1.0138e-10	2.1381e-09	-6.4283e-10	-4.1996e-10	-1.4804e-09	2.3213e-10	2.6002e-10	7.1775e-10	-1.0568e-10	-7.4284e-10	-1.728e-10	2.458e-10	-8.8893e-10	-4.7172e-10	-1.9986e-09	5.4271e-10	-1.1351e-09	-3.0747e-10	8.0936e-10	7.9701e-10	1.2204e-10	-4.4014e-10	-5.4404e-10	-3.9631e-10	-8.3616e-10
9311K/110080	-6.3572	-1.9088	-0.8155	-6.8579	3.2618	-14.395	13.43	0.15245	0.18564	1.2111	1.4081	-2.6251	-5.1389	-1.2014	0.21048	2.8406	-0.76625	-2.0528e-07	4.9284e-08	-8.0907e-10	-1.3359e-09	3.4046e-10	9.4815e-10	8.8958e-10	9.5824e-10	4.1598e-10	3.0348e-10	6.9636e-10	1.3953e-09	8.5752e-10	-4.2832e-10	-7.8651e-11	2.1413e-10	-2.8039e-10	-2.2076e-10	-8.2201e-10	-1.1549e-10	4.9389e-10	-3.8745e-10	7.163e-11	-5.9685e-10	6.915e-10	1.5225e-09	1.5838e-10	-2.204e-10	5.3945e-10	-1.8424e-10	-9.3287e-10	1.4863e-09
9311K/610234	-7.0571	16.501	1.8518	-6.0314	-1.6188	-0.13593	14.34	-0.16224	-2.6308	-2.3062	-2.2402	-2.1971	-2.9773	-5.8288	0.7984	-2.9039	4.6753	3.4687e-07	-1.1697e-06	-4.9752e-10	1.9821e-09	-1.0169e-09	4.1316e-10	-7.4478e-10	2.2211e-10	9.9568e-10	1.614e-09	-9.3893e-11	6.2913e-10	-9.3074e-10	9.6269e-10	-7.5885e-10	7.2182e-10	-6.2825e-11	-1.0816e-09	-3.6009e-10	-1.2055e-09	-7.5365e-10	7.3027e-11	-1.0918e-09	-1.0738e-10	7.7481e-10	3.7819e-10	8.6639e-10	-1.4343e-09	-3.9703e-10	1.7481e-10	1.0267e-09	-1.4309e-09
9311K/Balilla	-9.2866	14.28	-0.9655	-4.5525	-5.4717	-1.0242	13.447	4.841	-1.9779	5.8737	-3.2833	-0.51757	0.51481	0.90364	-6.7614	3.6635	-0.80059	3.5898e-07	-1.2125e-06	1.1958e-09	1.7416e-09	-4.0054e-10	-4.9559e-10	1.696e-09	3.3805e-10	1.8381e-10	-8.1339e-10	-7.359e-10	6.4591e-10	3.751e-10	-2.9544e-10	1.0189e-09	4.6175e-10	1.182e-09	-7.5761e-10	-2.4246e-11	6.4861e-10	3.2675e-10	3.5708e-10	-6.3663e-10	-8.5801e-10	7.1127e-10	6.5232e-10	7.308e-10	3.5458e-10	-1.4534e-10	-5.9307e-10	7.279e-10	-1.055e-09
9311K/C418	32.242	10.815	-4.3362	-9.662	-1.3695	-1.4107	10.337	0.88998	0.35872	-0.38076	-4.6426	-3.1456	-3.9871	-2.974	-1.0557	1.2623	-2.8696	-2.1691e-07	8.8462e-08	-5.5616e-10	-9.5006e-10	1.9441e-09	-5.8276e-10	5.2712e-10	6.5582e-10	2.6425e-10	5.9734e-10	-2.7021e-10	-5.9548e-11	5.6485e-10	-6.3027e-11	-2.1135e-10	-5.5865e-10	-1.4721e-10	-3.6261e-10	-9.6608e-10	-6.5493e-10	9.7415e-10	9.1797e-10	-1.0317e-09	-1.3028e-09	-9.533e-10	-1.9308e-10	1.4322e-10	8.3688e-10	-1.3291e-09	9.8242e-10	1.096e-09	5.4932e-10
9311K/JR2	-1.6927	-2.8824	20.105	-6.856	-3.9316	-1.9342	8.7887	-2.0861	-3.9283	-0.20456	-6.5311	-4.0284	-2.3528	-4.5894	-1.8675	2.3333	-2.5443	-1.9083e-07	1.1331e-07	-7.4796e-12	-9.532e-10	-2.3203e-10	1.2858e-09	-6.1212e-10	-1.0838e-09	-8.1914e-10	9.9131e-10	7.5846e-10	4.121e-10	-2.3571e-10	6.9357e-12	-6.5557e-10	-5.7844e-11	-1.9856e-10	1.4295e-09	3.5812e-10	3.1637e-10	9.2351e-10	-1.3364e-09	-4.8741e-10	-1.5817e-10	-4.0154e-10	2.9e-10	8.8866e-10	-4.8513e-11	5.2092e-10	4.6212e-10	-2.3446e-10	6.8778e-10
9311K/Liaoxing1	-10.182	-1.0323	-9.1813	-6.5424	0.0988	4.0125	8.9229	-6.1618	-7.4844	5.5283	-3.4888	-3.5832	-7.554	-3.5848	-0.76829	1.6787	-2.1705	-2.3011e-07	9.4013e-08	-3.7955e-10	-4.5132e-10	-8.5865e-10	-5.3338e-10	-1.0302e-09	-7.8146e-10	1.4956e-09	-1.4083e-10	-7.3912e-12	6.2116e-10	5.4125e-10	2.1484e-09	1.9115e-10	9.126e-10	8.1895e-10	1.0524e-09	-2.0849e-10	4.5503e-10	-4.5109e-10	-6.9356e-10	1.0808e-09	1.1649e-09	6.01e-10	-4.6241e-10	-1.9783e-10	1.8783e-10	4.4694e-11	6.1346e-10	-7.6183e-10	-4.5884e-10
9311K/Mianhui725	-5.8377	15.74	3.1287	-4.5478	-5.9184	-2.3359	3.4978	7.9603	-5.2985	-0.50879	2.4726	-6.2688	-8.914	-3.214	-0.7859	1.066	-3.0282	-2.233e-07	9.1151e-08	3.9513e-10	9.369e-11	-1.3341e-09	6.2976e-10	-4.5772e-10	8.1386e-10	-9.1175e-10	-6.4729e-11	2.006e-09	-2.444e-09	-4.7215e-10	-4.8833e-11	2.7667e-11	-6.851e-10	-5.4216e-11	-2.3556e-10	2.5445e-10	-2.4765e-10	9.0265e-10	-1.2407e-10	6.1433e-10	9.4187e-10	4.3855e-10	-4.3236e-12	-1.7887e-10	-1.515e-11	-2.6112e-10	-7.3325e-10	-1.3066e-10	-8.5139e-10
9311K/Qianlijing	-7.8079	16.411	3.2951	3.2298	1.6255	-1.2427	8.7151	-0.8161	8.2699	7.2577	-3.2016	-4.3507	-4.0998	-6.9573	0.023816	0.70021	-3.3282	-1.6274e-07	3.0712e-08	1.2446e-09	8.0573e-10	3.4665e-10	-1.5349e-09	3.7274e-11	-7.9355e-10	-1.2702e-09	7.7903e-10	-9.4233e-10	-6.6978e-10	-8.3477e-10	-7.5077e-11	-1.0592e-09	-1.3474e-10	-3.2886e-10	2.3415e-10	-1.9792e-11	4.1171e-10	3.4057e-10	-9.3904e-10	5.5851e-10	1.2516e-09	-6.4424e-10	-8.8363e-11	9.3567e-12	-7.9866e-10	-8.1479e-10	2.1652e-10	-4.4425e-10	-5.3409e-10
9311K/R4115	5.4455	10.874	0.26629	2.039	5.7658	-6.2265	7.3059	3.1476	-9.8971	3.4607	-2.0667	1.371	-0.79731	-9.0618	-2.1806	1.9801	-1.9426	-2.0529e-07	4.9332e-08	-8.3945e-10	1.0658e-09	8.5736e-10	-1.653e-11	7.936e-10	-1.29e-09	-2.6903e-10	4.2314e-10	2.916e-10	-9.7767e-10	-1.063e-09	9.3084e-10	6.5315e-10	-1.1819e-09	-5.9633e-10	-3.2692e-10	1.1892e-09	7.9978e-10	-1.102e-09	-1.1134e-09	-3.2999e-10	1.101e-11	4.0817e-10	1.1157e-09	-5.1175e-11	1.9082e-09	8.2552e-10	6.7757e-10	-1.0975e-09	5.5729e-10
9311K/R465	-13.297	19.955	-3.7474	-10.083	-2.6593	-9.1873	1.8527	-4.2157	-1.7	-2.5465	-7.8238	-0.26503	-2.9917	-3.8482	-2.8259	0.32922	-3.1647	-2.2326e-07	9.1097e-08	-3.4608e-10	-3.6944e-11	-1.9923e-10	-1.3624e-09	7.3212e-10	2.4137e-09	-1.029e-09	5.2069e-10	4.3959e-10	2.1038e-09	7.8102e-11	-3.9128e-10	-1.46e-09	-3.576e-10	-2.5714e-10	-6.2386e-11	1.7524e-09	4.0178e-11	-1.466e-10	1.3129e-09	-2.5038e-10	1.6514e-10	7.1681e-10	1.4285e-10	-1.1812e-10	-4.2615e-10	4.2618e-10	-7.837e-11	1.3939e-10	-2.6113e-10
9311K/WH1383	-4.9708	9.3919	2.51	4.3496	6.3557	0.95156	11.711	-0.77748	-1.5408	-6.4529	-3.6185	2.0224	-9.6824	-0.78783	-5.1492	0.58384	-3.0568	-1.9842e-07	8.3566e-08	6.6811e-10	-1.2515e-10	3.6856e-10	2.2183e-10	7.6688e-10	-8.3644e-10	-6.1387e-10	-4.9798e-11	-1.0477e-09	8.195e-10	-1.7234e-09	-7.6782e-10	7.5652e-10	8.0031e-10	-3.0627e-10	5.115e-10	-7.5443e-10	4.6394e-10	5.4754e-10	-7.109e-10	9.0095e-10	1.9299e-10	-1.9685e-10	-8.9585e-11	-8.0865e-10	-6.5955e-10	-6.0293e-10	-7.4754e-10	-2.7134e-10	1.877e-09
9311K/WH1384	-9.1691	7.0284	-2.4564	-0.0638	4.5512	-2.6188	9.8715	6.328	-4.3324	-1.2931	-10.859	-6.8467	-1.1558	-0.46403	2.9659	1.1337	-2.7261	-2.23e-07	9.212e-08	-6.3752e-10	-1.207e-09	1.2107e-10	3.9713e-10	1.2485e-09	-1.1345e-10	1.4887e-09	-9.7737e-10	-5.4892e-10	-2.0712e-10	2.2175e-10	5.0663e-10	4.2499e-10	3.8881e-10	4.596e-10	-1.3922e-09	-2.7174e-11	7.7809e-10	-1.3844e-10	4.1261e-11	-3.3606e-10	-1.2009e-09	-1.1137e-09	-1.3344e-09	-9.3455e-10	3.6854e-10	8.1385e-10	-2.1173e-10	-4.5335e-10	-7.3351e-10
9311K/WH1390	-8.8463	1.0551	-1.8534	-9.0074	3.7492	-1.2771	10.81	2.505	-1.2059	-0.85636	0.64194	-5.1819	0.76077	-5.063	-4.6163	-4.4602	-5.9873	-2.2975e-07	9.2509e-08	-2.201e-10	-1.4877e-09	2.0008e-10	8.8286e-10	1.0605e-12	-1.3716e-09	6.5212e-10	2.5833e-10	-6.0913e-10	-4.2586e-10	1.8582e-10	-9.7242e-10	-5.5381e-11	-9.6508e-10	-1.5203e-09	-1.0797e-09	-5.7632e-10	-1.9031e-09	-2.9355e-11	1.5041e-10	4.9692e-10	3.4956e-10	-1.3373e-10	4.7277e-10	1.0667e-09	3.0693e-10	2.1912e-10	2.0556e-09	-2.8549e-11	4.8922e-10
9311K/WH1392	-10.259	2.9024	-4.6053	-7.8961	2.9438	1.7631	6.8049	3.7016	2.3267	-5.2623	-2.3968	-3.6167	-2.2405	-8.4304	-2.7527	6.7196	-0.33964	1.0396e-06	6.7287e-07	-8.1027e-11	-1.0243e-10	6.7789e-10	1.1441e-10	-1.2841e-11	-2.605e-11	7.5577e-10	-4.0353e-10	4.4497e-10	7.1064e-11	5.4508e-10	-7.6452e-10	4.258e-10	3.3104e-10	1.2681e-09	9.8656e-10	-7.755e-10	1.2254e-09	-9.9212e-10	7.5385e-10	-1.496e-09	5.5788e-11	-1.6306e-09	-6.189e-10	-5.8298e-10	-2.1566e-10	4.2027e-10	-1.566e-10	-8.6214e-11	-5.5229e-11
9311K/WH1394	-8.8833	2.0306	2.0488	-13.339	1.157	-0.20241	8.4088	7.9374	0.1446	3.1152	-5.3121	5.8237	-5.6838	-4.5014	1.4584	-0.40041	-3.1277	-2.243e-07	9.1393e-08	-9.4511e-10	-3.7069e-10	-1.1303e-09	4.1633e-10	-1.8304e-09	-7.0334e-12	-3.4948e-10	-1.9046e-09	-9.0552e-10	-1.2036e-09	7.7706e-10	-3.4659e-10	1.3465e-10	-5.4553e-10	-2.9929e-10	1.0692e-09	5.8887e-10	-1.2407e-09	1.5662e-10	1.4107e-09	2.9086e-10	3.7292e-10	9.5954e-11	1.4112e-10	8.4361e-11	-3.4464e-10	1.2437e-12	-1.045e-09	-4.4531e-10	5.5855e-10
9311K/Wuyunjing8	-4.106	-4.5821	-6.1516	4.1189	-13.487	-4.8347	11.357	2.5392	-0.97082	-2.1896	-4.869	-0.26901	-3.3963	-6.7033	-0.91449	0.035145	-3.1094	1.0046e-06	6.5396e-07	5.7975e-10	-6.0813e-10	1.4438e-09	-4.9712e-10	-1.7587e-09	2.2724e-10	-1.4133e-10	-1.4979e-09	-8.5184e-11	-2.028e-10	4.0978e-10	-2.2438e-10	4.512e-10	1.5491e-09	-1.9738e-10	5.3863e-10	5.7121e-10	8.3167e-10	-8.0462e-10	4.2843e-10	2.6645e-10	8.1096e-11	4.5288e-10	-1.6045e-09	-4.8405e-11	1.7088e-11	3.5289e-10	3.966e-11	1.6468e-09	-2.4264e-10
9311K/YB	-7.5391	15.98	1.0153	-4.796	-2.6477	0.58929	13.05	-2.2059	-3.433	-2.8333	1.6665	0.87915	0.30908	-2.8909	3.9115	3.556	-6.0607	-2.1691e-07	8.8461e-08	1.2357e-09	1.9397e-09	-1.1283e-09	-2.8667e-10	-2.4526e-10	6.7436e-10	-8.4822e-10	3.6487e-10	6.0918e-10	-5.076e-10	7.034e-10	-1.7783e-10	1.9498e-10	-8.9311e-10	5.2017e-10	-3.0258e-10	-1.8008e-10	-6.0343e-10	-2.4783e-10	-1.4081e-10	1.3795e-09	-3.6268e-10	1.8304e-10	-3.1985e-10	-1.0273e-09	1.8287e-10	-6.1377e-10	-1.4723e-09	2.4958e-10	-5.8278e-10
Balilla/610234	-6.8832	14.206	0.98962	-0.75946	-5.9948	3.9217	7.4378	1.6609	-0.34379	3.3658	1.2526	1.4179	4.8893	3.7864	-3.5546	-1.7811	8.9609	-7.7139e-06	1.6459e-05	-2.9079e-14	-1.0308e-14	1.2735e-14	9.779e-15	-7.3054e-16	8.5227e-15	-6.0263e-15	-1.235e-14	-1.1794e-14	-1.22e-14	-1.2304e-14	-1.4765e-14	-1.455e-14	2.2337e-14	-8.6378e-15	-5.8024e-15	1.8274e-14	-1.2744e-14	-6.5972e-15	-4.556e-15	-1.66e-14	1.023e-14	2.2288e-14	3.5774e-14	-3.7359e-15	1.4115e-14	2.3726e-14	4.8108e-15	-2.0341e-14	1.8506e-14
Balilla/9311K	-9.2866	14.28	-0.9655	-4.5525	-5.4717	-1.0242	13.447	4.841	-1.9779	5.8737	-3.2833	-0.51757	0.51481	0.90364	-6.7614	3.6635	-0.80059	3.5898e-07	-1.2125e-06	1.1958e-09	1.7416e-09	-4.0054e-10	-4.9559e-10	1.696e-09	3.3805e-10	1.8381e-10	-8.1339e-10	-7.359e-10	6.4591e-10	3.751e-10	-2.9544e-10	1.0189e-09	4.6175e-10	1.182e-09	-7.5761e-10	-2.4246e-11	6.4861e-10	3.2675e-10	3.5708e-10	-6.3663e-10	-8.5801e-10	7.1127e-10	6.5232e-10	7.308e-10	3.5458e-10	-1.4534e-10	-5.9307e-10	7.279e-10	-1.055e-09
Balilla/C418	32.416	8.5194	-5.1984	-4.3901	-5.7455	2.647	3.4356	2.7131	2.6457	5.2913	-1.1497	0.46943	3.8795	6.6412	-5.4087	2.385	1.4161	3.5898e-07	-1.2126e-06	3.3534e-10	1.0884e-09	2.5122e-10	-3.5735e-10	1.1741e-10	5.0445e-10	8.7796e-10	9.6133e-10	2.0035e-10	3.4986e-10	-2.2109e-11	-1.3063e-09	-8.6527e-10	6.371e-11	-8.9254e-10	1.9558e-10	4.1856e-11	2.3024e-10	-1.6131e-09	-5.3206e-10	-8.53e-11	-1.4188e-09	-1.3376e-09	-8.8421e-10	-5.7464e-10	1.9563e-10	-1.1869e-09	-8.8252e-11	1.134e-09	-1.8137e-10
Balilla/JR2	-1.5188	-5.1776	19.243	-1.584	-8.3075	2.1235	1.8869	-0.26301	-1.6413	5.4675	-3.0383	-0.41339	5.5138	5.0257	-6.2205	3.456	1.7414	3.8507e-07	-1.1878e-06	-1.1055e-09	-9.3593e-10	1.2204e-10	5.7558e-10	-2.0112e-11	2.6745e-10	1.8928e-10	-4.3538e-10	-9.1082e-10	-1.2689e-09	3.3752e-10	-2.3274e-12	-5.5677e-10	4.6875e-10	2.0112e-09	-3.9721e-10	-4.7012e-10	-8.374e-11	-7.0314e-11	-6.9997e-10	-9.9076e-11	-1.3749e-10	7.322e-10	-1.6751e-10	1.2194e-10	2.7716e-10	-1.1127e-11	1.9235e-10	-7.3616e-10	4.7776e-10
Balilla/Liaoxing1	-10.008	-3.3275	-10.043	-1.2704	-4.2772	8.0701	2.0211	-4.3387	-5.1974	11.2	0.0040259	0.031761	0.3126	6.0304	-5.1213	2.8014	2.1152	3.4577e-07	-1.207e-06	3.0046e-10	-1.2003e-09	-3.4682e-10	7.0022e-10	-9.2422e-10	8.0097e-11	1.7995e-10	-2.5968e-10	2.2094e-10	-1.5814e-09	8.6242e-10	3.2284e-10	-6.4573e-10	-2.113e-09	6.1407e-10	-7.3131e-10	-2.5791e-10	1.915e-09	8.7411e-10	1.6347e-10	-5.5307e-10	1.0897e-09	7.4947e-10	-1.3763e-10	1.0555e-09	-3.7869e-10	-1.891e-10	-3.4803e-10	5.3564e-10	4.338e-10
Balilla/Mianhui725	-5.6638	13.445	2.2665	0.72416	-10.294	1.7217	-3.404	9.7834	-3.0115	5.1632	5.9654	-2.6538	-1.0474	6.4012	-5.1389	2.1887	1.2575	3.5255e-07	-1.2099e-06	5.3991e-10	6.0239e-10	-8.5622e-10	-1.0432e-10	5.0061e-10	7.6204e-10	6.8209e-10	-6.2706e-10	1.5409e-09	1.2941e-09	-2.6371e-10	-1.4071e-09	-6.8755e-12	-3.0671e-10	7.4747e-12	1.3394e-09	-6.1116e-11	-9.1307e-11	8.055e-10	-3.4487e-10	1.3623e-09	5.3311e-10	-7.8283e-10	3.2503e-10	-9.3998e-10	1.5585e-09	1.6727e-09	-6.8431e-11	2.876e-11	-3.7058e-11
Balilla/R465	-13.123	17.659	-4.6095	-4.8106	-7.0353	-5.1297	-5.049	-2.3926	0.587	3.1256	-4.331	3.35	4.8749	5.7669	-7.1789	1.452	1.1209	3.5259e-07	-1.2099e-06	-1.0706e-09	-9.9836e-10	1.0855e-09	-3.0551e-10	1.2359e-09	-1.7197e-09	4.3516e-10	-6.8812e-10	6.2502e-10	4.9196e-10	-1.2865e-09	-2.0669e-10	-9.5761e-10	7.0286e-11	-8.4292e-10	-7.3437e-10	-1.3306e-09	-6.482e-10	4.154e-10	3.0994e-10	4.0012e-10	1.1421e-09	1.0924e-09	-4.5343e-10	-1.0451e-09	-1.8214e-09	1.7724e-10	4.5814e-10	-6.9255e-11	-3.4265e-10
Balilla/WH1383	-4.7969	7.0967	1.6478	9.6215	1.9797	5.0092	4.8092	1.0457	0.74619	-0.78087	-0.12567	5.6374	-1.8158	8.8273	-9.5022	1.7066	1.2288	3.7741e-07	-1.2174e-06	1.1199e-09	1.3872e-10	1.5894e-09	7.9934e-10	-1.2298e-09	3.2168e-10	-9.4683e-10	-3.7408e-10	3.4011e-10	7.4319e-10	1.1466e-09	1.2505e-09	-1.569e-09	-6.424e-10	-3.3754e-10	-7.9814e-10	1.0639e-09	-9.2454e-10	8.0369e-11	3.4662e-10	1.6682e-09	-9.9779e-10	3.8775e-11	8.7779e-10	-1.7131e-10	-2.8104e-10	-5.9037e-10	-8.4292e-10	-3.1709e-10	7.7262e-10
Balilla/WH1384	-8.9952	4.7332	-3.3185	5.2082	0.17523	1.4388	2.9697	8.1511	-2.0454	4.379	-7.3665	-3.2317	6.7108	9.1511	-1.3871	2.2565	1.5595	3.5288e-07	-1.2089e-06	-6.4835e-12	-1.1638e-09	5.4975e-11	4.2811e-10	-4.0217e-10	-3.0119e-10	2.3893e-10	3.0391e-10	-3.3794e-10	1.0119e-09	-1.4016e-09	2.9291e-12	1.7583e-09	1.6848e-10	-3.703e-11	8.341e-11	2.0676e-10	1.2927e-10	2.7922e-10	4.2213e-10	-1.2235e-09	7.9062e-10	2.3537e-10	7.6419e-10	-6.7729e-10	8.0582e-10	9.4421e-10	-2.2264e-10	-9.6392e-10	5.2716e-10
Balilla/WH1390	-8.6724	-1.2401	-2.7155	-3.7354	-0.62673	2.7805	3.9086	4.3281	1.0811	4.8157	4.1348	-1.5669	8.6274	4.5522	-8.9692	-3.3375	-1.7017	3.4607e-07	-1.2085e-06	7.8478e-10	-7.4379e-11	-8.616e-10	6.0742e-10	-2.4971e-10	-1.2034e-09	-6.9023e-10	-2.929e-10	-2.0122e-10	-3.1772e-10	-9.8516e-10	1.808e-09	-1.7299e-09	3.7607e-10	1.1195e-10	1.0424e-09	9.0071e-10	-1.1509e-09	-1.6724e-09	8.0556e-10	-6.2009e-10	-4.5186e-10	-8.0985e-10	-9.0681e-10	-2.5496e-10	7.7111e-10	-1.4015e-09	-1.8057e-10	-6.7859e-10	2.6265e-10
Balilla/WH1392	-10.085	0.60715	-5.4675	-2.6241	-1.4321	5.8207	-0.096884	5.5248	4.6137	0.4097	1.096	-0.0017247	5.6261	1.1847	-7.1057	7.8423	3.946	1.6155e-06	-6.2816e-07	6.9385e-10	8.9088e-10	1.2011e-10	-4.35e-11	-8.5199e-10	3.8552e-10	-8.086e-10	6.5759e-10	6.1473e-10	-1.2141e-10	2.5911e-12	8.5646e-11	1.5985e-09	-6.2426e-10	1.2095e-09	-6.1069e-10	2.1314e-10	-3.9467e-10	-6.8174e-10	-1.3833e-10	5.7776e-11	8.0936e-10	2.9818e-10	5.6866e-10	1.1701e-09	-4.478e-10	2.3977e-10	3.7824e-10	-2.6448e-10	-1.0377e-09
Balilla/WH1394	-8.7094	-0.26468	1.1866	-8.0675	-3.2189	3.8552	1.507	9.7606	2.4316	8.7872	-1.8193	9.4387	2.1828	5.1138	-2.8946	0.72233	1.1579	3.5152e-07	-1.2096e-06	8.7389e-10	2.641e-10	-1.0683e-09	-7.6739e-10	6.6334e-10	-8.0376e-11	-5.6081e-10	1.1993e-09	-3.2776e-11	-8.3961e-10	-5.0543e-10	1.4627e-09	8.9731e-10	7.6382e-10	-1.2211e-09	-1.627e-13	-1.0389e-09	-2.9573e-10	1.5783e-10	6.8192e-10	-2.1677e-10	-4.2436e-10	-5.5915e-10	-3.5197e-10	4.9125e-10	2.2823e-10	1.0188e-09	5.401e-10	4.816e-10	3.7866e-11
Balilla/Wuyunjing8	-3.9321	-6.8773	-7.0137	9.3909	-17.863	-0.77702	4.4548	4.3624	1.3162	3.4824	-1.3762	3.346	4.4703	2.9119	-5.2675	1.1579	1.1762	1.5805e-06	-6.4709e-07	-1.0846e-09	-1.9194e-10	2.2148e-11	-2.3714e-09	2.4691e-10	5.3334e-10	-9.3461e-10	-1.3391e-09	-2.6217e-10	2.0296e-11	6.9003e-10	-1.3802e-10	-8.3367e-10	-4.6335e-10	-7.2884e-10	1.6473e-09	2.0688e-11	6.5283e-10	6.0397e-10	-7.8287e-10	-1.003e-09	2.4644e-10	5.384e-10	1.1127e-10	-2.2319e-11	7.1878e-13	-7.5126e-12	3.9967e-10	1.2032e-09	-4.1099e-10
Balilla/YB	-7.3652	13.685	0.15316	0.47598	-7.0237	4.6469	6.1478	-0.38281	-1.1461	2.8387	5.1593	4.4941	8.1757	6.7243	-0.44147	4.6787	-1.7751	3.5895e-07	-1.2125e-06	-2.0507e-09	-1.1237e-10	-1.6723e-10	1.296e-09	-4.0793e-10	3.2083e-10	6.1163e-10	1.7459e-09	-1.0334e-09	3.9063e-10	5.9082e-10	-9.5911e-10	1.6672e-09	1.4292e-09	-1.1565e-09	-1.3222e-10	-3.4823e-10	3.8598e-10	1.042e-10	3.4615e-10	7.2101e-10	-3.6201e-11	-1.1942e-09	-2.7e-10	5.3556e-10	-1.6883e-09	-8.46e-10	9.6126e-10	-8.3059e-10	6.4734e-11
C418/110080	35.345	-7.6698	-5.0484	-6.6954	2.9881	-10.724	3.4189	-1.9754	4.8092	0.6286	3.5417	-1.6381	-1.7742	4.5361	1.5631	1.562	1.4504	-2.0533e-07	4.9378e-08	-2.9272e-10	1.9298e-09	-8.2462e-11	-1.7459e-09	-3.8085e-10	-1.3801e-09	-2.8007e-10	1.5621e-09	-1.9211e-10	-9.6967e-10	2.4026e-10	-8.0975e-10	-4.6684e-10	-1.2148e-09	5.0594e-10	1.889e-10	-4.2663e-11	-6.5746e-11	5.4704e-10	1.2188e-09	1.0769e-09	-4.3413e-11	1.0832e-10	1.4477e-10	-1.1511e-10	-5.288e-10	-4.9275e-11	2.8527e-10	5.1637e-10	7.8464e-11
C418/610234	34.645	10.74	-2.3811	-5.869	-1.8925	3.5352	4.3285	-2.2901	1.9928	-2.8887	-0.10661	-1.2101	0.38737	-0.091204	2.151	-4.1824	6.892	3.4684e-07	-1.1697e-06	-4.438e-10	-1.2172e-09	-2.164e-09	1.0317e-09	7.2328e-11	4.913e-10	-7.4915e-10	7.7653e-10	-7.2706e-10	1.083e-09	4.9211e-10	-1.0394e-09	8.7253e-11	-8.8898e-11	1.3385e-11	1.3453e-10	-6.4355e-10	2.7495e-10	4.9913e-10	-5.1607e-10	-5.6028e-11	8.3789e-10	5.2486e-11	-5.2218e-10	6.0753e-10	6.7888e-10	1.9394e-10	2.245e-10	1.7111e-10	-5.0776e-10
C418/9311K	32.242	10.815	-4.3362	-9.662	-1.3695	-1.4107	10.337	0.88998	0.35872	-0.38076	-4.6426	-3.1456	-3.9871	-2.974	-1.0557	1.2623	-2.8696	-2.1691e-07	8.8462e-08	-5.5616e-10	-9.5006e-10	1.9441e-09	-5.8276e-10	5.2712e-10	6.5582e-10	2.6425e-10	5.9734e-10	-2.7021e-10	-5.9548e-11	5.6485e-10	-6.3027e-11	-2.1135e-10	-5.5865e-10	-1.4721e-10	-3.6261e-10	-9.6608e-10	-6.5493e-10	9.7415e-10	9.1797e-10	-1.0317e-09	-1.3028e-09	-9.533e-10	-1.9308e-10	1.4322e-10	8.3688e-10	-1.3291e-09	9.8242e-10	1.096e-09	5.4932e-10
C418/Balilla	32.416	8.5194	-5.1984	-4.3901	-5.7455	2.647	3.4356	2.7131	2.6457	5.2913	-1.1497	0.46943	3.8795	6.6412	-5.4087	2.385	1.4161	3.5898e-07	-1.2126e-06	3.3534e-10	1.0884e-09	2.5122e-10	-3.5735e-10	1.1741e-10	5.0445e-10	8.7796e-10	9.6133e-10	2.0035e-10	3.4986e-10	-2.2109e-11	-1.3063e-09	-8.6527e-10	6.371e-11	-8.9254e-10	1.9558e-10	4.1856e-11	2.3024e-10	-1.6131e-09	-5.3206e-10	-8.53e-11	-1.4188e-09	-1.3376e-09	-8.8421e-10	-5.7464e-10	1.9563e-10	-1.1869e-09	-8.8252e-11	1.134e-09	-1.8137e-10
C418/JR2	40.01	-8.6434	15.872	-6.6936	-4.2053	1.7369	-1.2224	-4.214	0.69529	-0.78702	-4.3975	-3.0414	1.0118	1.1481	-0.5149	1.0547	-0.32761	-1.9085e-07	1.1333e-07	1.7379e-09	-5.7496e-10	8.162e-10	-9.4802e-10	-1.4953e-09	-5.501e-10	8.3388e-10	-7.9459e-11	3.3291e-10	-1.5203e-10	-5.7953e-10	-9.0684e-10	7.8381e-10	7.1522e-12	-2.5695e-10	-1.2518e-09	5.8974e-10	-9.6985e-11	-6.0528e-10	5.7527e-11	7.8768e-11	9.8723e-11	-6.0401e-10	6.1365e-10	4.3244e-10	-1.2058e-09	-6.3453e-10	2.3884e-10	-3.6385e-10	-1.0381e-10
C418/Liaoxing1	31.521	-6.7933	-13.414	-6.38	-0.17492	7.6836	-1.0882	-8.2897	-2.8608	4.9458	-1.3552	-2.5962	-4.1893	2.1528	0.58434	0.40016	0.046192	-2.3011e-07	9.4009e-08	-5.883e-10	2.4861e-10	-4.3914e-10	-4.638e-11	-9.4587e-10	-4.5864e-10	-1.3402e-09	-1.723e-09	7.6563e-11	1.5837e-10	2.4726e-10	5.8772e-10	6.88e-10	4.979e-11	-2.5674e-10	-4.5348e-10	8.4042e-10	-1.1664e-09	-7.1461e-11	-6.715e-10	2.9265e-10	5.3104e-10	-1.4858e-09	1.3551e-10	-6.4917e-10	-7.38e-10	1.3349e-09	-5.2985e-11	3.575e-10	1.0559e-10
C418/Mianhui725	35.865	9.9791	-1.1042	-4.3853	-6.1922	1.3352	-6.5133	5.8324	-0.67487	-1.0913	4.6062	-5.2818	-5.5493	2.5235	0.56673	-0.21255	-0.81151	-2.2327e-07	9.1127e-08	-9.4174e-10	3.5014e-10	-8.1747e-10	2.7079e-10	5.7966e-10	2.4935e-10	-1.2862e-09	-4.5256e-10	-1.0759e-10	-5.2804e-10	-4.7977e-10	-1.0493e-09	1.113e-09	1.8203e-10	-9.842e-10	-1.4669e-09	1.7248e-09	1.6624e-09	4.6857e-10	1.4194e-10	-2.5632e-10	-1.5003e-09	1.3139e-09	-1.3307e-09	2.9489e-10	1.4919e-10	-2.8933e-10	6.3206e-10	-1.7736e-09	-9.4467e-10
C418/Qianlijing	33.894	10.65	-0.93783	3.3922	1.3518	2.4284	-1.2959	-2.944	12.894	6.6752	-1.068	-3.3637	-0.73514	-1.2197	1.3764	-0.57833	-1.1116	-1.6273e-07	3.0672e-08	-1.0662e-09	8.8071e-10	9.7793e-10	-2.7971e-10	1.0345e-09	5.3279e-10	8.0611e-10	-1.3322e-09	8.3886e-10	-1.0223e-09	4.4187e-10	1.6272e-09	-2.0691e-10	5.9266e-10	-2.0251e-11	1.8589e-09	-6.9758e-10	-1.1611e-09	2.7755e-10	1.1449e-09	-8.292e-11	-1.0108e-09	-6.7563e-10	1.7193e-10	4.4957e-10	3.9645e-10	6.4357e-10	-6.4519e-10	-4.9503e-10	-1.6846e-10
C418/R4115	47.148	5.1132	-3.9666	2.2015	5.4921	-2.5554	-2.7051	1.0198	-5.2735	2.8782	0.066866	2.358	2.5674	-3.3242	-0.82796	0.70156	0.27404	-2.0525e-07	4.934e-08	2.371e-09	-1.1838e-09	7.0612e-10	1.0241e-09	-6.2831e-10	3.1643e-10	1.2575e-09	-4.2229e-10	-6.7111e-10	-1.3429e-09	-1.5517e-09	-1.5289e-09	-9.0618e-10	1.2073e-09	-1.2759e-10	6.7519e-10	-8.1919e-10	-3.837e-10	9.9498e-10	-2.3565e-10	-1.9728e-10	2.594e-10	8.5239e-10	1.3088e-11	-4.5786e-10	-1.8792e-09	-1.8356e-10	-2.2416e-11	2.8516e-10	-9.881e-10
C418/R465	28.405	14.194	-7.9803	-9.9201	-2.933	-5.5162	-8.1583	-6.3436	2.9236	-3.1289	-5.6902	0.72197	0.37294	1.8893	-1.4733	-0.94931	-0.94808	-2.2329e-07	9.113e-08	-1.1109e-09	1.4128e-10	-1.0479e-10	1.2035e-09	-6.9186e-10	1.3821e-09	-1.2567e-09	6.6361e-10	8.2046e-10	-1.448e-09	1.323e-09	2.9112e-11	-8.6407e-11	5.2894e-10	-6.8961e-10	-5.0063e-10	-8.3337e-10	4.9684e-10	3.657e-10	-7.4946e-10	-1.8691e-10	2.2304e-10	-9.7977e-10	2.7385e-10	5.1398e-10	6.8353e-10	4.184e-10	-5.7965e-10	2.1124e-11	8.5327e-10
C418/WH1383	36.732	3.6309	-1.7229	4.512	6.082	4.6227	1.7	-2.9054	3.0828	-7.0354	-1.4849	3.0094	-6.3177	4.9497	-3.7966	-0.69469	-0.84013	-1.9842e-07	8.3561e-08	1.221e-10	-9.478e-10	-1.2784e-09	-6.5207e-11	1.4052e-09	-9.5015e-10	1.213e-09	2.157e-10	-5.9502e-10	-8.2897e-11	-7.67e-10	1.4813e-09	-3.2723e-11	-7.8445e-10	1.8221e-09	5.7315e-10	7.4598e-11	9.6699e-11	-6.0128e-10	-9.9869e-11	-1.5886e-09	4.8743e-10	-1.1407e-10	1.2369e-09	-8.9864e-10	-5.2545e-10	8.5771e-10	1.1118e-09	5.2622e-11	-6.4914e-10
C418/WH1384	32.533	1.2674	-6.6893	0.098662	4.2775	1.0523	-0.13954	4.2001	0.29122	-1.8755	-8.7258	-5.8597	2.2089	5.2735	4.3185	-0.14481	-0.5095	-2.2303e-07	9.2107e-08	-5.8891e-10	8.1341e-10	8.1247e-10	1.3606e-10	1.1999e-10	-4.7124e-10	-1.1253e-09	-1.2277e-09	5.4138e-10	1.3144e-09	8.5143e-10	-3.9694e-11	-8.1156e-10	8.0199e-10	6.9812e-10	9.9116e-10	9.9729e-10	-3.7223e-10	6.4206e-10	-2.6626e-10	2.6599e-11	3.4892e-10	5.1065e-10	1.4643e-10	-4.256e-10	-1.1439e-09	2.1372e-10	-2.3803e-10	-4.0339e-10	-1.991e-10
C418/WH1390	32.856	-4.7059	-6.0863	-8.8449	3.4755	2.394	0.79929	0.37709	3.4177	-1.4388	2.7755	-4.1949	4.1254	0.67459	-3.2636	-5.7388	-3.7707	-2.2978e-07	9.2565e-08	3.2297e-10	-8.3487e-11	8.2925e-10	-1.0086e-09	-4.2517e-10	9.0394e-10	-7.1327e-10	6.6569e-10	-7.054e-10	4.9975e-10	-1.1057e-09	-7.5355e-11	1.2709e-09	-8.2025e-10	1.1488e-09	7.7952e-10	-8.3857e-10	6.8832e-10	1.8023e-11	-1.0614e-09	3.2454e-10	-3.6906e-10	3.8499e-10	6.6496e-10	4.8396e-10	-2.3267e-10	1.8986e-09	-1.4695e-09	1.1356e-09	8.9277e-11
C418/WH1392	31.443	-2.8586	-8.8382	-7.7336	2.6701	5.4342	-3.2062	1.5738	6.9503	-5.8448	-0.26325	-2.6297	1.1241	-2.6929	-1.4	5.4411	1.877	1.0397e-06	6.7279e-07	-1.4091e-10	1.6966e-11	-3.7262e-10	8.3398e-10	5.3815e-10	1.1047e-10	5.7127e-10	-1.534e-09	-1.3893e-09	2.9711e-10	7.3632e-10	5.5718e-10	-1.3909e-09	-4.3186e-10	-1.6915e-09	7.0148e-10	-2.7067e-10	1.2323e-10	-1.1697e-09	7.4525e-10	3.9956e-10	8.3179e-10	1.3391e-09	-3.3886e-10	1.3927e-10	1.0874e-09	-6.834e-10	-5.5447e-10	-4.2032e-10	4.7756e-10
C418/WH1394	32.819	-3.7305	-2.1841	-13.177	0.8833	3.4687	-1.6023	5.8095	4.7682	2.5328	-3.1785	6.8107	-2.3192	1.2362	2.8111	-1.6789	-0.91103	-2.2428e-07	9.1469e-08	-1.0977e-09	9.7961e-11	-2.5435e-10	-5.2655e-10	3.3956e-10	-6.0227e-10	-8.1035e-10	4.886e-10	3.752e-10	1.1696e-09	-8.7988e-10	6.5771e-10	6.8702e-10	5.1114e-10	8.1532e-10	-5.9582e-10	3.1561e-10	3.4598e-10	-1.2652e-09	-2.0375e-11	5.8019e-10	5.6838e-10	1.3063e-09	-1.1183e-09	9.2324e-10	2.9954e-10	-1.0844e-09	2.5205e-10	-7.3382e-10	8.4926e-10
C418/Wuyunjing8	37.596	-10.343	-10.384	4.2814	-13.761	-1.1636	1.3455	0.41137	3.6528	-2.772	-2.7354	0.71799	-0.031681	-0.96571	0.43814	-1.2434	-0.8928	1.0046e-06	6.5393e-07	1.4083e-09	-4.0256e-10	3.0263e-10	7.8742e-10	-5.508e-10	-1.0059e-09	1.9075e-09	1.9891e-10	1.3798e-10	1.0487e-09	-5.1944e-10	1.5319e-09	2.1986e-10	-5.5694e-10	-4.3842e-10	-5.1741e-10	1.3986e-09	-1.0542e-09	1.5669e-10	-6.2916e-10	5.5153e-10	2.4723e-10	1.9965e-10	8.9679e-10	-1.9532e-10	1.3721e-09	-3.6314e-10	5.5908e-10	-5.728e-10	-2.1626e-10
C418/YB	34.163	10.219	-3.2176	-4.6335	-2.9214	4.2604	3.0385	-4.3338	1.1906	-3.4158	3.8001	1.8662	3.6737	2.8467	5.2642	2.2774	-3.8441	-2.1689e-07	8.842e-08	5.2979e-10	-2.0744e-10	-1.1266e-09	2.73e-10	3.8423e-10	2.7176e-10	-1.7013e-10	6.4144e-10	1.3341e-09	-3.1547e-10	1.0081e-09	3.4642e-10	1.282e-10	5.1109e-10	5.0133e-10	-9.4965e-10	-8.7118e-10	1.0367e-09	3.8209e-10	5.5542e-10	1.543e-10	1.2115e-09	8.2443e-11	8.9483e-11	-6.7175e-10	5.5423e-10	2.4284e-10	-6.3562e-10	-6.6324e-12	9.5593e-10
JR2/110080	1.4106	-21.367	19.393	-3.8894	0.42605	-11.247	1.8702	-4.9515	0.5222	0.8048	1.6532	-2.5209	-0.13992	2.9207	0.75132	2.633	1.7757	-1.7927e-07	7.4251e-08	-5.0805e-10	-2.5778e-10	4.9629e-10	2.4249e-10	1.5312e-10	1.49e-09	-1.9459e-10	-7.1715e-10	-3.9673e-10	1.8391e-10	-1.1465e-10	-2.5682e-10	-8.6596e-10	5.4002e-10	5.5491e-10	-1.4135e-09	2.1071e-10	-1.0839e-10	1.6964e-09	-1.4082e-09	-1.7673e-10	6.1229e-10	-5.389e-10	6.4266e-11	-8.5116e-10	2.1162e-10	-5.7494e-10	-3.8554e-10	3.2675e-10	-1.3894e-10
JR2/610234	0.7107	-2.9572	22.06	-3.063	-4.4546	3.0117	2.7798	-5.2662	-2.2942	-2.7125	-1.9951	-2.0929	2.0217	-1.7067	1.3392	-3.1114	7.2173	3.729e-07	-1.1448e-06	-1.3685e-09	-1.3168e-09	4.15e-11	-7.2795e-10	-1.9415e-10	-5.5986e-10	7.0547e-10	-9.3576e-12	7.0744e-10	-4.4602e-10	8.3295e-10	-8.0427e-10	-1.394e-09	-9.6699e-10	-8.6608e-10	1.344e-09	-5.0886e-10	7.1789e-10	-4.0315e-10	1.1832e-09	-8.5027e-10	-2.0059e-11	-3.9747e-10	2.7778e-10	1.6484e-10	1.7172e-10	-4.3704e-11	-5.6555e-10	-2.1154e-10	3.0484e-10
JR2/9311K	-1.6927	-2.8824	20.105	-6.856	-3.9316	-1.9342	8.7887	-2.0861	-3.9283	-0.20456	-6.5311	-4.0284	-2.3528	-4.5894	-1.8675	2.3333	-2.5443	-1.9083e-07	1.1331e-07	-7.4796e-12	-9.532e-10	-2.3203e-10	1.2858e-09	-6.1212e-10	-1.0838e-09	-8.1914e-10	9.9131e-10	7.5846e-10	4.121e-10	-2.3571e-10	6.9357e-12	-6.5557e-10	-5.7844e-11	-1.9856e-10	1.4295e-09	3.5812e-10	3.1637e-10	9.2351e-10	-1.3364e-09	-4.8741e-10	-1.5817e-10	-4.0154e-10	2.9e-10	8.8866e-10	-4.8513e-11	5.2092e-10	4.6212e-10	-2.3446e-10	6.8778e-10
JR2/Balilla	-1.5188	-5.1776	19.243	-1.584	-8.3075	2.1235	1.8869	-0.26301	-1.6413	5.4675	-3.0383	-0.41339	5.5138	5.0257	-6.2205	3.456	1.7414	3.8507e-07	-1.1878e-06	-1.1055e-09	-9.3593e-10	1.2204e-10	5.7558e-10	-2.0112e-11	2.6745e-10	1.8928e-10	-4.3538e-10	-9.1082e-10	-1.2689e-09	3.3752e-10	-2.3274e-12	-5.5677e-10	4.6875e-10	2.0112e-09	-3.9721e-10	-4.7012e-10	-8.374e-11	-7.0314e-11	-6.9997e-10	-9.9076e-11	-1.3749e-10	7.322e-10	-1.6751e-10	1.2194e-10	2.7716e-10	-1.1127e-11	1.9235e-10	-7.3616e-10	4.7776e-10
JR2/C418	40.01	-8.6434	15.872	-6.6936	-4.2053	1.7369	-1.2224	-4.214	0.69529	-0.78702	-4.3975	-3.0414	1.0118	1.1481	-0.5149	1.0547	-0.32761	-1.9085e-07	1.1333e-07	1.7379e-09	-5.7496e-10	8.162e-10	-9.4802e-10	-1.4953e-09	-5.501e-10	8.3388e-10	-7.9459e-11	3.3291e-10	-1.5203e-10	-5.7953e-10	-9.0684e-10	7.8381e-10	7.1522e-12	-2.5695e-10	-1.2518e-09	5.8974e-10	-9.6985e-11	-6.0528e-10	5.7527e-11	7.8768e-11	9.8723e-11	-6.0401e-10	6.1365e-10	4.3244e-10	-1.2058e-09	-6.3453e-10	2.3884e-10	-3.6385e-10	-1.0381e-10
JR2/Liaoxing1	-2.4139	-20.49	11.027	-3.5739	-2.737	7.1601	-2.6369	-11.266	-7.1479	5.122	-3.2437	-3.4791	-2.555	0.53731	-0.22745	1.4712	0.37149	-2.0406e-07	1.1886e-07	2.0202e-09	1.9071e-09	-5.5354e-10	2.049e-10	4.7654e-10	7.0559e-12	-1.1697e-09	3.4368e-11	-3.6951e-10	1.4407e-09	3.8823e-10	8.9035e-11	1.0141e-09	-4.5863e-10	-1.0222e-09	-7.0424e-10	3.2077e-11	1.4958e-10	-3.4012e-10	-3.622e-10	-1.0833e-09	-1.8221e-11	-1.9214e-10	9.93e-10	-3.4918e-10	4.2697e-10	-5.4831e-11	-7.9284e-10	-5.9636e-11	3.0078e-10
JR2/Mianhui725	1.9301	-3.7179	23.337	-1.5793	-8.7542	0.8117	-8.062	2.8563	-4.9619	-0.91506	2.7177	-6.1646	-3.9151	0.90809	-0.24506	0.85846	-0.48621	-1.9721e-07	1.1602e-07	-7.346e-11	3.3699e-10	-3.3555e-10	-1.9647e-09	-2.1394e-10	-9.3133e-11	1.5262e-10	1.6116e-10	3.387e-10	6.4215e-10	1.4429e-12	-4.5506e-10	-2.0331e-10	5.3897e-10	1.3639e-09	8.4813e-11	-1.8873e-09	-5.9328e-10	-8.3198e-10	3.6566e-10	8.7396e-10	-8.8612e-10	1.9644e-10	-1.572e-09	7.5936e-10	-2.6488e-11	2.634e-10	-3.794e-10	-3.437e-10	5.0835e-10
JR2/Qianlijing	-0.040109	-3.0472	23.504	6.1982	-1.2103	1.9049	-2.8447	-5.9201	8.6065	6.8514	-2.9565	-4.2465	0.89915	-2.8352	0.56466	0.49268	-0.78627	-1.3669e-07	5.5552e-08	-4.51e-10	-4.1332e-10	-3.4413e-10	8.9856e-10	1.0233e-09	6.3827e-10	5.0891e-10	1.6107e-10	2.731e-10	-2.7605e-10	1.014e-10	-1.3674e-10	9.8266e-10	1.0585e-09	-3.8883e-10	3.3861e-10	1.123e-09	1.759e-10	-1.1729e-09	1.2091e-09	3.368e-10	8.8321e-10	1.0226e-09	8.1059e-10	8.8887e-10	-2.974e-10	1.2587e-09	-5.4503e-10	1.3022e-09	-3.5978e-10
JR2/R4115	13.213	-8.5838	20.475	5.0075	2.93	-3.0789	-4.2538	-1.9563	-9.5606	3.0544	-1.8217	1.4751	4.2016	-4.9397	-1.6398	1.7726	0.59934	-1.7924e-07	7.4232e-08	4.6081e-10	-5.2116e-10	-7.6085e-10	-7.8457e-10	8.2336e-10	2.9635e-11	8.9172e-11	-6.6686e-10	-2.0071e-09	-1.2074e-10	-7.4077e-10	-3.815e-10	-4.6946e-10	-3.6224e-10	3.0145e-10	-7.6681e-10	5.9943e-10	-8.4427e-10	-1.2211e-09	1.2069e-10	1.1186e-09	1.4354e-10	5.7467e-11	3.7828e-10	9.1751e-10	-1.7921e-10	9.5222e-10	-4.732e-10	5.1372e-10	-6.7179e-11
JR2/R465	-5.5294	0.49664	16.461	-7.1141	-5.4951	-6.0397	-9.707	-9.3197	-1.3634	-2.9527	-7.5787	-0.16085	2.0072	0.27387	-2.2851	0.1217	-0.62279	-1.9722e-07	1.1599e-07	-1.4136e-09	7.3106e-10	3.5129e-10	5.2317e-10	-3.6879e-10	-7.5315e-10	5.7588e-10	4.5246e-10	-7.4199e-10	4.8656e-10	-1.1854e-09	6.5231e-10	5.1251e-10	3.8261e-10	1.0708e-09	5.5608e-10	1.5635e-09	7.8056e-10	1.4003e-09	-3.3575e-11	-1.3647e-10	1.957e-10	-1.377e-09	-1.1043e-09	-2.9377e-10	1.3089e-10	5.4053e-10	7.0748e-10	8.6169e-10	6.3332e-11
JR2/WH1383	2.797	-10.066	22.718	7.318	3.5199	4.0992	0.15125	-5.8815	-1.2042	-6.8592	-3.3734	2.1266	-4.6834	3.3343	-4.6084	0.37632	-0.51483	-1.7238e-07	1.0848e-07	-1.0435e-10	-3.5711e-10	-1.1866e-09	-1.784e-10	4.8708e-11	1.9564e-09	-1.2723e-10	2.826e-11	-9.4353e-10	1.9465e-10	6.1212e-11	4.3534e-10	-1.0535e-09	2.462e-10	-1.4126e-09	-2.6942e-10	-2.2894e-10	1.1782e-09	-4.0602e-10	3.7852e-10	9.6498e-10	2.4774e-10	1.7513e-09	-2.9767e-10	-7.2248e-10	7.8645e-10	-4.5048e-10	7.1513e-10	-6.5204e-10	-9.3433e-11
JR2/WH1390	-1.0785	-18.403	18.355	-6.0389	0.91344	1.8705	-0.74942	-2.599	-0.86934	-1.2626	0.88701	-5.0778	5.7597	-0.94087	-4.0754	-4.6677	-3.4454	-2.0373e-07	1.1739e-07	3.6205e-10	1.555e-09	4.6946e-10	1.3336e-10	2.5456e-09	-6.4119e-10	-1.3996e-10	-5.3238e-10	1.3005e-09	-7.9609e-10	9.1182e-10	6.0548e-10	6.8305e-10	4.316e-10	-1.1736e-09	-9.7157e-10	-1.4173e-10	1.6339e-11	2.6072e-10	2.6028e-10	1.6177e-10	1.5156e-09	-1.4925e-10	-1.8949e-10	-4.358e-10	-8.9853e-11	-8.2265e-11	8.5421e-10	7.9554e-10	2.2867e-10
JR2/WH1392	-2.4912	-16.556	15.603	-4.9276	0.10805	4.9107	-4.7549	-1.4023	2.6633	-5.6686	-2.1518	-3.5125	2.7584	-4.3083	-2.2118	6.5121	2.2023	1.0657e-06	6.9766e-07	-9.4543e-10	3.395e-10	-3.2037e-10	-6.7699e-10	-5.9765e-10	2.7468e-11	-1.2009e-09	-3.1753e-11	4.553e-10	-9.2328e-10	7.8729e-11	6.5826e-10	3.5445e-10	-3.9318e-10	-5.0185e-10	9.2487e-10	-1.0931e-09	-1.3712e-09	6.0686e-10	-1.0568e-09	-1.5927e-09	-1.4271e-09	6.4795e-10	1.2067e-09	-1.5104e-09	-4.6926e-10	1.5984e-10	4.7697e-10	-8.3608e-10	-6.7968e-10
JR2/WH1394	-1.1155	-17.427	22.257	-10.371	-1.6788	2.9452	-3.151	2.8334	0.48117	2.709	-5.067	5.9279	-0.68488	-0.37927	1.9993	-0.60793	-0.58573	-1.9825e-07	1.1636e-07	9.0646e-10	9.8952e-10	6.4865e-10	8.6205e-10	-6.5205e-10	4.4497e-10	1.6975e-10	-9.0101e-11	6.7889e-10	7.9e-10	1.174e-09	2.4689e-10	7.5335e-10	9.2708e-10	2.3618e-10	1.4002e-09	7.5358e-10	-6.6472e-10	-2.5207e-10	-1.8829e-10	-8.1402e-10	1.4013e-10	-3.2678e-10	-2.1581e-10	8.2808e-13	8.7963e-10	-1.7375e-09	2.2636e-10	3.3691e-10	-6.7629e-10
JR2/YB	0.22867	-3.4778	21.224	-1.8275	-5.4835	3.7369	1.4898	-7.3099	-3.0965	-3.2396	1.9115	0.98333	5.308	1.2312	4.4524	3.3485	-3.5188	-1.9083e-07	1.1331e-07	4.9962e-10	-1.1975e-09	6.8728e-10	1.4093e-10	-6.5663e-10	-8.3637e-10	3.9442e-10	6.3241e-10	2.995e-10	3.5824e-10	-9.844e-10	4.3965e-10	2.0934e-10	-2.2378e-09	-1.5117e-10	-3.8258e-10	-6.4252e-10	5.1129e-10	-4.4405e-12	1.7319e-09	1.4428e-09	-7.7688e-10	-7.4002e-10	-8.4462e-10	-5.7239e-10	-5.7932e-10	3.2388e-11	-6.8967e-10	-1.1532e-09	-3.7752e-10
Liaoxing1/110080	-7.0783	-19.517	-9.8934	-3.5758	4.4564	-5.3005	2.0043	-9.0272	-3.0339	6.5377	4.6955	-2.0757	-5.3411	3.9253	1.8506	1.9784	2.1495	-2.1855e-07	5.4911e-08	-7.7976e-11	-2.0901e-09	3.3938e-10	5.9703e-10	1.4706e-09	2.6926e-10	-6.0021e-10	-1.1344e-09	1.2297e-09	3.6666e-11	-1.5598e-09	-3.0409e-10	7.3906e-10	-8.9337e-10	-7.0353e-10	3.0657e-11	1.5543e-10	5.8838e-10	-1.0098e-09	-4.7004e-10	-1.8864e-10	-7.2178e-10	-9.2882e-10	-3.7788e-10	1.3486e-09	2.3771e-10	-8.9462e-10	-1.0228e-09	1.3788e-09	-6.3665e-11
Liaoxing1/610234	-7.7782	-1.1071	-7.2261	-2.7494	-0.42421	8.9583	2.9139	-9.3419	-5.8503	3.0204	1.0472	-1.6477	-3.1795	-0.70204	2.4385	-3.766	7.5911	3.3365e-07	-1.1642e-06	-1.1113e-09	4.3381e-10	8.6683e-10	-7.8613e-10	9.8926e-10	-4.9695e-10	-3.8874e-10	4.3853e-10	-3.2986e-10	-1.1481e-09	6.2765e-10	1.4722e-10	-2.6875e-10	1.4628e-09	5.5043e-10	-4.8659e-10	3.0892e-10	4.5094e-10	-5.498e-10	3.3468e-11	9.3412e-10	1.4325e-09	-3.8497e-10	-7.7413e-10	-7.232e-10	-2.064e-11	7.5238e-10	8.2071e-11	-2.4137e-10	6.4125e-10
Liaoxing1/9311K	-10.182	-1.0323	-9.1813	-6.5424	0.0988	4.0125	8.9229	-6.1618	-7.4844	5.5283	-3.4888	-3.5832	-7.554	-3.5848	-0.76829	1.6787	-2.1705	-2.3011e-07	9.4013e-08	-3.7955e-10	-4.5132e-10	-8.5865e-10	-5.3338e-10	-1.0302e-09	-7.8146e-10	1.4956e-09	-1.4083e-10	-7.3912e-12	6.2116e-10	5.4125e-10	2.1484e-09	1.9115e-10	9.126e-10	8.1895e-10	1.0524e-09	-2.0849e-10	4.5503e-10	-4.5109e-10	-6.9356e-10	1.0808e-09	1.1649e-09	6.01e-10	-4.6241e-10	-1.9783e-10	1.8783e-10	4.4694e-11	6.1346e-10	-7.6183e-10	-4.5884e-10
Liaoxing1/Balilla	-10.008	-3.3275	-10.043	-1.2704	-4.2772	8.0701	2.0211	-4.3387	-5.1974	11.2	0.0040259	0.031761	0.3126	6.0304	-5.1213	2.8014	2.1152	3.4577e-07	-1.207e-06	3.0046e-10	-1.2003e-09	-3.4682e-10	7.0022e-10	-9.2422e-10	8.0097e-11	1.7995e-10	-2.5968e-10	2.2094e-10	-1.5814e-09	8.6242e-10	3.2284e-10	-6.4573e-10	-2.113e-09	6.1407e-10	-7.3131e-10	-2.5791e-10	1.915e-09	8.7411e-10	1.6347e-10	-5.5307e-10	1.0897e-09	7.4947e-10	-1.3763e-10	1.0555e-09	-3.7869e-10	-1.891e-10	-3.4803e-10	5.3564e-10	4.338e-10
Liaoxing1/C418	31.521	-6.7933	-13.414	-6.38	-0.17492	7.6836	-1.0882	-8.2897	-2.8608	4.9458	-1.3552	-2.5962	-4.1893	2.1528	0.58434	0.40016	0.046192	-2.3011e-07	9.4009e-08	-5.883e-10	2.4861e-10	-4.3914e-10	-4.638e-11	-9.4587e-10	-4.5864e-10	-1.3402e-09	-1.723e-09	7.6563e-11	1.5837e-10	2.4726e-10	5.8772e-10	6.88e-10	4.979e-11	-2.5674e-10	-4.5348e-10	8.4042e-10	-1.1664e-09	-7.1461e-11	-6.715e-10	2.9265e-10	5.3104e-10	-1.4858e-09	1.3551e-10	-6.4917e-10	-7.38e-10	1.3349e-09	-5.2985e-11	3.575e-10	1.0559e-10
Liaoxing1/JR2	-2.4139	-20.49	11.027	-3.5739	-2.737	7.1601	-2.6369	-11.266	-7.1479	5.122	-3.2437	-3.4791	-2.555	0.53731	-0.22745	1.4712	0.37149	-2.0406e-07	1.1886e-07	2.0202e-09	1.9071e-09	-5.5354e-10	2.049e-10	4.7654e-10	7.0559e-12	-1.1697e-09	3.4368e-11	-3.6951e-10	1.4407e-09	3.8823e-10	8.9035e-11	1.0141e-09	-4.5863e-10	-1.0222e-09	-7.0424e-10	3.2077e-11	1.4958e-10	-3.4012e-10	-3.622e-10	-1.0833e-09	-1.8221e-11	-1.9214e-10	9.93e-10	-3.4918e-10	4.2697e-10	-5.4831e-11	-7.9284e-10	-5.9636e-11	3.0078e-10
Liaoxing1/Mianhui725	-6.5588	-1.8678	-5.9492	-1.2657	-4.7239	6.7583	-7.9279	-1.2194	-8.518	4.8178	5.76	-5.7195	-9.1162	1.9127	0.85418	0.20388	-0.11241	-2.365e-07	9.6717e-08	2.9219e-10	-3.9121e-11	1.2071e-09	-3.392e-10	-4.485e-10	8.6901e-10	2.1447e-11	1.9692e-09	5.1677e-11	3.6005e-10	4.5619e-10	2.6507e-10	-4.3997e-10	3.324e-10	-2.436e-10	7.2622e-10	-5.7793e-10	8.8642e-11	-1.3248e-09	-2.0125e-10	-3.6412e-10	-2.95e-10	-8.013e-10	1.5073e-09	1.2707e-09	3.8681e-10	-3.1783e-10	5.0569e-10	-1.5304e-09	5.2968e-10
Liaoxing1/Qianlijing	-8.529	-1.1971	-5.7829	6.5118	2.8201	7.8515	-2.7105	-9.9957	5.0504	12.584	0.085808	-3.8013	-4.302	-1.8306	1.6639	-0.16189	-0.41248	-1.7596e-07	3.6283e-08	-9.5294e-10	8.6587e-10	-1.4545e-09	6.545e-10	-1.6314e-09	-1.1826e-09	-2.4848e-10	3.1744e-10	-9.8603e-10	9.2566e-11	2.7606e-10	-7.1993e-10	-3.2398e-10	1.7217e-10	-4.9364e-10	-6.1812e-10	-7.0332e-10	-3.0356e-10	2.2053e-11	2.5797e-10	-2.4581e-10	2.4259e-10	1.4737e-09	-3.6744e-10	-7.0204e-10	-4.1935e-10	6.8243e-10	-1.2534e-09	-2.0877e-10	-1.0543e-10
Liaoxing1/R4115	4.7243	-6.7337	-8.8116	5.3211	6.9604	2.8677	-4.1197	-6.032	-13.117	8.7872	1.2206	1.9203	-0.99952	-3.9351	-0.54052	1.118	0.97314	-2.1851e-07	5.4923e-08	-1.8374e-09	6.0305e-10	-7.6705e-10	-6.8956e-10	-3.8349e-10	9.212e-10	9.5356e-10	3.3334e-10	-5.6194e-10	2.0121e-10	-3.7472e-10	1.0378e-09	-4.739e-10	4.9711e-10	-4.0622e-11	-6.7582e-11	-5.821e-10	-9.4951e-10	1.4421e-09	9.1569e-10	-2.1981e-10	4.8746e-10	-1.3544e-10	9.3482e-10	5.831e-11	7.5062e-10	4.0825e-11	1.0573e-10	5.0083e-10	1.0758e-09
Liaoxing1/R465	-14.018	2.3468	-12.825	-6.8005	-1.4647	-0.093058	-9.5729	-13.395	-4.9195	2.7801	-4.5364	0.2843	-3.1939	1.2785	-1.1858	-0.53288	-0.24899	-2.3649e-07	9.6728e-08	1.301e-09	-9.0912e-10	-8.5951e-10	9.8527e-10	-8.379e-10	7.2877e-10	-3.0625e-10	2.3419e-10	9.1613e-11	-7.363e-10	-1.8678e-09	-7.119e-10	6.8908e-10	-4.094e-12	1.3675e-09	8.9545e-10	3.8964e-10	-5.9185e-10	-9.2108e-10	2.2873e-10	-5.4785e-10	1.3275e-10	-7.7322e-12	2.3836e-10	-8.6198e-10	7.5142e-10	-7.2211e-10	2.5848e-10	9.0558e-10	-8.2747e-10
Liaoxing1/WH1384	-9.8902	-10.58	-11.534	3.2183	5.7458	6.4754	-1.5541	-2.8517	-7.5519	4.0335	-7.572	-6.2973	-1.358	4.6627	4.606	0.27163	0.1896	-2.3626e-07	9.7663e-08	7.8488e-10	-1.4874e-10	7.363e-10	-4.7852e-10	9.2024e-10	1.2779e-09	-7.7859e-11	2.6304e-10	-2.0875e-10	-2.6784e-10	6.9901e-10	8.7322e-11	1.6328e-10	-1.4396e-09	-1.4649e-10	-1.733e-10	-5.5114e-10	-3.6705e-10	8.0452e-10	3.5846e-10	4.3944e-10	-1.9535e-10	5.8296e-11	-9.398e-10	1.0308e-09	4.0301e-10	-1.1515e-10	6.8692e-10	6.74e-10	-1.0259e-09
Liaoxing1/WH1390	-9.5675	-16.553	-10.931	-5.7253	4.9438	7.8171	-0.61527	-6.6747	-4.4254	4.4702	3.9293	-4.6326	0.55856	0.063751	-2.9762	-5.3223	-3.0716	-2.4302e-07	9.8123e-08	1.7545e-10	4.968e-10	1.2762e-10	-1.1174e-09	9.3002e-10	-2.8891e-10	1.6229e-09	1.0261e-10	8.2808e-10	4.6099e-10	1.2759e-09	-8.5096e-10	6.0437e-11	1.4317e-10	-1.711e-09	-1.293e-10	-1.6485e-10	-1.629e-10	-2.1085e-10	-2.6374e-10	-7.2778e-10	-7.8159e-10	5.5826e-10	-5.0455e-10	-9.539e-10	-1.7868e-10	1.4761e-10	-7.6231e-10	-5.2037e-10	-9.311e-10
Liaoxing1/WH1392	-10.98	-14.706	-13.683	-4.614	4.1384	10.857	-4.6207	-5.478	-0.89281	0.06427	0.89053	-3.0674	-2.4427	-3.3037	-1.1126	5.8575	2.5761	1.0264e-06	6.7844e-07	-8.6535e-11	-3.5492e-10	-8.6902e-10	7.1711e-10	5.0884e-10	-3.7026e-10	-3.2677e-10	3.6487e-10	1.6716e-09	-4.7889e-10	-1.038e-09	1.4373e-09	-7.5529e-10	7.827e-12	-2.9018e-10	4.7188e-10	1.223e-09	6.819e-10	7.561e-10	5.4196e-10	-9.359e-11	-1.6426e-09	-1.0263e-10	-1.2264e-09	3.1022e-10	-1.796e-09	1.7249e-10	4.1302e-10	4.4499e-10	5.6138e-10
Liaoxing1/WH1394	-9.6044	-15.577	-7.0292	-10.057	2.3516	8.8918	-3.0168	-1.2422	-3.0749	8.4418	-2.0247	6.373	-5.886	0.62535	3.0985	-1.2625	-0.21193	-2.3751e-07	9.702e-08	1.5916e-10	-4.3735e-10	4.372e-10	-1.4726e-11	1.2911e-09	-3.3035e-10	1.6164e-09	1.9645e-10	-6.6764e-10	2.5088e-10	1.4966e-09	-1.8764e-09	1.9775e-10	4.943e-10	4.3566e-11	8.7688e-10	1.313e-09	7.9409e-10	-1.8155e-10	1.6203e-10	9.9673e-10	3.5135e-10	-3.8314e-11	6.806e-10	-1.0211e-09	2.333e-11	-1.2114e-09	3.5068e-10	2.7019e-10	1.4045e-10
Liaoxing1/Wuyunjing8	-4.8271	-22.19	-15.229	7.401	-12.293	4.2596	-0.069084	-6.6404	-4.1904	3.137	-1.5816	0.28032	-3.5986	-1.5765	0.72558	-0.82696	-0.1937	9.9137e-07	6.5948e-07	-1.684e-10	3.9056e-10	1.5514e-09	4.08e-10	-9.5238e-11	1.0011e-09	-2.8849e-10	-3.2674e-10	5.0529e-10	-1.2023e-09	-1.5361e-09	-1.2785e-09	-5.3604e-10	1.0081e-09	1.2221e-09	-3.4716e-10	1.9256e-10	-4.6776e-10	7.3091e-10	5.701e-11	5.9161e-10	-7.7837e-10	9.59e-10	3.1469e-11	9.9331e-10	-1.8057e-10	-2.4117e-10	8.2347e-10	-7.9294e-10	8.5408e-10
Liaoxing1/YB	-8.2603	-1.6277	-8.0626	-1.5139	-1.4531	9.6835	1.624	-11.386	-6.6526	2.4933	4.9538	1.4285	0.10687	2.2358	5.5516	2.6939	-3.145	-2.3011e-07	9.4004e-08	1.6906e-10	6.852e-10	8.8242e-10	-2.6176e-10	-2.8978e-10	-1.2454e-09	-1.1431e-09	-6.6939e-10	-1.5443e-09	1.7924e-09	-4.9405e-10	-3.8099e-10	-2.9914e-10	-1.7157e-10	2.9139e-10	-3.4237e-10	-1.4093e-09	-1.1146e-09	4.3071e-10	-5.6482e-11	-3.1133e-10	-9.9936e-10	-3.2254e-10	2.6915e-10	-6.0912e-10	5.4423e-10	5.7082e-10	3.9288e-10	-9.5224e-10	-1.2304e-09
Mianhui725/110080	-2.7344	-2.7443	2.4165	-1.5812	-1.5608	-11.649	-3.4207	5.0949	-0.84796	0.50056	10.657	-4.7613	-6.7011	4.2961	1.8329	1.3657	1.2918	-2.1168e-07	5.1984e-08	-1.3515e-10	-2.0678e-10	1.2079e-09	1.0002e-09	-1.0169e-10	7.8434e-11	-9.2226e-11	8.9643e-10	-6.9784e-10	-5.477e-10	-3.3119e-10	1.6736e-09	6.6141e-10	1.0466e-10	-1.0578e-09	-3.8708e-10	6.8995e-10	-1.1673e-09	-1.1722e-09	7.2731e-10	-2.0988e-10	9.3978e-10	7.5477e-12	-4.9162e-10	-2.7968e-10	4.4828e-10	5.8062e-10	-8.7229e-10	9.1485e-10	2.4183e-10
Mianhui725/610234	-3.4343	15.665	5.0838	-0.75475	-6.4415	2.6099	-2.5112	4.7802	-3.6644	-3.0167	7.0086	-4.3333	-4.5395	-0.33125	2.4209	-4.3787	6.7334	3.4046e-07	-1.167e-06	-1.5135e-10	-3.3321e-10	-7.1344e-10	-1.4909e-09	-7.2894e-10	-8.0263e-10	8.2114e-10	-1.6677e-09	1.2646e-09	-1.2388e-10	-3.6893e-10	1.3497e-10	1.5706e-10	1.0549e-09	1.6289e-10	-8.4203e-10	8.1391e-10	1.0292e-09	-1.6521e-10	-9.9884e-11	5.4014e-10	1.85e-10	-4.6326e-10	1.7758e-09	4.0642e-10	-3.3129e-10	3.1759e-10	6.6598e-10	5.4374e-10	7.5483e-10
Mianhui725/9311K	-5.8377	15.74	3.1287	-4.5478	-5.9184	-2.3359	3.4978	7.9603	-5.2985	-0.50879	2.4726	-6.2688	-8.914	-3.214	-0.7859	1.066	-3.0282	-2.233e-07	9.1151e-08	3.9513e-10	9.369e-11	-1.3341e-09	6.2976e-10	-4.5772e-10	8.1386e-10	-9.1175e-10	-6.4729e-11	2.006e-09	-2.444e-09	-4.7215e-10	-4.8833e-11	2.7667e-11	-6.851e-10	-5.4216e-11	-2.3556e-10	2.5445e-10	-2.4765e-10	9.0265e-10	-1.2407e-10	6.1433e-10	9.4187e-10	4.3855e-10	-4.3236e-12	-1.7887e-10	-1.515e-11	-2.6112e-10	-7.3325e-10	-1.3066e-10	-8.5139e-10
Mianhui725/Balilla	-5.6638	13.445	2.2665	0.72416	-10.294	1.7217	-3.404	9.7834	-3.0115	5.1632	5.9654	-2.6538	-1.0474	6.4012	-5.1389	2.1887	1.2575	3.5255e-07	-1.2099e-06	5.3991e-10	6.0239e-10	-8.5622e-10	-1.0432e-10	5.0061e-10	7.6204e-10	6.8209e-10	-6.2706e-10	1.5409e-09	1.2941e-09	-2.6371e-10	-1.4071e-09	-6.8755e-12	-3.0671e-10	7.4747e-12	1.3394e-09	-6.1116e-11	-9.1307e-11	8.055e-10	-3.4487e-10	1.3623e-09	5.3311e-10	-7.8283e-10	3.2503e-10	-9.3998e-10	1.5585e-09	1.6727e-09	-6.8431e-11	2.876e-11	-3.7058e-11
Mianhui725/C418	35.865	9.9791	-1.1042	-4.3853	-6.1922	1.3352	-6.5133	5.8324	-0.67487	-1.0913	4.6062	-5.2818	-5.5493	2.5235	0.56673	-0.21255	-0.81151	-2.2327e-07	9.1127e-08	-9.4174e-10	3.5014e-10	-8.1747e-10	2.7079e-10	5.7966e-10	2.4935e-10	-1.2862e-09	-4.5256e-10	-1.0759e-10	-5.2804e-10	-4.7977e-10	-1.0493e-09	1.113e-09	1.8203e-10	-9.842e-10	-1.4669e-09	1.7248e-09	1.6624e-09	4.6857e-10	1.4194e-10	-2.5632e-10	-1.5003e-09	1.3139e-09	-1.3307e-09	2.9489e-10	1.4919e-10	-2.8933e-10	6.3206e-10	-1.7736e-09	-9.4467e-10
Mianhui725/JR2	1.9301	-3.7179	23.337	-1.5793	-8.7542	0.8117	-8.062	2.8563	-4.9619	-0.91506	2.7177	-6.1646	-3.9151	0.90809	-0.24506	0.85846	-0.48621	-1.9721e-07	1.1602e-07	-7.346e-11	3.3699e-10	-3.3555e-10	-1.9647e-09	-2.1394e-10	-9.3133e-11	1.5262e-10	1.6116e-10	3.387e-10	6.4215e-10	1.4429e-12	-4.5506e-10	-2.0331e-10	5.3897e-10	1.3639e-09	8.4813e-11	-1.8873e-09	-5.9328e-10	-8.3198e-10	3.6566e-10	8.7396e-10	-8.8612e-10	1.9644e-10	-1.572e-09	7.5936e-10	-2.6488e-11	2.634e-10	-3.794e-10	-3.437e-10	5.0835e-10
Mianhui725/Liaoxing1	-6.5588	-1.8678	-5.9492	-1.2657	-4.7239	6.7583	-7.9279	-1.2194	-8.518	4.8178	5.76	-5.7195	-9.1162	1.9127	0.85418	0.20388	-0.11241	-2.365e-07	9.6717e-08	2.9219e-10	-3.9121e-11	1.2071e-09	-3.392e-10	-4.485e-10	8.6901e-10	2.1447e-11	1.9692e-09	5.1677e-11	3.6005e-10	4.5619e-10	2.6507e-10	-4.3997e-10	3.324e-10	-2.436e-10	7.2622e-10	-5.7793e-10	8.8642e-11	-1.3248e-09	-2.0125e-10	-3.6412e-10	-2.95e-10	-8.013e-10	1.5073e-09	1.2707e-09	3.8681e-10	-3.1783e-10	5.0569e-10	-1.5304e-09	5.2968e-10
Mianhui725/Qianlijing	-4.1851	15.575	6.5271	8.5064	-3.1972	1.5032	-8.1356	4.1263	7.2363	6.5472	6.0472	-6.4869	-5.662	-1.4598	1.6463	-0.7746	-1.2702	-1.6917e-07	3.339e-08	8.4852e-10	-2.0183e-09	1.9563e-10	-8.6952e-10	-6.164e-10	-1.8023e-09	-4.8944e-10	1.1135e-09	-9.052e-11	-7.0711e-12	8.3594e-10	-1.5357e-10	-2.9369e-10	3.3286e-10	2.0814e-10	-4.1904e-10	-3.088e-10	-1.0649e-10	1.0119e-09	-1.2995e-10	-9.8338e-10	-4.0576e-10	7.5336e-10	-5.9493e-10	1.1915e-09	3.1774e-10	3.1943e-10	-1.3022e-09	1.3891e-10	-7.9897e-10
Mianhui725/R4115	9.0683	10.039	3.4983	7.3157	0.94315	-3.4806	-9.5448	8.0901	-10.931	2.7502	7.182	-0.7653	-2.3595	-3.5643	-0.55812	0.50529	0.11544	-2.1169e-07	5.2048e-08	5.789e-11	-1.3624e-10	2.4846e-10	-1.8604e-10	8.7121e-10	-4.4918e-10	-7.8607e-10	-1.2793e-09	-5.9629e-13	-5.497e-11	5.8824e-10	1.4012e-09	5.5537e-10	1.4444e-09	1.2247e-09	4.9379e-10	-2.9075e-10	5.8533e-10	1.2857e-09	9.8209e-10	-4.0698e-10	-1.0997e-09	4.8073e-10	2.1038e-10	8.849e-10	3.2245e-10	-1.0907e-09	2.9724e-11	-4.2341e-11	4.423e-10
Mianhui725/R465	-9.6743	19.119	-0.51531	-4.8059	-7.482	-6.4414	-14.998	0.7267	-2.7336	-3.257	1.425	-2.4013	-4.5539	1.6493	-1.2034	-1.1456	-1.1067	-2.297e-07	9.3876e-08	-4.2642e-10	-4.0885e-10	4.9659e-10	-1.3387e-09	1.4551e-09	1.1688e-09	1.1062e-10	2.1462e-10	-6.1345e-10	8.031e-10	-5.0887e-10	5.9912e-10	5.1143e-10	-4.7924e-10	-6.5508e-10	-3.8565e-10	2.9688e-10	-5.4159e-10	2.9559e-10	9.0624e-10	3.7137e-10	5.4822e-10	5.8093e-10	2.1882e-11	-1.1e-10	-1.0762e-09	1.6859e-10	9.5781e-10	-8.4942e-10	-1.2477e-09
Mianhui725/WH1384	-5.5463	6.1929	0.77566	5.2129	-0.27147	0.12703	-6.9792	11.27	-5.366	-2.0036	-1.6106	-8.9829	-2.718	5.0335	4.5884	-0.34109	-0.6681	-2.2943e-07	9.4793e-08	1.65e-09	-7.4716e-10	3.4374e-11	1.7014e-09	2.6459e-10	1.0755e-09	1.0233e-09	1.478e-09	-8.641e-10	1.1068e-10	2.2182e-10	4.3735e-10	-1.3284e-10	1.0653e-10	-7.4215e-10	9.468e-10	7.0891e-10	-3.5716e-10	-2.8043e-11	6.5794e-10	4.0962e-10	2.6882e-10	-2.2845e-10	1.0783e-10	-9.1874e-10	-5.9601e-10	-3.0434e-10	-9.426e-10	-3.8204e-10	-4.0106e-10
Mianhui725/WH1390	-5.2235	0.21961	1.3787	-3.7307	-1.0734	1.4688	-6.0404	7.4474	-2.2395	-1.5669	9.8907	-7.3182	-0.80146	0.43454	-2.9938	-5.935	-3.9293	-2.3617e-07	9.517e-08	-8.2503e-10	7.9531e-10	2.2338e-10	1.4561e-09	9.2826e-11	-6.4649e-10	-1.3004e-10	-6.9442e-10	-2.122e-09	8.7855e-10	2.219e-11	-6.1744e-10	-1.061e-09	5.5121e-10	4.7718e-10	-5.4427e-10	-2.8996e-10	2.4669e-10	-3.1676e-10	5.4621e-11	-1.2959e-09	2.8806e-10	4.5132e-11	3.0135e-10	4.6263e-10	-2.2998e-10	-5.948e-10	-8.3837e-10	1.2639e-10	-5.3724e-10
Mianhui725/WH1392	-6.6362	2.0669	-1.3733	-2.6194	-1.8788	4.509	-10.046	8.6441	1.2931	-5.9728	6.8519	-5.753	-3.8028	-2.9329	-1.1302	5.2448	1.7184	1.0333e-06	6.7554e-07	-9.4787e-11	3.6294e-10	3.0434e-09	1.0303e-10	-2.326e-10	-1.6278e-10	-4.2381e-10	-2.7211e-10	-4.6561e-10	6.4375e-10	1.0259e-09	1.8768e-10	-2.6189e-10	-1.2474e-10	7.1325e-11	-2.1562e-10	-3.1391e-11	4.1065e-10	-7.4205e-10	-8.6057e-10	1.4034e-09	9.5919e-10	-1.3211e-09	2.5417e-10	2.3284e-10	-8.6852e-10	5.5254e-11	-2.2684e-10	3.119e-10	-4.1467e-10
Mianhui725/WH1394	-5.2605	1.195	5.2808	-8.0628	-3.6656	2.5435	-8.4419	12.88	-0.88899	2.4047	3.9367	3.6874	-7.2461	0.99614	3.0809	-1.8752	-1.0696	-2.3068e-07	9.4099e-08	9.2853e-10	5.3742e-10	-3.3051e-10	6.8549e-10	8.5278e-10	2.6565e-10	4.3871e-10	-1.1407e-09	4.2137e-10	-1.2893e-09	-7.1993e-10	-5.8705e-10	-1.4814e-10	-5.1024e-10	7.9327e-10	4.0636e-10	-8.1069e-10	-1.1199e-09	-2.6786e-10	-1.8415e-09	-2.0882e-10	-2.0373e-10	-6.7276e-12	-5.2067e-10	-5.6454e-10	-8.7326e-10	3.457e-10	1.4956e-09	-3.7896e-10	1.2486e-09
Mianhui725/Wuyunjing8	-0.48318	-5.4176	-2.9195	9.3956	-18.31	-2.0888	-5.4942	7.4817	-2.0044	-2.9001	4.3798	-2.4053	-4.9586	-1.2058	0.70798	-1.4397	-1.0514	9.9822e-07	6.5666e-07	-1.8344e-09	6.728e-10	-1.5105e-09	1.5871e-09	-3.4203e-10	-9.8757e-11	-4.2998e-10	1.1575e-09	-4.9748e-10	2.7403e-10	4.7317e-10	4.5206e-10	5.7562e-10	-1.0429e-09	-9.0152e-10	2.5992e-10	-6.1082e-10	4.2182e-10	-8.3081e-10	-9.0601e-10	-1.1293e-09	-8.4995e-11	-3.455e-10	-8.4585e-12	-1.3699e-09	-7.6517e-10	-2.5352e-10	4.0967e-10	2.0066e-09	6.3657e-10
Mianhui725/YB	-3.9163	15.145	4.2474	0.48068	-7.4704	3.3352	-3.8011	2.7365	-4.4666	-3.5438	10.915	-1.2571	-1.2531	2.6066	5.534	2.0812	-4.0027	-2.233e-07	9.119e-08	-9.4927e-11	3.2319e-10	-4.9108e-10	-1.0796e-09	-1.5375e-09	-1.0555e-09	1.5816e-09	-8.724e-10	-2.1327e-10	-2.0957e-12	-2.9205e-10	-9.6602e-10	-1.0807e-09	-1.5189e-09	1.9144e-10	7.413e-10	4.2914e-10	-2.0364e-10	8.4472e-10	8.535e-10	-3.7353e-10	-4.4496e-10	4.3839e-10	2.0301e-10	-1.1581e-09	1.4636e-09	-5.5904e-10	1.1272e-09	1.2159e-09	8.3528e-10
Qianlijing/110080	-4.7046	-2.0736	2.5829	6.1963	5.9831	-10.556	1.7966	-3.6815	12.72	8.267	4.9827	-2.8432	-1.8869	0.55278	2.6427	0.99996	0.99173	-1.5115e-07	-8.3947e-09	3.7988e-10	1.872e-09	-4.0735e-10	-8.423e-10	-7.7286e-11	9.7453e-10	9.8289e-10	-1.1565e-09	-5.6106e-11	5.4805e-10	2.1402e-10	1.093e-09	1.0904e-09	-4.1538e-10	1.0228e-09	-3.4542e-10	5.8351e-11	1.6903e-10	-2.3291e-10	6.2321e-10	3.4893e-10	-2.5261e-10	-6.4385e-10	1.8681e-10	-8.467e-10	-7.6327e-10	-1.098e-10	1.8503e-09	-3.4799e-10	8.4596e-10
Qianlijing/610234	-5.4045	16.336	5.2502	7.0228	1.1025	3.7031	2.7062	-3.9962	9.904	4.7497	1.3344	-2.4152	0.27469	-4.0745	3.2306	-4.7445	6.4333	4.0097e-07	-1.2274e-06	3.3871e-10	-2.7129e-10	-5.6625e-10	3.1597e-11	2.2887e-10	-6.1051e-10	-2.9824e-10	-2.509e-10	-2.234e-10	4.6889e-10	1.0151e-09	-3.8732e-10	-3.5416e-10	9.416e-10	3.307e-10	5.0239e-10	7.1097e-10	1.5815e-10	-8.1231e-10	-3.4478e-10	3.5824e-10	-7.6954e-10	-5.8077e-10	2.4796e-10	1.5917e-11	-8.9639e-10	-5.182e-10	-6.1155e-11	-6.1127e-11	2.6668e-10
Qianlijing/9311K	-7.8079	16.411	3.2951	3.2298	1.6255	-1.2427	8.7151	-0.8161	8.2699	7.2577	-3.2016	-4.3507	-4.0998	-6.9573	0.023816	0.70021	-3.3282	-1.6274e-07	3.0712e-08	1.2446e-09	8.0573e-10	3.4665e-10	-1.5349e-09	3.7274e-11	-7.9355e-10	-1.2702e-09	7.7903e-10	-9.4233e-10	-6.6978e-10	-8.3477e-10	-7.5077e-11	-1.0592e-09	-1.3474e-10	-3.2886e-10	2.3415e-10	-1.9792e-11	4.1171e-10	3.4057e-10	-9.3904e-10	5.5851e-10	1.2516e-09	-6.4424e-10	-8.8363e-11	9.3567e-12	-7.9866e-10	-8.1479e-10	2.1652e-10	-4.4425e-10	-5.3409e-10
Qianlijing/Balilla	-7.634	14.116	2.4329	8.5017	-2.7505	2.8149	1.8133	1.007	10.557	12.93	0.29126	-0.73568	3.7668	2.6579	-4.3292	1.8229	0.95739	4.1307e-07	-1.2703e-06	-1.6733e-10	-6.1551e-10	3.3414e-10	-1.5873e-10	-7.4203e-10	5.1785e-10	9.0608e-10	2.6832e-10	-2.8723e-10	-5.217e-10	6.5479e-10	-5.7083e-10	6.1866e-10	3.0448e-10	1.2013e-10	-3.9758e-10	5.0832e-10	-2.4081e-10	8.5211e-10	-6.6295e-10	-2.2331e-10	-4.9641e-10	-4.005e-10	-5.208e-10	-1.6189e-10	-3.6618e-11	3.8678e-11	-7.9897e-10	-1.1395e-10	2.3807e-10
Qianlijing/C418	33.894	10.65	-0.93783	3.3922	1.3518	2.4284	-1.2959	-2.944	12.894	6.6752	-1.068	-3.3637	-0.73514	-1.2197	1.3764	-0.57833	-1.1116	-1.6273e-07	3.0672e-08	-1.0662e-09	8.8071e-10	9.7793e-10	-2.7971e-10	1.0345e-09	5.3279e-10	8.0611e-10	-1.3322e-09	8.3886e-10	-1.0223e-09	4.4187e-10	1.6272e-09	-2.0691e-10	5.9266e-10	-2.0251e-11	1.8589e-09	-6.9758e-10	-1.1611e-09	2.7755e-10	1.1449e-09	-8.292e-11	-1.0108e-09	-6.7563e-10	1.7193e-10	4.4957e-10	3.9645e-10	6.4357e-10	-6.4519e-10	-4.9503e-10	-1.6846e-10
Qianlijing/JR2	-0.040109	-3.0472	23.504	6.1982	-1.2103	1.9049	-2.8447	-5.9201	8.6065	6.8514	-2.9565	-4.2465	0.89915	-2.8352	0.56466	0.49268	-0.78627	-1.3669e-07	5.5552e-08	-4.51e-10	-4.1332e-10	-3.4413e-10	8.9856e-10	1.0233e-09	6.3827e-10	5.0891e-10	1.6107e-10	2.731e-10	-2.7605e-10	1.014e-10	-1.3674e-10	9.8266e-10	1.0585e-09	-3.8883e-10	3.3861e-10	1.123e-09	1.759e-10	-1.1729e-09	1.2091e-09	3.368e-10	8.8321e-10	1.0226e-09	8.1059e-10	8.8887e-10	-2.974e-10	1.2587e-09	-5.4503e-10	1.3022e-09	-3.5978e-10
Qianlijing/Liaoxing1	-8.529	-1.1971	-5.7829	6.5118	2.8201	7.8515	-2.7105	-9.9957	5.0504	12.584	0.085808	-3.8013	-4.302	-1.8306	1.6639	-0.16189	-0.41248	-1.7596e-07	3.6283e-08	-9.5294e-10	8.6587e-10	-1.4545e-09	6.545e-10	-1.6314e-09	-1.1826e-09	-2.4848e-10	3.1744e-10	-9.8603e-10	9.2566e-11	2.7606e-10	-7.1993e-10	-3.2398e-10	1.7217e-10	-4.9364e-10	-6.1812e-10	-7.0332e-10	-3.0356e-10	2.2053e-11	2.5797e-10	-2.4581e-10	2.4259e-10	1.4737e-09	-3.6744e-10	-7.0204e-10	-4.1935e-10	6.8243e-10	-1.2534e-09	-2.0877e-10	-1.0543e-10
Qianlijing/Mianhui725	-4.1851	15.575	6.5271	8.5064	-3.1972	1.5032	-8.1356	4.1263	7.2363	6.5472	6.0472	-6.4869	-5.662	-1.4598	1.6463	-0.7746	-1.2702	-1.6917e-07	3.339e-08	8.4852e-10	-2.0183e-09	1.9563e-10	-8.6952e-10	-6.164e-10	-1.8023e-09	-4.8944e-10	1.1135e-09	-9.052e-11	-7.0711e-12	8.3594e-10	-1.5357e-10	-2.9369e-10	3.3286e-10	2.0814e-10	-4.1904e-10	-3.088e-10	-1.0649e-10	1.0119e-09	-1.2995e-10	-9.8338e-10	-4.0576e-10	7.5336e-10	-5.9493e-10	1.1915e-09	3.1774e-10	3.1943e-10	-1.3022e-09	1.3891e-10	-7.9897e-10
Qianlijing/R4115	7.0981	10.709	3.6647	15.093	8.4871	-2.3874	-4.3274	-0.6863	2.6377	10.517	1.5079	1.1528	2.4547	-7.3076	0.25159	0.13951	-0.18463	-1.5115e-07	-8.436e-09	-3.8673e-10	-5.0815e-10	8.4641e-10	2.5415e-10	-8.2725e-10	1.0542e-09	4.6355e-10	2.9465e-11	-9.5192e-10	-8.1254e-10	-5.983e-10	8.091e-10	4.5507e-10	2.3911e-10	-1.6958e-09	-5.4966e-10	1.6614e-09	5.3664e-10	4.8676e-13	-5.3015e-10	-9.3942e-10	-1.12e-09	-9.1534e-10	-1.9751e-10	-5.8621e-10	1.8052e-10	1.7973e-10	-9.9931e-10	-5.792e-10	-3.036e-10
Qianlijing/R465	-11.645	19.79	-0.34894	2.9717	0.061973	-5.3482	-9.7806	-8.0497	10.835	4.5095	-4.2492	-0.48314	0.26026	-2.094	-0.39373	-1.5114	-1.4068	-1.6916e-07	3.3411e-08	9.3798e-10	-3.4704e-11	-3.0448e-10	1.4508e-09	1.1091e-09	-3.328e-10	-4.6953e-10	-1.2168e-09	4.7e-10	1.9047e-09	5.7182e-10	-8.487e-10	-2.6639e-10	-1.4087e-09	-7.7474e-11	-2.4435e-10	-6.6537e-10	1.1752e-09	-9.5511e-10	-9.373e-10	-6.0014e-10	-1.426e-10	-4.1593e-10	-6.9154e-10	2.3739e-10	4.8872e-10	-1.3118e-11	7.3359e-10	-7.3202e-10	3.8234e-10
Qianlijing/WH1383	-3.3182	9.2271	5.9084	17.404	9.077	4.7906	0.077662	-4.6114	10.994	0.60307	-0.043884	1.8043	-6.4304	0.96639	-2.717	-1.2567	-1.2988	-1.4429e-07	2.5839e-08	7.1673e-10	2.5597e-10	-8.2066e-11	4.959e-10	1.3607e-10	8.5698e-10	2.236e-10	2.6263e-10	1.1934e-10	4.351e-10	7.2376e-10	7.4625e-10	-1.1563e-10	-5.4597e-10	7.7849e-10	-7.408e-10	2.5427e-10	-6.7693e-10	7.1407e-11	-2.3737e-10	7.6144e-10	-4.7837e-10	9.9754e-10	-4.0276e-10	1.1352e-10	1.9898e-10	6.5453e-10	5.3461e-10	1.3563e-09	1.5932e-10
Qianlijing/WH1384	-7.5165	6.8636	0.94203	12.99	7.2725	1.2202	-1.7618	2.494	8.2024	5.7629	-7.2847	-7.0648	2.0962	1.2902	5.3981	-0.70686	-0.96817	-1.6892e-07	3.4335e-08	-8.5994e-10	-1.6315e-10	3.1036e-10	-1.4361e-09	-1.3352e-09	2.7309e-10	2.9553e-10	2.6587e-10	1.644e-10	6.2987e-10	-7.6726e-10	-3.0761e-10	2.718e-10	-1.1655e-09	8.6829e-10	2.9139e-10	-3.9474e-10	8.5386e-10	-7.6252e-10	-9.4091e-10	4.9186e-10	9.551e-10	4.947e-10	-2.6745e-10	-9.7434e-10	4.5642e-10	-7.0691e-10	2.1821e-11	2.7637e-10	1.6144e-09
Qianlijing/WH1390	-7.1937	0.89035	1.545	4.0469	6.4705	2.562	-0.82301	-1.329	11.329	6.1996	4.2166	-5.4	4.0128	-3.3088	-2.1841	-6.3008	-4.2294	-1.7566e-07	3.4762e-08	-3.2309e-10	7.4133e-10	5.4031e-10	4.7765e-11	-1.1182e-09	2.9161e-10	1.3046e-10	-1.7405e-10	5.1956e-10	5.7897e-10	-6.6433e-12	2.0201e-10	2.4998e-10	5.3977e-10	6.8594e-10	3.7662e-11	2.473e-11	-4.3324e-10	6.4232e-11	1.3689e-09	-3.1032e-11	-9.2249e-12	-5.5215e-10	4.3619e-10	-1.1999e-10	1.9095e-10	3.409e-10	1.0099e-09	-1.8401e-10	5.6957e-10
Qianlijing/WH1394	-7.2307	1.8658	5.4472	-0.28519	3.8783	3.6367	-3.2246	4.1035	12.679	10.171	-1.7375	5.6056	-2.4318	-2.7472	3.8906	-2.241	-1.3697	-1.7012e-07	3.3646e-08	-9.815e-10	-4.7107e-10	5.9685e-10	5.9882e-10	-3.474e-11	-6.7102e-10	-6.8823e-10	4.5353e-10	6.1561e-10	6.2026e-10	-1.6932e-09	-1.0473e-09	2.7121e-10	-5.4878e-10	3.2047e-10	-8.2058e-10	1.8507e-10	1.8049e-10	1.0934e-09	1.0736e-09	1.3746e-10	1.6415e-10	9.8485e-11	1.2945e-09	-2.918e-10	3.3745e-10	-1.2401e-09	8.4819e-10	7.7525e-10	-1.0068e-09
Qianlijing/Wuyunjing8	-2.4534	-4.7469	-2.7531	17.173	-10.766	-0.99558	-0.27682	-1.2947	11.564	4.8664	-1.2944	-0.48712	-0.14436	-4.949	1.5177	-1.8054	-1.3515	1.0587e-06	5.962e-07	1.3785e-09	7.1051e-10	7.5224e-10	6.219e-10	9.5492e-10	2.7689e-11	1.2311e-09	7.4466e-10	2.9436e-10	-1.1847e-09	-4.1157e-10	-1.1768e-10	-4.8146e-10	6.721e-11	-5.7464e-10	-1.3787e-10	-1.6439e-09	7.9598e-10	2.9566e-11	-5.3971e-10	-2.0526e-10	2.0073e-10	8.5151e-11	2.8486e-10	2.8963e-10	5.8523e-10	-5.7779e-10	-2.7744e-10	-5.4225e-10	6.8544e-10
Qianlijing/YB	-5.8865	15.815	4.4137	8.2583	0.073586	4.4284	1.4162	-6.0399	9.1018	4.2227	5.2411	0.66104	3.5611	-1.1367	6.3437	1.7154	-4.3028	-1.6274e-07	3.0701e-08	-3.6323e-10	-1.4074e-09	-1.4157e-09	-9.5274e-11	1.2802e-09	3.7863e-10	-2.125e-09	-1.214e-10	1.623e-10	-4.2714e-10	1.2595e-10	-5.3996e-10	-6.9075e-10	1.26e-09	4.2932e-11	1.2687e-09	8.2189e-10	-1.6393e-09	1.6657e-10	-3.7168e-10	3.0728e-10	-9.3063e-11	-8.1785e-10	-5.2263e-11	4.4256e-10	-1.2557e-10	-1.9479e-10	5.1033e-10	-3.676e-10	-9.2597e-10
R4115/110080	8.5488	-7.6102	-0.44588	5.0056	10.123	-15.539	0.38742	0.28225	-5.4466	4.47	6.1175	2.8784	1.4156	-1.5517	0.43825	2.2799	2.3773	-1.9372e-07	1.0245e-08	-4.5699e-10	-6.7918e-10	-1.0096e-09	-6.4906e-10	5.7013e-10	-5.3638e-10	-8.6189e-11	3.5209e-10	-1.1059e-10	3.5624e-10	7.0473e-10	-3.8217e-10	-7.3339e-11	-1.4144e-09	4.3727e-10	2.5939e-10	5.1865e-11	1.9996e-10	-1.7743e-09	-6.7009e-10	-1.1132e-10	1.0456e-09	2.065e-10	3.2016e-10	-3.5347e-10	-1.1876e-09	-1.2958e-09	-4.4443e-10	2.4907e-10	-5.8626e-10
R4115/610234	7.8489	10.799	2.2214	5.8321	5.2428	-1.2806	1.297	-0.032444	-8.263	0.95273	2.4692	3.3065	3.5772	-6.179	1.0262	-3.4646	7.8189	3.5841e-07	-1.2088e-06	1.3063e-09	-2.8401e-10	-1.9322e-10	3.0254e-10	6.9276e-12	-4.632e-10	-5.8156e-10	-1.183e-09	7.4009e-11	-3.5416e-11	1.3295e-09	3.5351e-11	1.0455e-10	-3.1819e-10	3.4014e-10	-7.0674e-10	-6.0413e-10	1.1816e-09	4.3964e-10	8.0368e-10	7.9444e-10	-7.2423e-10	-2.1363e-10	1.014e-10	-1.1878e-09	3.3756e-10	-2.203e-10	1.0019e-09	-3.969e-10	-1.1031e-09
R4115/9311K	5.4455	10.874	0.26629	2.039	5.7658	-6.2265	7.3059	3.1476	-9.8971	3.4607	-2.0667	1.371	-0.79731	-9.0618	-2.1806	1.9801	-1.9426	-2.0529e-07	4.9332e-08	-8.3945e-10	1.0658e-09	8.5736e-10	-1.653e-11	7.936e-10	-1.29e-09	-2.6903e-10	4.2314e-10	2.916e-10	-9.7767e-10	-1.063e-09	9.3084e-10	6.5315e-10	-1.1819e-09	-5.9633e-10	-3.2692e-10	1.1892e-09	7.9978e-10	-1.102e-09	-1.1134e-09	-3.2999e-10	1.101e-11	4.0817e-10	1.1157e-09	-5.1175e-11	1.9082e-09	8.2552e-10	6.7757e-10	-1.0975e-09	5.5729e-10
R4115/Balilla	5.6194	8.579	-0.59587	7.311	1.3898	-2.1689	0.40415	4.9708	-7.6101	9.1327	1.4261	4.986	7.0693	0.55339	-6.5336	3.1028	2.343	3.7059e-07	-1.2517e-06	-6.7659e-10	6.0412e-10	8.6179e-11	-2.0559e-10	-3.1492e-10	-6.4283e-10	4.3872e-10	-1.3851e-10	-6.202e-10	-9.9036e-10	4.607e-10	-6.0061e-10	1.5628e-10	-6.3026e-10	1.8685e-10	5.4691e-10	7.6486e-10	2.6983e-10	-3.7784e-10	-5.3427e-10	6.3541e-10	-5.8478e-10	8.7279e-10	2.5961e-10	-6.6143e-10	4.6903e-10	5.9641e-10	-5.1811e-10	3.3752e-11	-3.0361e-10
R4115/C418	47.148	5.1132	-3.9666	2.2015	5.4921	-2.5554	-2.7051	1.0198	-5.2735	2.8782	0.066866	2.358	2.5674	-3.3242	-0.82796	0.70156	0.27404	-2.0525e-07	4.934e-08	2.371e-09	-1.1838e-09	7.0612e-10	1.0241e-09	-6.2831e-10	3.1643e-10	1.2575e-09	-4.2229e-10	-6.7111e-10	-1.3429e-09	-1.5517e-09	-1.5289e-09	-9.0618e-10	1.2073e-09	-1.2759e-10	6.7519e-10	-8.1919e-10	-3.837e-10	9.9498e-10	-2.3565e-10	-1.9728e-10	2.594e-10	8.5239e-10	1.3088e-11	-4.5786e-10	-1.8792e-09	-1.8356e-10	-2.2416e-11	2.8516e-10	-9.881e-10
R4115/JR2	13.213	-8.5838	20.475	5.0075	2.93	-3.0789	-4.2538	-1.9563	-9.5606	3.0544	-1.8217	1.4751	4.2016	-4.9397	-1.6398	1.7726	0.59934	-1.7924e-07	7.4232e-08	4.6081e-10	-5.2116e-10	-7.6085e-10	-7.8457e-10	8.2336e-10	2.9635e-11	8.9172e-11	-6.6686e-10	-2.0071e-09	-1.2074e-10	-7.4077e-10	-3.815e-10	-4.6946e-10	-3.6224e-10	3.0145e-10	-7.6681e-10	5.9943e-10	-8.4427e-10	-1.2211e-09	1.2069e-10	1.1186e-09	1.4354e-10	5.7467e-11	3.7828e-10	9.1751e-10	-1.7921e-10	9.5222e-10	-4.732e-10	5.1372e-10	-6.7179e-11
R4115/Liaoxing1	4.7243	-6.7337	-8.8116	5.3211	6.9604	2.8677	-4.1197	-6.032	-13.117	8.7872	1.2206	1.9203	-0.99952	-3.9351	-0.54052	1.118	0.97314	-2.1851e-07	5.4923e-08	-1.8374e-09	6.0305e-10	-7.6705e-10	-6.8956e-10	-3.8349e-10	9.212e-10	9.5356e-10	3.3334e-10	-5.6194e-10	2.0121e-10	-3.7472e-10	1.0378e-09	-4.739e-10	4.9711e-10	-4.0622e-11	-6.7582e-11	-5.821e-10	-9.4951e-10	1.4421e-09	9.1569e-10	-2.1981e-10	4.8746e-10	-1.3544e-10	9.3482e-10	5.831e-11	7.5062e-10	4.0825e-11	1.0573e-10	5.0083e-10	1.0758e-09
R4115/Mianhui725	9.0683	10.039	3.4983	7.3157	0.94315	-3.4806	-9.5448	8.0901	-10.931	2.7502	7.182	-0.7653	-2.3595	-3.5643	-0.55812	0.50529	0.11544	-2.1169e-07	5.2048e-08	5.789e-11	-1.3624e-10	2.4846e-10	-1.8604e-10	8.7121e-10	-4.4918e-10	-7.8607e-10	-1.2793e-09	-5.9629e-13	-5.497e-11	5.8824e-10	1.4012e-09	5.5537e-10	1.4444e-09	1.2247e-09	4.9379e-10	-2.9075e-10	5.8533e-10	1.2857e-09	9.8209e-10	-4.0698e-10	-1.0997e-09	4.8073e-10	2.1038e-10	8.849e-10	3.2245e-10	-1.0907e-09	2.9724e-11	-4.2341e-11	4.423e-10
R4115/Qianlijing	7.0981	10.709	3.6647	15.093	8.4871	-2.3874	-4.3274	-0.6863	2.6377	10.517	1.5079	1.1528	2.4547	-7.3076	0.25159	0.13951	-0.18463	-1.5115e-07	-8.436e-09	-3.8673e-10	-5.0815e-10	8.4641e-10	2.5415e-10	-8.2725e-10	1.0542e-09	4.6355e-10	2.9465e-11	-9.5192e-10	-8.1254e-10	-5.983e-10	8.091e-10	4.5507e-10	2.3911e-10	-1.6958e-09	-5.4966e-10	1.6614e-09	5.3664e-10	4.8676e-13	-5.3015e-10	-9.3942e-10	-1.12e-09	-9.1534e-10	-1.9751e-10	-5.8621e-10	1.8052e-10	1.7973e-10	-9.9931e-10	-5.792e-10	-3.036e-10
R4115/R465	1.6088	14.253	-3.3777	1.7809	4.2023	-10.332	-11.19	-4.0859	-7.3322	0.71249	-3.1144	5.2385	3.5628	-4.1985	-2.5981	-0.23147	-0.021139	-2.1171e-07	5.2034e-08	1.2018e-09	-1.5263e-12	-7.2826e-10	-3.6375e-10	-1.7286e-09	-1.717e-11	-5.5339e-10	-1.3328e-09	1.0879e-09	-1.558e-10	-3.7023e-10	2.0645e-10	6.8027e-10	3.996e-10	-1.5833e-09	-4.1784e-10	-1.1882e-09	-4.1745e-10	-7.0292e-10	3.6475e-10	-5.9045e-10	8.8376e-10	-1.0513e-09	-1.3755e-09	-5.6167e-10	5.3902e-10	4.6863e-10	-1.1897e-10	2.4126e-10	4.2667e-10
R4115/WH1383	9.9352	3.6905	2.8796	16.213	13.217	-0.19316	-1.3315	-0.64768	-7.173	-3.1939	1.0909	7.5259	-3.1279	-1.1381	-4.9215	0.023146	0.086814	-1.8687e-07	4.4473e-08	8.4907e-10	-7.7918e-10	-5.3178e-10	-1.0122e-09	-2.2425e-10	4.2236e-10	3.5788e-10	1.3037e-09	1.6987e-10	2.191e-10	2.0239e-09	-9.6565e-10	1.9007e-09	-2.5383e-10	6.6241e-10	-7.8113e-10	4.9896e-10	-1.8727e-09	1.4486e-09	3.9069e-11	-1.2203e-09	6.5874e-10	-6.1491e-10	-1.6207e-09	-5.1137e-10	-3.0527e-10	-6.3799e-10	7.954e-11	4.1567e-10	6.8074e-10
R4115/WH1384	5.7369	1.327	-2.0868	11.8	11.413	-3.7636	-3.171	6.4578	-9.9646	1.9659	-6.1499	-1.3431	5.3987	-0.81428	3.1937	0.57303	0.41745	-2.1149e-07	5.3006e-08	-2.0451e-09	2.2547e-10	5.4567e-10	4.551e-10	-4.9468e-10	-1.066e-10	-1.4619e-10	-7.0512e-10	2.3461e-10	4.1157e-10	-3.5028e-10	-3.8932e-10	5.3263e-10	1.0515e-09	7.136e-11	-6.0974e-10	-1.3067e-09	-3.9175e-10	-6.4883e-10	-2.9228e-10	7.8948e-10	6.9964e-11	5.2144e-10	-1.9868e-10	5.3401e-10	9.7654e-10	-9.0165e-11	2.6891e-10	1.3883e-09	-1.2076e-09
R4115/WH1390	6.0597	-4.6462	-1.4837	2.8561	10.611	-2.4218	-2.2322	2.6348	-6.8382	2.4026	5.3514	0.32158	7.3152	-5.4132	-4.3885	-5.0209	-2.8437	-2.1818e-07	5.3416e-08	1.3384e-10	-3.089e-10	-1.5526e-10	4.9445e-10	4.92e-10	-1.5903e-10	-1.3123e-10	7.5956e-10	1.6774e-09	5.9579e-10	-3.4414e-10	-9.1708e-10	-1.4187e-10	6.8727e-10	1.1022e-09	3.1955e-10	7.3236e-11	1.0053e-10	-9.7962e-10	7.979e-10	4.2572e-10	-1.8235e-09	7.6524e-10	3.2904e-10	-8.628e-10	-9.521e-10	3.9402e-10	-1.0993e-09	7.9322e-11	1.6166e-09
R4115/WH1392	4.647	-2.799	-4.2357	3.9674	9.8054	0.61837	-6.2377	3.8314	-3.3055	-2.0034	2.3126	1.8868	4.3139	-8.7807	-2.5249	6.1589	2.8039	1.0512e-06	6.3367e-07	-9.502e-10	1.3353e-09	-1.4701e-10	1.733e-09	4.1893e-10	7.7867e-11	1.4097e-10	5.8596e-10	-3.9962e-10	6.0752e-10	1.088e-10	-1.2854e-10	3.5672e-11	-9.5005e-11	-1.0095e-09	5.5925e-10	-5.5979e-10	-3.3264e-10	4.9394e-10	-4.3707e-10	2.1935e-09	-1.111e-09	1.2049e-09	1.1807e-10	-2.5039e-10	-3.3265e-10	6.6056e-11	4.9487e-10	9.6181e-10	9.4952e-10
R4115/WH1394	6.0227	-3.6708	2.4184	-1.4759	8.0186	-1.3471	-4.6338	8.0672	-5.4876	6.3742	-0.60264	11.327	0.87064	-4.8516	1.6862	-0.96111	0.015915	-2.1273e-07	5.2306e-08	-4.4935e-10	1.0971e-09	1.8166e-10	-3.5639e-10	8.4153e-10	-5.1044e-10	-7.204e-10	1.5505e-09	-6.578e-10	1.6321e-10	-8.5973e-10	1.4824e-10	-4.8875e-10	-4.94e-11	2.6248e-10	1.8777e-09	-2.9753e-10	1.0702e-09	1.8138e-10	-3.0307e-11	-2.2421e-10	6.7219e-10	-6.8246e-10	-4.8807e-10	7.8605e-10	1.8212e-10	-5.5177e-10	-2.9062e-10	-7.7135e-10	-9.3449e-10
R4115/Wuyunjing8	10.8	-10.283	-5.7819	15.982	-6.6256	-5.9794	-1.686	2.669	-6.6031	1.0694	-0.15957	5.2345	3.1581	-7.0535	-0.68672	-0.52555	0.034147	1.0162e-06	6.1484e-07	-1.9775e-10	2.2795e-10	1.3007e-09	6.9148e-10	-3.7287e-11	4.6813e-10	6.8146e-10	5.0221e-10	1.1516e-09	8.1436e-10	6.3373e-10	1.3492e-10	-6.9572e-10	-2.2448e-09	8.0011e-10	5.8724e-10	4.6708e-10	-7.5019e-10	3.3775e-10	-1.5398e-10	1.8054e-10	1.2665e-09	-5.1167e-10	-8.4904e-10	1.483e-09	5.7615e-10	5.5255e-10	1.4775e-10	-1.0794e-09	-1.2539e-09
R4115/YB	7.3669	10.279	1.385	7.0675	4.2139	-0.55543	0.0070348	-2.0761	-9.0653	0.42565	6.3759	6.3827	6.8636	-3.2411	4.1393	2.9953	-2.9171	-2.0529e-07	4.9266e-08	1.1205e-09	-4.5448e-10	-4.3638e-10	-7.9391e-10	-3.3633e-10	5.6357e-10	-8.8935e-10	-1.8142e-10	9.8378e-10	6.2621e-10	6.3348e-10	2.8958e-10	-1.7463e-09	7.0843e-10	-2.4247e-10	-8.1917e-10	7.2488e-10	1.3332e-09	-6.8904e-12	-2.9378e-10	-1.5802e-09	6.7264e-10	-8.0849e-10	1.0788e-09	4.8963e-10	-1.1717e-09	2.9254e-10	9.013e-10	-6.853e-10	8.4706e-10
R465/110080	-10.194	1.4703	-4.4595	-7.116	1.6983	-18.5	-5.0658	-7.0811	2.7505	-1.5371	0.36045	1.2425	-0.7788	3.6618	-0.20707	0.62898	1.1552	-2.1171e-07	5.2039e-08	-2.0942e-10	6.2928e-10	-9.8057e-10	5.9387e-10	-1.4397e-09	-1.313e-09	4.1469e-10	5.1679e-10	8.1471e-10	8.0919e-11	-3.3525e-11	-1.4429e-10	-6.9509e-10	1.4637e-09	2.2419e-10	-3.2072e-10	-1.4972e-10	2.7897e-10	-9.2571e-11	6.5974e-10	1.0159e-09	-4.748e-10	-1.1496e-09	1.0775e-10	1.1051e-10	1.7889e-10	-1.2325e-09	3.1822e-11	3.3416e-10	-7.6397e-11
R465/610234	-10.894	19.88	-1.7922	-6.2895	-3.1823	-4.2414	-4.1562	-7.3958	-0.065891	-5.0544	-3.2878	1.6705	1.3828	-0.96548	0.38086	-5.1155	6.5968	3.4048e-07	-1.167e-06	-3.7004e-10	8.4668e-10	1.8861e-10	6.3141e-10	7.5002e-10	2.0163e-09	3.5125e-10	-1.084e-09	-6.248e-10	-4.7547e-10	-7.0996e-10	4.627e-10	8.125e-10	-1.6435e-09	5.265e-10	5.6691e-10	-3.5862e-10	-4.7984e-10	1.6659e-10	7.0395e-11	5.46e-11	-1.7384e-10	-5.7193e-10	1.4954e-09	1.0461e-09	-6.6228e-10	-1.9405e-09	-8.3904e-10	2.1666e-10	5.978e-10
R465/9311K	-13.297	19.955	-3.7474	-10.083	-2.6593	-9.1873	1.8527	-4.2157	-1.7	-2.5465	-7.8238	-0.26503	-2.9917	-3.8482	-2.8259	0.32922	-3.1647	-2.2326e-07	9.1097e-08	-3.4608e-10	-3.6944e-11	-1.9923e-10	-1.3624e-09	7.3212e-10	2.4137e-09	-1.029e-09	5.2069e-10	4.3959e-10	2.1038e-09	7.8102e-11	-3.9128e-10	-1.46e-09	-3.576e-10	-2.5714e-10	-6.2386e-11	1.7524e-09	4.0178e-11	-1.466e-10	1.3129e-09	-2.5038e-10	1.6514e-10	7.1681e-10	1.4285e-10	-1.1812e-10	-4.2615e-10	4.2618e-10	-7.837e-11	1.3939e-10	-2.6113e-10
R465/Balilla	-13.123	17.659	-4.6095	-4.8106	-7.0353	-5.1297	-5.049	-2.3926	0.587	3.1256	-4.331	3.35	4.8749	5.7669	-7.1789	1.452	1.1209	3.5259e-07	-1.2099e-06	-1.0706e-09	-9.9836e-10	1.0855e-09	-3.0551e-10	1.2359e-09	-1.7197e-09	4.3516e-10	-6.8812e-10	6.2502e-10	4.9196e-10	-1.2865e-09	-2.0669e-10	-9.5761e-10	7.0286e-11	-8.4292e-10	-7.3437e-10	-1.3306e-09	-6.482e-10	4.154e-10	3.0994e-10	4.0012e-10	1.1421e-09	1.0924e-09	-4.5343e-10	-1.0451e-09	-1.8214e-09	1.7724e-10	4.5814e-10	-6.9255e-11	-3.4265e-10
R465/C418	28.405	14.194	-7.9803	-9.9201	-2.933	-5.5162	-8.1583	-6.3436	2.9236	-3.1289	-5.6902	0.72197	0.37294	1.8893	-1.4733	-0.94931	-0.94808	-2.2329e-07	9.113e-08	-1.1109e-09	1.4128e-10	-1.0479e-10	1.2035e-09	-6.9186e-10	1.3821e-09	-1.2567e-09	6.6361e-10	8.2046e-10	-1.448e-09	1.323e-09	2.9112e-11	-8.6407e-11	5.2894e-10	-6.8961e-10	-5.0063e-10	-8.3337e-10	4.9684e-10	3.657e-10	-7.4946e-10	-1.8691e-10	2.2304e-10	-9.7977e-10	2.7385e-10	5.1398e-10	6.8353e-10	4.184e-10	-5.7965e-10	2.1124e-11	8.5327e-10
R465/JR2	-5.5294	0.49664	16.461	-7.1141	-5.4951	-6.0397	-9.707	-9.3197	-1.3634	-2.9527	-7.5787	-0.16085	2.0072	0.27387	-2.2851	0.1217	-0.62279	-1.9722e-07	1.1599e-07	-1.4136e-09	7.3106e-10	3.5129e-10	5.2317e-10	-3.6879e-10	-7.5315e-10	5.7588e-10	4.5246e-10	-7.4199e-10	4.8656e-10	-1.1854e-09	6.5231e-10	5.1251e-10	3.8261e-10	1.0708e-09	5.5608e-10	1.5635e-09	7.8056e-10	1.4003e-09	-3.3575e-11	-1.3647e-10	1.957e-10	-1.377e-09	-1.1043e-09	-2.9377e-10	1.3089e-10	5.4053e-10	7.0748e-10	8.6169e-10	6.3332e-11
R465/Liaoxing1	-14.018	2.3468	-12.825	-6.8005	-1.4647	-0.093058	-9.5729	-13.395	-4.9195	2.7801	-4.5364	0.2843	-3.1939	1.2785	-1.1858	-0.53288	-0.24899	-2.3649e-07	9.6728e-08	1.301e-09	-9.0912e-10	-8.5951e-10	9.8527e-10	-8.379e-10	7.2877e-10	-3.0625e-10	2.3419e-10	9.1613e-11	-7.363e-10	-1.8678e-09	-7.119e-10	6.8908e-10	-4.094e-12	1.3675e-09	8.9545e-10	3.8964e-10	-5.9185e-10	-9.2108e-10	2.2873e-10	-5.4785e-10	1.3275e-10	-7.7322e-12	2.3836e-10	-8.6198e-10	7.5142e-10	-7.2211e-10	2.5848e-10	9.0558e-10	-8.2747e-10
R465/Mianhui725	-9.6743	19.119	-0.51531	-4.8059	-7.482	-6.4414	-14.998	0.7267	-2.7336	-3.257	1.425	-2.4013	-4.5539	1.6493	-1.2034	-1.1456	-1.1067	-2.297e-07	9.3876e-08	-4.2642e-10	-4.0885e-10	4.9659e-10	-1.3387e-09	1.4551e-09	1.1688e-09	1.1062e-10	2.1462e-10	-6.1345e-10	8.031e-10	-5.0887e-10	5.9912e-10	5.1143e-10	-4.7924e-10	-6.5508e-10	-3.8565e-10	2.9688e-10	-5.4159e-10	2.9559e-10	9.0624e-10	3.7137e-10	5.4822e-10	5.8093e-10	2.1882e-11	-1.1e-10	-1.0762e-09	1.6859e-10	9.5781e-10	-8.4942e-10	-1.2477e-09
R465/Qianlijing	-11.645	19.79	-0.34894	2.9717	0.061973	-5.3482	-9.7806	-8.0497	10.835	4.5095	-4.2492	-0.48314	0.26026	-2.094	-0.39373	-1.5114	-1.4068	-1.6916e-07	3.3411e-08	9.3798e-10	-3.4704e-11	-3.0448e-10	1.4508e-09	1.1091e-09	-3.328e-10	-4.6953e-10	-1.2168e-09	4.7e-10	1.9047e-09	5.7182e-10	-8.487e-10	-2.6639e-10	-1.4087e-09	-7.7474e-11	-2.4435e-10	-6.6537e-10	1.1752e-09	-9.5511e-10	-9.373e-10	-6.0014e-10	-1.426e-10	-4.1593e-10	-6.9154e-10	2.3739e-10	4.8872e-10	-1.3118e-11	7.3359e-10	-7.3202e-10	3.8234e-10
R465/R4115	1.6088	14.253	-3.3777	1.7809	4.2023	-10.332	-11.19	-4.0859	-7.3322	0.71249	-3.1144	5.2385	3.5628	-4.1985	-2.5981	-0.23147	-0.021139	-2.1171e-07	5.2034e-08	1.2018e-09	-1.5263e-12	-7.2826e-10	-3.6375e-10	-1.7286e-09	-1.717e-11	-5.5339e-10	-1.3328e-09	1.0879e-09	-1.558e-10	-3.7023e-10	2.0645e-10	6.8027e-10	3.996e-10	-1.5833e-09	-4.1784e-10	-1.1882e-09	-4.1745e-10	-7.0292e-10	3.6475e-10	-5.9045e-10	8.8376e-10	-1.0513e-09	-1.3755e-09	-5.6167e-10	5.3902e-10	4.6863e-10	-1.1897e-10	2.4126e-10	4.2667e-10
R465/WH1383	-8.8074	12.771	-1.134	4.0915	4.7922	-3.154	-6.7847	-8.011	1.0241	-9.2011	-4.6661	5.8899	-5.3223	4.0755	-5.5668	-1.6277	-1.1353	-2.0482e-07	8.6273e-08	5.3495e-10	2.7852e-10	-5.8786e-10	-9.5583e-10	5.5005e-10	-9.3708e-11	-7.2803e-10	4.7212e-10	-3.9221e-10	-5.1377e-10	9.7092e-12	4.7197e-10	2.7479e-10	4.8923e-11	-3.7392e-11	7.8543e-11	1.1234e-10	1.6328e-10	-2.4556e-10	6.3098e-10	-7.5949e-10	-5.4403e-10	7.4985e-11	-4.8508e-10	7.9776e-10	3.6451e-10	2.4863e-10	4.5009e-10	-1.6983e-10	5.4625e-10
R465/WH1384	-13.006	10.407	-6.1004	-0.32188	2.9877	-6.7244	-8.6242	-0.90559	-1.7675	-4.0412	-11.907	-2.9791	3.2043	4.3993	2.5484	-1.0778	-0.80468	-2.2948e-07	9.4799e-08	8.2742e-10	-3.5153e-10	2.7157e-10	-1.0846e-09	5.0584e-10	-4.1249e-10	-1.0944e-10	1.2783e-09	9.207e-10	-7.9195e-10	8.3606e-10	-3.7064e-10	-1.283e-10	9.8516e-10	-9.9016e-10	7.8552e-10	-5.7294e-11	-1.652e-10	1.3715e-10	-7.1347e-10	8.711e-10	-3.2947e-10	5.5791e-10	1.0868e-09	-2.3386e-10	1.2406e-09	3.8627e-11	7.4538e-10	5.9988e-10	-9.3513e-10
R465/WH1390	-12.683	4.4342	-5.4974	-9.2654	2.1857	-5.3826	-7.6854	-4.7286	1.359	-3.6045	-0.4057	-1.3144	5.1208	-0.19969	-5.0338	-6.6718	-4.0659	-2.3616e-07	9.5205e-08	2.7286e-10	-8.6538e-11	2.2666e-10	5.4141e-10	-8.5746e-10	5.0216e-10	3.9696e-10	-3.3694e-10	-1.2791e-10	-1.3925e-09	4.3122e-11	3.7151e-10	-1.1693e-10	-1.7902e-10	3.5485e-10	5.7718e-10	6.9522e-10	7.1853e-10	3.851e-10	1.6357e-10	1.139e-09	2.2719e-10	1.017e-09	7.5484e-10	3.5434e-11	-2.1554e-10	3.1758e-10	-5.2057e-10	-8.7535e-10	-5.7982e-10
R465/WH1392	-14.096	6.2814	-8.2493	-8.1542	1.3803	-2.3424	-11.691	-3.5319	4.8916	-8.0105	-3.4445	0.25082	2.1195	-3.5671	-3.1702	4.508	1.5818	1.0332e-06	6.7554e-07	-1.0387e-10	-1.7053e-09	2.3485e-10	-8.3301e-11	2.9244e-10	-1.6082e-09	-1.3258e-10	-2.5975e-11	2.9047e-11	4.0469e-10	1.0903e-10	9.3124e-10	-9.6514e-10	2.6049e-10	7.5862e-10	-1.2083e-09	-9.5124e-10	-2.2647e-10	-2.8214e-11	-1.1496e-09	6.9452e-10	-1.3475e-09	-2.5823e-10	3.0754e-10	-3.5175e-10	5.6839e-10	-2.0951e-10	-5.9405e-10	1.1923e-09	-6.1664e-10
R465/WH1394	-12.72	5.4096	-1.5953	-13.598	-0.40651	-4.3079	-10.087	0.70385	2.7095	0.36705	-6.3597	9.6912	-1.3238	0.36191	1.0409	-2.612	-1.2062	-2.3071e-07	9.411e-08	8.5517e-10	5.0137e-10	-3.7813e-10	4.8457e-10	-3.5268e-10	-2.0554e-09	9.2302e-10	-6.761e-11	-3.9516e-10	-9.3486e-11	1.9694e-09	2.6616e-10	9.162e-10	-5.2235e-10	-3.7086e-11	3.9931e-10	7.246e-10	6.0694e-10	9.8113e-10	-3.7284e-10	-4.4253e-10	-6.5279e-10	1.1042e-09	7.4404e-10	6.5867e-10	-7.9036e-10	8.6878e-11	1.9525e-11	-2.6532e-10	2.9638e-10
R465/Wuyunjing8	-7.9426	-1.2031	-9.7956	3.8609	-15.051	-8.9402	-7.1392	-4.6943	1.5941	-4.9377	-5.9166	3.5985	0.96372	-1.84	-1.332	-2.1764	-1.188	9.9825e-07	6.5663e-07	-1.2055e-09	-2.0098e-10	4.4726e-10	-1.2791e-09	-4.8395e-10	-6.2868e-10	2.5936e-10	1.6246e-09	-1.0801e-10	-6.3739e-10	1.4177e-09	-5.9199e-10	9.3713e-10	7.2185e-10	9.1624e-10	-6.2331e-10	3.9752e-10	-4.8904e-10	-8.9096e-10	1.6984e-10	-5.9965e-10	-7.4162e-10	7.4397e-10	1.563e-10	-8.7136e-10	7.014e-10	-1.1244e-10	-1.1644e-09	-1.5935e-09	4.4769e-10
R465/YB	-11.376	19.359	-2.6287	-5.0541	-4.2112	-3.5162	-5.4462	-9.4395	-0.86815	-5.5815	0.61883	4.7467	4.6691	1.9724	3.494	1.3444	-4.1393	-2.2328e-07	9.1177e-08	5.9272e-10	1.745e-09	5.4651e-10	-1.1873e-10	4.0534e-10	6.755e-10	7.5394e-10	-9.8912e-10	-2.4916e-09	-2.8796e-10	-3.907e-10	-4.8909e-10	-5.2059e-10	-2.4262e-10	-6.7217e-11	6.7776e-10	-3.4157e-10	-6.1918e-10	-2.8674e-10	-5.4544e-10	-8.1243e-10	6.1681e-10	-3.9161e-11	-1.4622e-09	1.4466e-09	-4.7312e-10	1.4632e-09	-2.4221e-10	-4.2286e-11	1.5463e-09
WH1383/110080	-1.8675	-9.0925	1.7978	7.3162	10.713	-8.3614	4.7925	-3.6429	2.9097	-5.4435	4.5658	3.5299	-7.4694	6.7223	-2.5304	0.8836	1.2632	-1.8683e-07	4.4454e-08	-4.9356e-11	-3.1783e-10	2.1712e-10	6.6442e-10	-1.3342e-10	-1.0289e-11	1.4329e-10	-9.7828e-10	-3.9576e-10	-1.0099e-09	5.6755e-10	-1.5713e-09	5.447e-10	1.0042e-10	1.0861e-09	7.9578e-10	2.2585e-10	-3.3321e-10	-1.5383e-09	7.4981e-10	-8.0727e-10	-3.4368e-10	8.3502e-10	-2.7645e-10	9.0673e-10	5.4774e-10	-4.1542e-10	5.0485e-10	-8.3458e-12	-2.8799e-10
WH1383/610234	-2.5674	9.3172	4.4651	8.1426	5.8327	5.8974	5.7021	-3.9576	0.093304	-8.9608	0.91747	3.9579	-5.3079	2.0949	-1.9425	-4.8608	6.7048	3.6527e-07	-1.1745e-06	3.8252e-10	4.2686e-10	5.8812e-10	-5.6321e-10	-3.5315e-10	-6.0272e-10	-2.1707e-10	-2.4806e-10	-1.031e-11	-4.1062e-10	-8.2069e-11	-1.6104e-10	5.4298e-11	4.0377e-11	-3.2625e-10	6.8755e-10	4.9748e-11	-5.4707e-10	2.1615e-10	-6.6681e-10	4.3805e-11	1.2762e-10	-5.0367e-11	-3.705e-10	-1.193e-10	3.4085e-10	2.4908e-13	-2.3706e-10	-6.1623e-11	1.6772e-10
WH1383/9311K	-4.9708	9.3919	2.51	4.3496	6.3557	0.95156	11.711	-0.77748	-1.5408	-6.4529	-3.6185	2.0224	-9.6824	-0.78783	-5.1492	0.58384	-3.0568	-1.9842e-07	8.3566e-08	6.6811e-10	-1.2515e-10	3.6856e-10	2.2183e-10	7.6688e-10	-8.3644e-10	-6.1387e-10	-4.9798e-11	-1.0477e-09	8.195e-10	-1.7234e-09	-7.6782e-10	7.5652e-10	8.0031e-10	-3.0627e-10	5.115e-10	-7.5443e-10	4.6394e-10	5.4754e-10	-7.109e-10	9.0095e-10	1.9299e-10	-1.9685e-10	-8.9585e-11	-8.0865e-10	-6.5955e-10	-6.0293e-10	-7.4754e-10	-2.7134e-10	1.877e-09
WH1383/Balilla	-4.7969	7.0967	1.6478	9.6215	1.9797	5.0092	4.8092	1.0457	0.74619	-0.78087	-0.12567	5.6374	-1.8158	8.8273	-9.5022	1.7066	1.2288	3.7741e-07	-1.2174e-06	1.1199e-09	1.3872e-10	1.5894e-09	7.9934e-10	-1.2298e-09	3.2168e-10	-9.4683e-10	-3.7408e-10	3.4011e-10	7.4319e-10	1.1466e-09	1.2505e-09	-1.569e-09	-6.424e-10	-3.3754e-10	-7.9814e-10	1.0639e-09	-9.2454e-10	8.0369e-11	3.4662e-10	1.6682e-09	-9.9779e-10	3.8775e-11	8.7779e-10	-1.7131e-10	-2.8104e-10	-5.9037e-10	-8.4292e-10	-3.1709e-10	7.7262e-10
WH1383/C418	36.732	3.6309	-1.7229	4.512	6.082	4.6227	1.7	-2.9054	3.0828	-7.0354	-1.4849	3.0094	-6.3177	4.9497	-3.7966	-0.69469	-0.84013	-1.9842e-07	8.3561e-08	1.221e-10	-9.478e-10	-1.2784e-09	-6.5207e-11	1.4052e-09	-9.5015e-10	1.213e-09	2.157e-10	-5.9502e-10	-8.2897e-11	-7.67e-10	1.4813e-09	-3.2723e-11	-7.8445e-10	1.8221e-09	5.7315e-10	7.4598e-11	9.6699e-11	-6.0128e-10	-9.9869e-11	-1.5886e-09	4.8743e-10	-1.1407e-10	1.2369e-09	-8.9864e-10	-5.2545e-10	8.5771e-10	1.1118e-09	5.2622e-11	-6.4914e-10
WH1383/JR2	2.797	-10.066	22.718	7.318	3.5199	4.0992	0.15125	-5.8815	-1.2042	-6.8592	-3.3734	2.1266	-4.6834	3.3343	-4.6084	0.37632	-0.51483	-1.7238e-07	1.0848e-07	-1.0435e-10	-3.5711e-10	-1.1866e-09	-1.784e-10	4.8708e-11	1.9564e-09	-1.2723e-10	2.826e-11	-9.4353e-10	1.9465e-10	6.1212e-11	4.3534e-10	-1.0535e-09	2.462e-10	-1.4126e-09	-2.6942e-10	-2.2894e-10	1.1782e-09	-4.0602e-10	3.7852e-10	9.6498e-10	2.4774e-10	1.7513e-09	-2.9767e-10	-7.2248e-10	7.8645e-10	-4.5048e-10	7.1513e-10	-6.5204e-10	-9.3433e-11
WH1383/Mianhui725	-1.348	8.5564	5.742	9.6263	1.533	3.6974	-5.1397	4.1649	-2.5744	-7.1634	5.6303	-0.11386	-11.245	4.7097	-3.5268	-0.89097	-0.99873	-2.0481e-07	8.6289e-08	-2.6972e-10	-3.7036e-10	-5.357e-10	-1.2173e-10	1.2508e-10	-3.439e-10	-5.6405e-10	1.6093e-10	9.8307e-11	-1.8785e-11	-3.7652e-10	2.6677e-10	5.3537e-11	3.9675e-11	2.7647e-10	-1.0048e-09	-9.8431e-11	-3.2839e-11	1.3017e-10	-3.624e-10	-6.9373e-10	5.1287e-10	-6.1168e-10	-3.6814e-10	3.2975e-11	2.7095e-10	-1.0516e-10	-9.2059e-10	2.8807e-10	7.0685e-11
WH1383/Qianlijing	-3.3182	9.2271	5.9084	17.404	9.077	4.7906	0.077662	-4.6114	10.994	0.60307	-0.043884	1.8043	-6.4304	0.96639	-2.717	-1.2567	-1.2988	-1.4429e-07	2.5839e-08	7.1673e-10	2.5597e-10	-8.2066e-11	4.959e-10	1.3607e-10	8.5698e-10	2.236e-10	2.6263e-10	1.1934e-10	4.351e-10	7.2376e-10	7.4625e-10	-1.1563e-10	-5.4597e-10	7.7849e-10	-7.408e-10	2.5427e-10	-6.7693e-10	7.1407e-11	-2.3737e-10	7.6144e-10	-4.7837e-10	9.9754e-10	-4.0276e-10	1.1352e-10	1.9898e-10	6.5453e-10	5.3461e-10	1.3563e-09	1.5932e-10
WH1383/R4115	9.9352	3.6905	2.8796	16.213	13.217	-0.19316	-1.3315	-0.64768	-7.173	-3.1939	1.0909	7.5259	-3.1279	-1.1381	-4.9215	0.023146	0.086814	-1.8687e-07	4.4473e-08	8.4907e-10	-7.7918e-10	-5.3178e-10	-1.0122e-09	-2.2425e-10	4.2236e-10	3.5788e-10	1.3037e-09	1.6987e-10	2.191e-10	2.0239e-09	-9.6565e-10	1.9007e-09	-2.5383e-10	6.6241e-10	-7.8113e-10	4.9896e-10	-1.8727e-09	1.4486e-09	3.9069e-11	-1.2203e-09	6.5874e-10	-6.1491e-10	-1.6207e-09	-5.1137e-10	-3.0527e-10	-6.3799e-10	7.954e-11	4.1567e-10	6.8074e-10
WH1383/WH1384	-4.6794	-0.15529	0.15693	14.11	12.003	3.4145	1.2341	2.5326	-1.6083	-7.9477	-7.7017	-0.6917	-3.4864	7.4597	0.22505	-0.82323	-0.69672	-2.0457e-07	8.7213e-08	-1.1664e-09	1.591e-09	-7.1716e-11	-3.2985e-10	2.7746e-10	-9.3039e-10	4.2621e-10	-1.0479e-10	3.1502e-10	-1.6857e-09	-1.3847e-09	-8.535e-10	1.5291e-10	-1.5653e-10	-6.0406e-10	-4.9022e-10	2.3933e-11	7.0102e-10	-6.2657e-11	-8.0097e-10	-1.5812e-10	-9.9281e-11	-6.2475e-10	7.3108e-10	-2.6402e-10	2.9628e-10	-2.2818e-10	-9.378e-10	-2.1992e-10	-3.4327e-10
WH1383/WH1390	-4.3566	-6.1286	0.75995	5.1667	11.201	4.7562	2.1729	-1.2904	1.5182	-7.511	3.7996	0.97302	-1.5698	2.8607	-7.3571	-6.4172	-3.9579	-2.1131e-07	8.7622e-08	-2.0195e-09	2.4087e-10	-4.943e-12	7.0852e-10	-6.4061e-10	1.2568e-09	-4.0098e-10	7.1884e-10	1.0186e-10	-2.0429e-10	-1.6607e-10	-1.2091e-09	-9.0203e-10	-4.763e-10	8.2993e-10	1.2818e-10	8.3147e-11	-1.8542e-10	-1.6199e-11	4.3409e-10	1.474e-10	-4.6424e-11	-1.6806e-09	3.7283e-11	-1.7629e-10	4.2992e-10	8.5282e-10	8.4663e-10	-1.1709e-09	-1.0414e-09
WH1383/WH1392	-5.7693	-4.2813	-1.992	6.278	10.395	7.7964	-1.8326	-0.093686	5.0508	-11.917	0.76083	2.5382	-4.5711	-0.50674	-5.4935	4.7626	1.6898	1.0581e-06	6.6792e-07	1.8851e-10	4.8488e-10	5.1227e-10	-7.3435e-10	3.6053e-11	-4.4154e-10	1.5972e-11	2.1763e-11	4.4096e-10	-8.0351e-10	1.4179e-10	-4.8521e-10	-3.6478e-11	-1.1299e-10	-4.334e-10	6.8359e-11	-1.2852e-10	9.8136e-10	-8.4809e-10	-1.3552e-10	-3.7995e-10	-1.1498e-10	9.5716e-11	-8.3111e-11	4.1525e-10	4.4347e-10	-3.6814e-11	-1.1958e-10	-7.2453e-11	1.2086e-10
WH1383/WH1394	-4.3936	-5.1531	4.6621	0.83463	8.6085	5.8309	-0.22867	4.1421	2.8687	-3.5394	-2.1544	11.979	-8.0144	3.4223	-1.2824	-2.3574	-1.0983	-2.0581e-07	8.6526e-08	-3.2158e-10	-2.7768e-10	1.4237e-09	-3.6529e-10	-1.072e-09	4.789e-10	-2.7105e-10	-5.5006e-10	-1.509e-10	3.1859e-10	-2.4659e-10	4.5124e-10	3.8768e-10	8.3248e-10	-1.0535e-09	5.2904e-10	-8.6707e-10	5.3342e-10	8.0614e-10	5.8832e-10	2.6636e-11	2.8845e-10	-7.587e-10	1.614e-09	-7.6813e-10	-6.0555e-10	3.7625e-10	-1.0952e-09	4.3135e-10	-6.1609e-10
WH1383/Wuyunjing8	0.38372	-11.766	-3.5382	18.293	-6.0357	1.1987	2.7191	-1.2561	1.7533	-8.8442	-1.7113	5.886	-5.7269	1.2204	-3.6554	-1.9218	-1.08	1.023e-06	6.4914e-07	-5.0488e-10	7.9537e-10	-5.2919e-11	4.4859e-10	6.774e-10	-1.0985e-09	-2.8476e-10	-1.0157e-09	1.8782e-09	1.1702e-10	2.0237e-10	2.1541e-10	2.6432e-10	-2.725e-10	-7.4809e-10	1.8979e-10	-1.4374e-09	1.2213e-10	-2.5465e-10	7.6442e-10	-6.1385e-10	6.0667e-10	4.2213e-10	-4.8818e-10	4.9358e-10	-1.3706e-09	-3.7995e-10	-2.9251e-11	-6.6909e-10	-1.0267e-09
WH1383/YB	-3.0494	8.7965	3.6286	9.3781	4.8038	6.6226	4.4121	-6.0013	-0.70896	-9.4879	4.8241	7.0341	-2.0215	5.0328	1.1707	1.599	-4.0313	-1.984e-07	8.3572e-08	2.7207e-10	-6.2715e-10	-3.7885e-10	-2.0005e-10	-1.9061e-10	-7.2651e-10	1.0273e-09	3.4021e-10	1.4017e-10	1.0089e-09	-2.8411e-10	7.4105e-10	-5.0706e-10	1.1446e-09	-4.5666e-10	4.3745e-10	1.0956e-09	6.1504e-10	2.9867e-10	-1.1848e-09	8.1324e-10	-5.0721e-10	1.9075e-10	-6.683e-10	2.2437e-09	7.7821e-10	5.1057e-10	2.7371e-10	1.0607e-09	1.1567e-10
WH1384/110080	-6.0658	-11.456	-3.1686	2.9028	8.9088	-11.932	2.953	3.4626	0.11814	-0.2837	-2.6751	-5.3392	1.0571	7.0461	5.5848	1.4335	1.5938	-2.1145e-07	5.2999e-08	-7.6572e-10	-5.2754e-10	-5.556e-10	-1.5019e-09	1.8199e-10	-1.0729e-09	-1.3708e-09	-8.8381e-10	8.4693e-11	7.4706e-10	-2.7348e-10	9.8709e-10	7.5722e-10	-3.494e-10	-6.5509e-10	8.2858e-10	-2.589e-10	-8.6361e-10	7.6211e-10	-9.7291e-11	4.8332e-10	3.4751e-10	-2.0756e-10	-3.2259e-11	9.1028e-10	1.8724e-11	-1.5528e-09	-9.5e-10	-7.3061e-10	1.2877e-10
WH1384/610234	-6.7657	6.9536	-0.50126	3.7293	4.0282	2.327	3.8626	3.1479	-2.6983	-3.801	-6.3234	-4.9112	3.2187	2.4187	6.1727	-4.311	7.0354	3.4071e-07	-1.1661e-06	1.0655e-09	5.6488e-10	3.0864e-10	7.4981e-10	4.4496e-10	-4.747e-10	-3.2954e-10	-2.0455e-10	5.8712e-10	-1.1053e-12	-4.172e-10	-5.1143e-10	-1.6624e-09	2.7648e-10	1.1202e-10	-1.0323e-09	8.9621e-11	-7.7776e-10	-1.1078e-09	2.0467e-09	-1.0663e-09	1.4844e-10	-2.615e-10	5.0255e-10	-7.1485e-11	4.4662e-10	9.5068e-10	3.0472e-10	1.9276e-10	2.9541e-10
WH1384/9311K	-9.1691	7.0284	-2.4564	-0.0638	4.5512	-2.6188	9.8715	6.328	-4.3324	-1.2931	-10.859	-6.8467	-1.1558	-0.46403	2.9659	1.1337	-2.7261	-2.23e-07	9.212e-08	-6.3752e-10	-1.207e-09	1.2107e-10	3.9713e-10	1.2485e-09	-1.1345e-10	1.4887e-09	-9.7737e-10	-5.4892e-10	-2.0712e-10	2.2175e-10	5.0663e-10	4.2499e-10	3.8881e-10	4.596e-10	-1.3922e-09	-2.7174e-11	7.7809e-10	-1.3844e-10	4.1261e-11	-3.3606e-10	-1.2009e-09	-1.1137e-09	-1.3344e-09	-9.3455e-10	3.6854e-10	8.1385e-10	-2.1173e-10	-4.5335e-10	-7.3351e-10
WH1384/Balilla	-8.9952	4.7332	-3.3185	5.2082	0.17523	1.4388	2.9697	8.1511	-2.0454	4.379	-7.3665	-3.2317	6.7108	9.1511	-1.3871	2.2565	1.5595	3.5288e-07	-1.2089e-06	-6.4835e-12	-1.1638e-09	5.4975e-11	4.2811e-10	-4.0217e-10	-3.0119e-10	2.3893e-10	3.0391e-10	-3.3794e-10	1.0119e-09	-1.4016e-09	2.9291e-12	1.7583e-09	1.6848e-10	-3.703e-11	8.341e-11	2.0676e-10	1.2927e-10	2.7922e-10	4.2213e-10	-1.2235e-09	7.9062e-10	2.3537e-10	7.6419e-10	-6.7729e-10	8.0582e-10	9.4421e-10	-2.2264e-10	-9.6392e-10	5.2716e-10
WH1384/C418	32.533	1.2674	-6.6893	0.098662	4.2775	1.0523	-0.13954	4.2001	0.29122	-1.8755	-8.7258	-5.8597	2.2089	5.2735	4.3185	-0.14481	-0.5095	-2.2303e-07	9.2107e-08	-5.8891e-10	8.1341e-10	8.1247e-10	1.3606e-10	1.1999e-10	-4.7124e-10	-1.1253e-09	-1.2277e-09	5.4138e-10	1.3144e-09	8.5143e-10	-3.9694e-11	-8.1156e-10	8.0199e-10	6.9812e-10	9.9116e-10	9.9729e-10	-3.7223e-10	6.4206e-10	-2.6626e-10	2.6599e-11	3.4892e-10	5.1065e-10	1.4643e-10	-4.256e-10	-1.1439e-09	2.1372e-10	-2.3803e-10	-4.0339e-10	-1.991e-10
WH1384/JR2	-1.4013	-12.43	17.752	2.9047	1.7154	0.52877	-1.6883	1.224	-3.9958	-1.6993	-10.614	-6.7425	3.8431	3.6581	3.5067	0.9262	-0.1842	-1.9698e-07	1.1695e-07	7.8021e-11	6.7543e-10	3.8104e-10	5.2819e-10	2.8549e-10	-2.0201e-10	-6.185e-11	3.8499e-11	1.6166e-10	-5.8153e-10	8.8183e-10	-1.1742e-10	2.6006e-10	-1.5953e-10	3.6259e-10	4.958e-10	-2.8973e-10	-4.8897e-10	5.9956e-10	-3.534e-10	4.1239e-10	-9.1795e-10	2.2815e-10	-5.908e-10	6.0441e-10	7.667e-11	2.691e-10	-6.1184e-10	2.8675e-10	2.6821e-10
WH1384/Liaoxing1	-9.8902	-10.58	-11.534	3.2183	5.7458	6.4754	-1.5541	-2.8517	-7.5519	4.0335	-7.572	-6.2973	-1.358	4.6627	4.606	0.27163	0.1896	-2.3626e-07	9.7663e-08	7.8488e-10	-1.4874e-10	7.363e-10	-4.7852e-10	9.2024e-10	1.2779e-09	-7.7859e-11	2.6304e-10	-2.0875e-10	-2.6784e-10	6.9901e-10	8.7322e-11	1.6328e-10	-1.4396e-09	-1.4649e-10	-1.733e-10	-5.5114e-10	-3.6705e-10	8.0452e-10	3.5846e-10	4.3944e-10	-1.9535e-10	5.8296e-11	-9.398e-10	1.0308e-09	4.0301e-10	-1.1515e-10	6.8692e-10	6.74e-10	-1.0259e-09
WH1384/Mianhui725	-5.5463	6.1929	0.77566	5.2129	-0.27147	0.12703	-6.9792	11.27	-5.366	-2.0036	-1.6106	-8.9829	-2.718	5.0335	4.5884	-0.34109	-0.6681	-2.2943e-07	9.4793e-08	1.65e-09	-7.4716e-10	3.4374e-11	1.7014e-09	2.6459e-10	1.0755e-09	1.0233e-09	1.478e-09	-8.641e-10	1.1068e-10	2.2182e-10	4.3735e-10	-1.3284e-10	1.0653e-10	-7.4215e-10	9.468e-10	7.0891e-10	-3.5716e-10	-2.8043e-11	6.5794e-10	4.0962e-10	2.6882e-10	-2.2845e-10	1.0783e-10	-9.1874e-10	-5.9601e-10	-3.0434e-10	-9.426e-10	-3.8204e-10	-4.0106e-10
WH1384/Qianlijing	-7.5165	6.8636	0.94203	12.99	7.2725	1.2202	-1.7618	2.494	8.2024	5.7629	-7.2847	-7.0648	2.0962	1.2902	5.3981	-0.70686	-0.96817	-1.6892e-07	3.4335e-08	-8.5994e-10	-1.6315e-10	3.1036e-10	-1.4361e-09	-1.3352e-09	2.7309e-10	2.9553e-10	2.6587e-10	1.644e-10	6.2987e-10	-7.6726e-10	-3.0761e-10	2.718e-10	-1.1655e-09	8.6829e-10	2.9139e-10	-3.9474e-10	8.5386e-10	-7.6252e-10	-9.4091e-10	4.9186e-10	9.551e-10	4.947e-10	-2.6745e-10	-9.7434e-10	4.5642e-10	-7.0691e-10	2.1821e-11	2.7637e-10	1.6144e-09
WH1384/R4115	5.7369	1.327	-2.0868	11.8	11.413	-3.7636	-3.171	6.4578	-9.9646	1.9659	-6.1499	-1.3431	5.3987	-0.81428	3.1937	0.57303	0.41745	-2.1149e-07	5.3006e-08	-2.0451e-09	2.2547e-10	5.4567e-10	4.551e-10	-4.9468e-10	-1.066e-10	-1.4619e-10	-7.0512e-10	2.3461e-10	4.1157e-10	-3.5028e-10	-3.8932e-10	5.3263e-10	1.0515e-09	7.136e-11	-6.0974e-10	-1.3067e-09	-3.9175e-10	-6.4883e-10	-2.9228e-10	7.8948e-10	6.9964e-11	5.2144e-10	-1.9868e-10	5.3401e-10	9.7654e-10	-9.0165e-11	2.6891e-10	1.3883e-09	-1.2076e-09
WH1384/R465	-13.006	10.407	-6.1004	-0.32188	2.9877	-6.7244	-8.6242	-0.90559	-1.7675	-4.0412	-11.907	-2.9791	3.2043	4.3993	2.5484	-1.0778	-0.80468	-2.2948e-07	9.4799e-08	8.2742e-10	-3.5153e-10	2.7157e-10	-1.0846e-09	5.0584e-10	-4.1249e-10	-1.0944e-10	1.2783e-09	9.207e-10	-7.9195e-10	8.3606e-10	-3.7064e-10	-1.283e-10	9.8516e-10	-9.9016e-10	7.8552e-10	-5.7294e-11	-1.652e-10	1.3715e-10	-7.1347e-10	8.711e-10	-3.2947e-10	5.5791e-10	1.0868e-09	-2.3386e-10	1.2406e-09	3.8627e-11	7.4538e-10	5.9988e-10	-9.3513e-10
WH1384/WH1383	-4.6794	-0.15529	0.15693	14.11	12.003	3.4145	1.2341	2.5326	-1.6083	-7.9477	-7.7017	-0.6917	-3.4864	7.4597	0.22505	-0.82323	-0.69672	-2.0457e-07	8.7213e-08	-1.1664e-09	1.591e-09	-7.1716e-11	-3.2985e-10	2.7746e-10	-9.3039e-10	4.2621e-10	-1.0479e-10	3.1502e-10	-1.6857e-09	-1.3847e-09	-8.535e-10	1.5291e-10	-1.5653e-10	-6.0406e-10	-4.9022e-10	2.3933e-11	7.0102e-10	-6.2657e-11	-8.0097e-10	-1.5812e-10	-9.9281e-11	-6.2475e-10	7.3108e-10	-2.6402e-10	2.9628e-10	-2.2818e-10	-9.378e-10	-2.1992e-10	-3.4327e-10
WH1384/WH1390	-8.5549	-8.4921	-4.2064	0.75333	9.3962	1.1858	0.33339	5.8151	-1.2734	-2.3511	-3.4412	-7.896	6.9568	3.1845	0.75802	-5.8673	-3.6273	-2.3594e-07	9.6222e-08	-5.8134e-10	8.258e-10	-2.1255e-09	8.3912e-10	-5.0951e-10	1.9716e-10	6.6492e-10	3.509e-11	7.0141e-10	2.5052e-10	3.9503e-10	6.1728e-10	-6.5054e-10	-6.2245e-10	1.1734e-09	-4.408e-10	-2.2659e-10	6.6352e-10	3.8178e-10	-9.1545e-10	5.2897e-10	-5.1451e-11	-7.1728e-10	-4.3621e-10	9.0988e-10	-5.8859e-10	-6.0939e-10	-7.0031e-10	-3.786e-10	-1.1678e-10
WH1384/WH1392	-9.9676	-6.6448	-6.9584	1.8646	8.5908	4.226	-3.6721	7.0118	2.2592	-6.7571	-6.48	-6.3308	3.9555	-0.18294	2.6216	5.3125	2.0204	1.0335e-06	6.7649e-07	-2.8719e-10	1.5343e-10	-6.1243e-10	-1.9071e-10	-8.2538e-10	1.0811e-09	8.125e-10	-8.0674e-11	9.3762e-11	9.5405e-11	2.5576e-11	-5.626e-10	2.547e-10	-4.6651e-10	1.1636e-10	1.86e-11	1.3029e-09	5.7276e-10	3.1576e-10	6.0521e-10	-3.771e-10	-9.8412e-10	-2.5601e-10	1.0033e-10	4.1e-10	-1.069e-09	5.5927e-10	1.0069e-09	7.3217e-12	2.3087e-11
WH1384/WH1394	-8.5919	-7.5167	-0.30429	-3.5787	6.804	2.2605	-2.0682	11.248	0.077106	1.6205	-9.3953	3.1096	0.51216	3.7461	6.8327	-1.8075	-0.76762	-2.3045e-07	9.515e-08	1.0248e-09	-1.0119e-09	1.6518e-11	-2.2188e-10	1.9712e-10	1.1677e-10	6.2738e-10	6.0051e-10	-8.7093e-10	-5.4434e-10	1.0385e-09	1.6959e-09	-4.1862e-10	-4.5673e-10	6.8697e-10	-7.595e-10	-1.069e-09	-2.3605e-10	5.5117e-11	2.0766e-10	-2.7017e-10	1.2276e-10	-1.4893e-10	-5.2923e-10	4.1531e-10	-1.1724e-09	4.0287e-10	-1.195e-10	-8.985e-12	8.4498e-10
WH1384/Wuyunjing8	-3.8146	-14.129	-8.5046	13.88	-7.8402	-2.3717	0.87958	5.8494	-1.0383	-3.6843	-8.9522	-2.9831	2.7996	1.5442	4.4598	-1.3719	-0.74939	9.9842e-07	6.5756e-07	4.6099e-10	7.2942e-10	-3.9233e-10	-2.995e-11	7.4154e-10	-5.3314e-10	-1.5206e-09	1.4005e-10	-2.0169e-09	-1.0373e-09	2.9171e-10	-5.2338e-10	-1.5398e-09	2.9144e-10	-4.528e-10	-6.265e-10	1.6402e-09	1.2434e-10	6.2155e-10	4.6652e-11	-3.2031e-10	1.9301e-10	-4.3316e-10	-1.8109e-10	-5.6413e-10	-1.8042e-10	-6.2463e-10	5.4875e-10	3.5641e-10	1.028e-09
WH1384/YB	-7.2477	6.433	-1.3377	4.9647	2.9993	3.0522	2.5726	1.1042	-3.5005	-4.3281	-2.4167	-1.8349	6.5051	5.3566	9.2858	2.1489	-3.7007	-2.2299e-07	9.2064e-08	1.086e-09	7.9631e-11	3.551e-10	3.0275e-10	-1.478e-09	4.9559e-10	-8.6684e-10	-2.0007e-10	1.1236e-09	2.5475e-10	-4.2724e-10	-7.176e-10	8.9816e-10	6.6609e-10	-7.396e-10	1.3312e-09	-9.3315e-10	-4.759e-11	-1.5507e-09	-1.8273e-10	-4.9506e-10	7.4389e-11	1.4989e-09	7.7534e-10	5.515e-10	-3.005e-10	1.7376e-10	1.0451e-09	-9.7614e-11	3.6646e-10
WH1390/110080	-5.743	-17.429	-2.5655	-6.0408	8.1069	-10.59	3.8918	-0.36044	3.2446	0.153	8.8262	-3.6744	2.9737	2.4471	-1.9974	-4.1605	-1.6674	-2.1823e-07	5.3419e-08	1.3179e-09	-1.0964e-09	-3.0838e-10	-8.4586e-10	9.7695e-10	3.9271e-10	-6.9343e-10	4.2763e-10	-8.7631e-10	-1.558e-09	3.384e-10	4.7802e-10	3.5066e-10	3.0434e-11	-1.6299e-10	1.4591e-09	4.4927e-11	6.5066e-10	-3.5085e-10	-9.0551e-10	9.7042e-10	-4.9996e-10	-2.6925e-10	-5.9774e-10	-1.2457e-09	-4.6628e-10	7.526e-10	1.2745e-09	-1.7452e-10	-4.4075e-10
WH1390/610234	-6.4429	0.98037	0.10176	-5.2143	3.2262	3.6687	4.8014	-0.67513	0.4282	-3.3643	5.1779	-3.2464	5.1353	-2.1802	-1.4095	-9.9049	3.7742	3.3395e-07	-1.1656e-06	7.2349e-10	3.0111e-10	8.5397e-10	1.1613e-09	-9.5705e-10	-1.4379e-09	-1.5319e-09	-5.8662e-10	-8.384e-10	8.0815e-10	8.1867e-10	-1.676e-10	1.3518e-09	-7.9989e-10	-3.5774e-10	5.9562e-10	5.3102e-10	2.7443e-10	1.2705e-09	-5.8398e-10	-2.9141e-11	-6.7748e-10	1.5018e-10	-3.0142e-10	4.803e-10	3.2569e-10	4.1508e-10	4.3069e-10	7.6087e-10	4.8499e-11
WH1390/9311K	-8.8463	1.0551	-1.8534	-9.0074	3.7492	-1.2771	10.81	2.505	-1.2059	-0.85636	0.64194	-5.1819	0.76077	-5.063	-4.6163	-4.4602	-5.9873	-2.2975e-07	9.2509e-08	-2.201e-10	-1.4877e-09	2.0008e-10	8.8286e-10	1.0605e-12	-1.3716e-09	6.5212e-10	2.5833e-10	-6.0913e-10	-4.2586e-10	1.8582e-10	-9.7242e-10	-5.5381e-11	-9.6508e-10	-1.5203e-09	-1.0797e-09	-5.7632e-10	-1.9031e-09	-2.9355e-11	1.5041e-10	4.9692e-10	3.4956e-10	-1.3373e-10	4.7277e-10	1.0667e-09	3.0693e-10	2.1912e-10	2.0556e-09	-2.8549e-11	4.8922e-10
WH1390/Balilla	-8.6724	-1.2401	-2.7155	-3.7354	-0.62673	2.7805	3.9086	4.3281	1.0811	4.8157	4.1348	-1.5669	8.6274	4.5522	-8.9692	-3.3375	-1.7017	3.4607e-07	-1.2085e-06	7.8478e-10	-7.4379e-11	-8.616e-10	6.0742e-10	-2.4971e-10	-1.2034e-09	-6.9023e-10	-2.929e-10	-2.0122e-10	-3.1772e-10	-9.8516e-10	1.808e-09	-1.7299e-09	3.7607e-10	1.1195e-10	1.0424e-09	9.0071e-10	-1.1509e-09	-1.6724e-09	8.0556e-10	-6.2009e-10	-4.5186e-10	-8.0985e-10	-9.0681e-10	-2.5496e-10	7.7111e-10	-1.4015e-09	-1.8057e-10	-6.7859e-10	2.6265e-10
WH1390/C418	32.856	-4.7059	-6.0863	-8.8449	3.4755	2.394	0.79929	0.37709	3.4177	-1.4388	2.7755	-4.1949	4.1254	0.67459	-3.2636	-5.7388	-3.7707	-2.2978e-07	9.2565e-08	3.2297e-10	-8.3487e-11	8.2925e-10	-1.0086e-09	-4.2517e-10	9.0394e-10	-7.1327e-10	6.6569e-10	-7.054e-10	4.9975e-10	-1.1057e-09	-7.5355e-11	1.2709e-09	-8.2025e-10	1.1488e-09	7.7952e-10	-8.3857e-10	6.8832e-10	1.8023e-11	-1.0614e-09	3.2454e-10	-3.6906e-10	3.8499e-10	6.6496e-10	4.8396e-10	-2.3267e-10	1.8986e-09	-1.4695e-09	1.1356e-09	8.9277e-11
WH1390/JR2	-1.0785	-18.403	18.355	-6.0389	0.91344	1.8705	-0.74942	-2.599	-0.86934	-1.2626	0.88701	-5.0778	5.7597	-0.94087	-4.0754	-4.6677	-3.4454	-2.0373e-07	1.1739e-07	3.6205e-10	1.555e-09	4.6946e-10	1.3336e-10	2.5456e-09	-6.4119e-10	-1.3996e-10	-5.3238e-10	1.3005e-09	-7.9609e-10	9.1182e-10	6.0548e-10	6.8305e-10	4.316e-10	-1.1736e-09	-9.7157e-10	-1.4173e-10	1.6339e-11	2.6072e-10	2.6028e-10	1.6177e-10	1.5156e-09	-1.4925e-10	-1.8949e-10	-4.358e-10	-8.9853e-11	-8.2265e-11	8.5421e-10	7.9554e-10	2.2867e-10
WH1390/Liaoxing1	-9.5675	-16.553	-10.931	-5.7253	4.9438	7.8171	-0.61527	-6.6747	-4.4254	4.4702	3.9293	-4.6326	0.55856	0.063751	-2.9762	-5.3223	-3.0716	-2.4302e-07	9.8123e-08	1.7545e-10	4.968e-10	1.2762e-10	-1.1174e-09	9.3002e-10	-2.8891e-10	1.6229e-09	1.0261e-10	8.2808e-10	4.6099e-10	1.2759e-09	-8.5096e-10	6.0437e-11	1.4317e-10	-1.711e-09	-1.293e-10	-1.6485e-10	-1.629e-10	-2.1085e-10	-2.6374e-10	-7.2778e-10	-7.8159e-10	5.5826e-10	-5.0455e-10	-9.539e-10	-1.7868e-10	1.4761e-10	-7.6231e-10	-5.2037e-10	-9.311e-10
WH1390/Mianhui725	-5.2235	0.21961	1.3787	-3.7307	-1.0734	1.4688	-6.0404	7.4474	-2.2395	-1.5669	9.8907	-7.3182	-0.80146	0.43454	-2.9938	-5.935	-3.9293	-2.3617e-07	9.517e-08	-8.2503e-10	7.9531e-10	2.2338e-10	1.4561e-09	9.2826e-11	-6.4649e-10	-1.3004e-10	-6.9442e-10	-2.122e-09	8.7855e-10	2.219e-11	-6.1744e-10	-1.061e-09	5.5121e-10	4.7718e-10	-5.4427e-10	-2.8996e-10	2.4669e-10	-3.1676e-10	5.4621e-11	-1.2959e-09	2.8806e-10	4.5132e-11	3.0135e-10	4.6263e-10	-2.2998e-10	-5.948e-10	-8.3837e-10	1.2639e-10	-5.3724e-10
WH1390/R4115	6.0597	-4.6462	-1.4837	2.8561	10.611	-2.4218	-2.2322	2.6348	-6.8382	2.4026	5.3514	0.32158	7.3152	-5.4132	-4.3885	-5.0209	-2.8437	-2.1818e-07	5.3416e-08	1.3384e-10	-3.089e-10	-1.5526e-10	4.9445e-10	4.92e-10	-1.5903e-10	-1.3123e-10	7.5956e-10	1.6774e-09	5.9579e-10	-3.4414e-10	-9.1708e-10	-1.4187e-10	6.8727e-10	1.1022e-09	3.1955e-10	7.3236e-11	1.0053e-10	-9.7962e-10	7.979e-10	4.2572e-10	-1.8235e-09	7.6524e-10	3.2904e-10	-8.628e-10	-9.521e-10	3.9402e-10	-1.0993e-09	7.9322e-11	1.6166e-09
WH1390/R465	-12.683	4.4342	-5.4974	-9.2654	2.1857	-5.3826	-7.6854	-4.7286	1.359	-3.6045	-0.4057	-1.3144	5.1208	-0.19969	-5.0338	-6.6718	-4.0659	-2.3616e-07	9.5205e-08	2.7286e-10	-8.6538e-11	2.2666e-10	5.4141e-10	-8.5746e-10	5.0216e-10	3.9696e-10	-3.3694e-10	-1.2791e-10	-1.3925e-09	4.3122e-11	3.7151e-10	-1.1693e-10	-1.7902e-10	3.5485e-10	5.7718e-10	6.9522e-10	7.1853e-10	3.851e-10	1.6357e-10	1.139e-09	2.2719e-10	1.017e-09	7.5484e-10	3.5434e-11	-2.1554e-10	3.1758e-10	-5.2057e-10	-8.7535e-10	-5.7982e-10
WH1390/WH1383	-4.3566	-6.1286	0.75995	5.1667	11.201	4.7562	2.1729	-1.2904	1.5182	-7.511	3.7996	0.97302	-1.5698	2.8607	-7.3571	-6.4172	-3.9579	-2.1131e-07	8.7622e-08	-2.0195e-09	2.4087e-10	-4.943e-12	7.0852e-10	-6.4061e-10	1.2568e-09	-4.0098e-10	7.1884e-10	1.0186e-10	-2.0429e-10	-1.6607e-10	-1.2091e-09	-9.0203e-10	-4.763e-10	8.2993e-10	1.2818e-10	8.3147e-11	-1.8542e-10	-1.6199e-11	4.3409e-10	1.474e-10	-4.6424e-11	-1.6806e-09	3.7283e-11	-1.7629e-10	4.2992e-10	8.5282e-10	8.4663e-10	-1.1709e-09	-1.0414e-09
WH1390/WH1384	-8.5549	-8.4921	-4.2064	0.75333	9.3962	1.1858	0.33339	5.8151	-1.2734	-2.3511	-3.4412	-7.896	6.9568	3.1845	0.75802	-5.8673	-3.6273	-2.3594e-07	9.6222e-08	-5.8134e-10	8.258e-10	-2.1255e-09	8.3912e-10	-5.0951e-10	1.9716e-10	6.6492e-10	3.509e-11	7.0141e-10	2.5052e-10	3.9503e-10	6.1728e-10	-6.5054e-10	-6.2245e-10	1.1734e-09	-4.408e-10	-2.2659e-10	6.6352e-10	3.8178e-10	-9.1545e-10	5.2897e-10	-5.1451e-11	-7.1728e-10	-4.3621e-10	9.0988e-10	-5.8859e-10	-6.0939e-10	-7.0031e-10	-3.786e-10	-1.1678e-10
WH1390/WH1392	-9.6448	-12.618	-6.3553	-7.079	7.7889	5.5678	-2.7332	3.1888	5.3857	-6.3204	5.0213	-4.6661	5.872	-4.7819	-4.9605	-0.28143	-1.2408	1.0268e-06	6.7687e-07	3.88e-10	1.1346e-10	-8.3915e-10	-2.6023e-09	-8.026e-10	5.4979e-10	1.1195e-09	4.4168e-12	-3.0112e-10	5.9106e-10	-1.521e-09	-4.4497e-10	2.401e-10	-1.4496e-10	-1.2991e-09	3.8954e-11	4.9528e-10	1.0528e-09	1.1781e-09	9.7988e-10	-2.2752e-10	7.9618e-10	-2.6704e-10	-3.1145e-10	1.0406e-09	6.2913e-10	-6.7184e-10	-7.6274e-10	-6.6098e-11	4.7554e-10
WH1390/Wuyunjing8	-3.4918	-20.103	-7.9016	4.9361	-8.6422	-1.03	1.8184	2.0264	2.0882	-3.2476	2.5491	-1.3184	4.7162	-3.0547	-3.1224	-6.9659	-4.0106	9.9169e-07	6.5798e-07	6.0708e-10	-9.9655e-11	-1.1949e-09	-2.7599e-10	-1.4591e-10	1.0007e-09	6.4425e-10	-5.2952e-10	4.7663e-10	3.5376e-10	-4.1806e-10	3.1115e-10	7.0946e-10	1.4613e-09	-6.7326e-12	-8.7436e-10	-9.7033e-10	-8.5903e-10	8.1035e-10	-1.3176e-10	3.3282e-10	5.8014e-10	-4.5608e-10	-1.8129e-10	4.2585e-10	6.027e-10	-1.0035e-09	4.3083e-10	-3.1601e-10	1.6974e-10
WH1390/YB	-6.9249	0.45971	-0.7347	-3.9789	2.1973	4.394	3.5115	-2.7188	-0.37406	-3.8914	9.0846	-0.17022	8.4216	0.75765	1.7036	-3.445	-6.9619	-2.2978e-07	9.2486e-08	-1.0667e-09	-1.3622e-09	2.0744e-09	-7.5791e-10	-8.2492e-11	8.1703e-10	-8.6638e-10	2.3928e-11	2.0445e-10	-2.5182e-10	5.7282e-10	8.8812e-10	-1.5998e-10	-4.6848e-11	8.207e-10	-7.8622e-10	3.842e-10	-1.7397e-10	-5.4342e-10	-7.5092e-10	-1.1596e-09	1.1142e-09	1.2085e-09	7.8913e-10	-9.1762e-10	-1.2728e-10	-1.0856e-09	-9.9136e-11	9.1231e-10	1.2974e-10
WH1392/110080	-7.1557	-15.582	-5.3175	-4.9295	7.3015	-7.5499	-0.11361	0.83624	6.7773	-4.253	5.7874	-2.1092	-0.027603	-0.92035	-0.13381	7.0193	3.9803	1.0513e-06	6.3368e-07	5.3721e-10	6.9562e-11	-6.2471e-10	-3.6763e-10	-4.6761e-10	2.6981e-10	7.8387e-10	-8.1269e-10	-1.5662e-10	6.8209e-10	-2.054e-10	-7.6283e-10	3.5237e-10	6.4069e-10	-3.3918e-10	-8.1768e-10	7.7968e-10	-1.2748e-09	3.9301e-10	-9.7698e-10	-1.3689e-09	-7.3263e-11	7.9411e-10	-2.9217e-10	1.7166e-10	-2.0753e-10	-9.7337e-11	-2.4804e-10	-1.2949e-09	1.1582e-10
WH1392/610234	-7.8556	2.8276	-2.6502	-4.103	2.4208	6.709	0.79598	0.52155	3.9608	-7.7702	2.1391	-1.6812	2.134	-5.5477	0.45411	1.2749	9.4219	1.6034e-06	-5.853e-07	1.2383e-09	6.6542e-10	1.1226e-09	1.4783e-10	7.1213e-10	-3.2722e-10	-5.6048e-11	1.1909e-09	1.5014e-10	-2.8242e-10	-4.1144e-10	-3.5491e-10	-2.6174e-10	1.1598e-09	1.3792e-09	-4.8344e-11	4.2081e-10	-2.2057e-10	5.6581e-10	-2.9284e-10	-6.7209e-11	1.4989e-09	-1.0485e-10	-4.9638e-10	-5.2165e-10	6.3522e-10	-1.885e-10	-1.0394e-09	-6.1027e-10	-1.0373e-10
WH1392/9311K	-10.259	2.9024	-4.6053	-7.8961	2.9438	1.7631	6.8049	3.7016	2.3267	-5.2623	-2.3968	-3.6167	-2.2405	-8.4304	-2.7527	6.7196	-0.33964	1.0396e-06	6.7287e-07	-8.1027e-11	-1.0243e-10	6.7789e-10	1.1441e-10	-1.2841e-11	-2.605e-11	7.5577e-10	-4.0353e-10	4.4497e-10	7.1064e-11	5.4508e-10	-7.6452e-10	4.258e-10	3.3104e-10	1.2681e-09	9.8656e-10	-7.755e-10	1.2254e-09	-9.9212e-10	7.5385e-10	-1.496e-09	5.5788e-11	-1.6306e-09	-6.189e-10	-5.8298e-10	-2.1566e-10	4.2027e-10	-1.566e-10	-8.6214e-11	-5.5229e-11
WH1392/Balilla	-10.085	0.60715	-5.4675	-2.6241	-1.4321	5.8207	-0.096884	5.5248	4.6137	0.4097	1.096	-0.0017247	5.6261	1.1847	-7.1057	7.8423	3.946	1.6155e-06	-6.2816e-07	6.9385e-10	8.9088e-10	1.2011e-10	-4.35e-11	-8.5199e-10	3.8552e-10	-8.086e-10	6.5759e-10	6.1473e-10	-1.2141e-10	2.5911e-12	8.5646e-11	1.5985e-09	-6.2426e-10	1.2095e-09	-6.1069e-10	2.1314e-10	-3.9467e-10	-6.8174e-10	-1.3833e-10	5.7776e-11	8.0936e-10	2.9818e-10	5.6866e-10	1.1701e-09	-4.478e-10	2.3977e-10	3.7824e-10	-2.6448e-10	-1.0377e-09
WH1392/C418	31.443	-2.8586	-8.8382	-7.7336	2.6701	5.4342	-3.2062	1.5738	6.9503	-5.8448	-0.26325	-2.6297	1.1241	-2.6929	-1.4	5.4411	1.877	1.0397e-06	6.7279e-07	-1.4091e-10	1.6966e-11	-3.7262e-10	8.3398e-10	5.3815e-10	1.1047e-10	5.7127e-10	-1.534e-09	-1.3893e-09	2.9711e-10	7.3632e-10	5.5718e-10	-1.3909e-09	-4.3186e-10	-1.6915e-09	7.0148e-10	-2.7067e-10	1.2323e-10	-1.1697e-09	7.4525e-10	3.9956e-10	8.3179e-10	1.3391e-09	-3.3886e-10	1.3927e-10	1.0874e-09	-6.834e-10	-5.5447e-10	-4.2032e-10	4.7756e-10
WH1392/JR2	-2.4912	-16.556	15.603	-4.9276	0.10805	4.9107	-4.7549	-1.4023	2.6633	-5.6686	-2.1518	-3.5125	2.7584	-4.3083	-2.2118	6.5121	2.2023	1.0657e-06	6.9766e-07	-9.4543e-10	3.395e-10	-3.2037e-10	-6.7699e-10	-5.9765e-10	2.7468e-11	-1.2009e-09	-3.1753e-11	4.553e-10	-9.2328e-10	7.8729e-11	6.5826e-10	3.5445e-10	-3.9318e-10	-5.0185e-10	9.2487e-10	-1.0931e-09	-1.3712e-09	6.0686e-10	-1.0568e-09	-1.5927e-09	-1.4271e-09	6.4795e-10	1.2067e-09	-1.5104e-09	-4.6926e-10	1.5984e-10	4.7697e-10	-8.3608e-10	-6.7968e-10
WH1392/Liaoxing1	-10.98	-14.706	-13.683	-4.614	4.1384	10.857	-4.6207	-5.478	-0.89281	0.06427	0.89053	-3.0674	-2.4427	-3.3037	-1.1126	5.8575	2.5761	1.0264e-06	6.7844e-07	-8.6535e-11	-3.5492e-10	-8.6902e-10	7.1711e-10	5.0884e-10	-3.7026e-10	-3.2677e-10	3.6487e-10	1.6716e-09	-4.7889e-10	-1.038e-09	1.4373e-09	-7.5529e-10	7.827e-12	-2.9018e-10	4.7188e-10	1.223e-09	6.819e-10	7.561e-10	5.4196e-10	-9.359e-11	-1.6426e-09	-1.0263e-10	-1.2264e-09	3.1022e-10	-1.796e-09	1.7249e-10	4.1302e-10	4.4499e-10	5.6138e-10
WH1392/Mianhui725	-6.6362	2.0669	-1.3733	-2.6194	-1.8788	4.509	-10.046	8.6441	1.2931	-5.9728	6.8519	-5.753	-3.8028	-2.9329	-1.1302	5.2448	1.7184	1.0333e-06	6.7554e-07	-9.4787e-11	3.6294e-10	3.0434e-09	1.0303e-10	-2.326e-10	-1.6278e-10	-4.2381e-10	-2.7211e-10	-4.6561e-10	6.4375e-10	1.0259e-09	1.8768e-10	-2.6189e-10	-1.2474e-10	7.1325e-11	-2.1562e-10	-3.1391e-11	4.1065e-10	-7.4205e-10	-8.6057e-10	1.4034e-09	9.5919e-10	-1.3211e-09	2.5417e-10	2.3284e-10	-8.6852e-10	5.5254e-11	-2.2684e-10	3.119e-10	-4.1467e-10
WH1392/Qianlijing	-8.6064	2.7376	-1.2069	5.1582	5.6651	5.6022	-4.8285	-0.1323	14.862	1.7936	1.1778	-3.8348	1.0115	-6.6762	-0.32047	4.879	1.4183	1.0938e-06	6.1511e-07	-7.3756e-10	-6.0386e-10	-3.438e-10	2.4585e-10	-4.7469e-10	-1.069e-10	8.2e-10	-4.4407e-10	1.6885e-10	-1.8815e-10	3.6529e-10	9.816e-11	2.1942e-10	-7.9288e-10	-4.6025e-10	-3.7411e-10	-5.8509e-10	-3.0683e-10	1.1593e-10	2.7345e-10	1.2537e-10	8.8689e-10	-9.1897e-11	-3.3622e-10	-1.7662e-10	-3.725e-10	-2.3466e-11	4.6473e-10	9.5293e-11	-4.3001e-11
WH1392/R4115	4.647	-2.799	-4.2357	3.9674	9.8054	0.61837	-6.2377	3.8314	-3.3055	-2.0034	2.3126	1.8868	4.3139	-8.7807	-2.5249	6.1589	2.8039	1.0512e-06	6.3367e-07	-9.502e-10	1.3353e-09	-1.4701e-10	1.733e-09	4.1893e-10	7.7867e-11	1.4097e-10	5.8596e-10	-3.9962e-10	6.0752e-10	1.088e-10	-1.2854e-10	3.5672e-11	-9.5005e-11	-1.0095e-09	5.5925e-10	-5.5979e-10	-3.3264e-10	4.9394e-10	-4.3707e-10	2.1935e-09	-1.111e-09	1.2049e-09	1.1807e-10	-2.5039e-10	-3.3265e-10	6.6056e-11	4.9487e-10	9.6181e-10	9.4952e-10
WH1392/R465	-14.096	6.2814	-8.2493	-8.1542	1.3803	-2.3424	-11.691	-3.5319	4.8916	-8.0105	-3.4445	0.25082	2.1195	-3.5671	-3.1702	4.508	1.5818	1.0332e-06	6.7554e-07	-1.0387e-10	-1.7053e-09	2.3485e-10	-8.3301e-11	2.9244e-10	-1.6082e-09	-1.3258e-10	-2.5975e-11	2.9047e-11	4.0469e-10	1.0903e-10	9.3124e-10	-9.6514e-10	2.6049e-10	7.5862e-10	-1.2083e-09	-9.5124e-10	-2.2647e-10	-2.8214e-11	-1.1496e-09	6.9452e-10	-1.3475e-09	-2.5823e-10	3.0754e-10	-3.5175e-10	5.6839e-10	-2.0951e-10	-5.9405e-10	1.1923e-09	-6.1664e-10
WH1392/WH1384	-9.9676	-6.6448	-6.9584	1.8646	8.5908	4.226	-3.6721	7.0118	2.2592	-6.7571	-6.48	-6.3308	3.9555	-0.18294	2.6216	5.3125	2.0204	1.0335e-06	6.7649e-07	-2.8719e-10	1.5343e-10	-6.1243e-10	-1.9071e-10	-8.2538e-10	1.0811e-09	8.125e-10	-8.0674e-11	9.3762e-11	9.5405e-11	2.5576e-11	-5.626e-10	2.547e-10	-4.6651e-10	1.1636e-10	1.86e-11	1.3029e-09	5.7276e-10	3.1576e-10	6.0521e-10	-3.771e-10	-9.8412e-10	-2.5601e-10	1.0033e-10	4.1e-10	-1.069e-09	5.5927e-10	1.0069e-09	7.3217e-12	2.3087e-11
WH1392/WH1390	-9.6448	-12.618	-6.3553	-7.079	7.7889	5.5678	-2.7332	3.1888	5.3857	-6.3204	5.0213	-4.6661	5.872	-4.7819	-4.9605	-0.28143	-1.2408	1.0268e-06	6.7687e-07	3.88e-10	1.1346e-10	-8.3915e-10	-2.6023e-09	-8.026e-10	5.4979e-10	1.1195e-09	4.4168e-12	-3.0112e-10	5.9106e-10	-1.521e-09	-4.4497e-10	2.401e-10	-1.4496e-10	-1.2991e-09	3.8954e-11	4.9528e-10	1.0528e-09	1.1781e-09	9.7988e-10	-2.2752e-10	7.9618e-10	-2.6704e-10	-3.1145e-10	1.0406e-09	6.2913e-10	-6.7184e-10	-7.6274e-10	-6.6098e-11	4.7554e-10
WH1392/WH1394	-9.6818	-11.643	-2.4532	-11.411	5.1967	6.6425	-5.1348	8.6212	6.7362	-2.3488	-0.93275	6.3395	-0.57257	-4.2203	1.1141	3.7784	1.6189	1.0322e-06	6.7578e-07	7.7286e-12	-1.0059e-09	-9.0756e-10	-7.4987e-10	-3.0247e-10	5.3993e-10	-1.6859e-09	7.8493e-10	-6.7768e-10	-6.5067e-10	1.664e-10	-2.3026e-10	-9.2186e-10	-4.6226e-11	4.8711e-10	-1.2902e-09	-7.1747e-11	-6.433e-10	-1.1376e-09	8.9238e-11	4.209e-10	-5.0678e-10	-1.0322e-10	3.2057e-10	-1.3442e-10	1.4957e-09	6.4459e-10	9.2653e-10	4.9559e-10	1.4477e-10
WH1392/Wuyunjing8	-4.9045	-18.255	-10.654	6.0473	-9.4476	2.0102	-2.187	3.223	5.6208	-7.6536	-0.48968	0.24683	1.7149	-6.4222	-1.2588	4.2139	1.6371	-1.6767e-05	-7.4702e-06	-8.5277e-15	-6.1366e-15	4.0671e-15	1.2079e-14	-1.6806e-15	5.2452e-15	2.1247e-14	-3.618e-15	-1.2501e-14	9.3554e-15	-1.2489e-14	3.8936e-15	6.0522e-15	-1.5626e-15	6.7717e-15	2.0537e-15	-1.5449e-15	9.619e-16	-1.1535e-14	1.3804e-15	-6.8093e-15	-1.1741e-15	1.7295e-14	8.73e-16	1.5777e-15	-7.4845e-15	-1.0564e-15	-6.3586e-15	-1.936e-15	-1.6187e-15
WH1392/YB	-8.3376	2.307	-3.4867	-2.8676	1.3919	7.4342	-0.494	-1.5221	3.1586	-8.2973	6.0458	1.395	5.4203	-2.6098	3.5672	7.7348	-1.3142	1.0397e-06	6.7284e-07	9.9321e-11	-7.1935e-10	-5.9017e-10	1.3091e-09	1.842e-09	-2.7325e-10	3.2644e-11	-2.1681e-10	-3.7445e-10	-4.402e-10	1.2401e-10	-4.1518e-10	1.2038e-09	3.798e-10	2.8788e-10	6.4209e-10	-3.2465e-10	5.9607e-11	8.0796e-10	1.1278e-09	1.807e-10	1.7553e-09	-2.4257e-10	6.1779e-10	-2.4246e-10	9.5496e-10	-4.3681e-10	-2.8696e-10	1.5306e-10	1.2107e-10
WH1394/110080	-5.7799	-16.454	1.3366	-10.373	5.5147	-9.5154	1.4903	5.072	4.5951	4.1246	2.8722	7.3312	-3.4709	3.0087	4.0773	-0.10065	1.1923	-2.127e-07	5.234e-08	8.7355e-10	7.0388e-10	-5.9329e-10	3.3301e-10	-1.4229e-10	9.2264e-10	8.6111e-10	-1.2387e-10	-5.7472e-11	4.9215e-10	-6.9175e-10	5.5079e-11	-2.2702e-09	6.3283e-10	-1.0702e-10	-6.7745e-10	-1.2105e-09	1.1565e-09	1.2472e-09	-5.5563e-10	-7.0949e-10	-4.5727e-10	1.4496e-10	4.6383e-10	-1.7313e-10	1.1206e-09	9.0818e-10	-7.4907e-10	-1.5636e-10	-5.8883e-10
WH1394/610234	-6.4799	1.9558	4.0039	-9.5464	0.63401	4.7435	2.3999	4.7573	1.7787	0.60729	-0.77612	7.7592	-1.3093	-1.6186	4.6652	-5.8451	6.6339	3.3944e-07	-1.1667e-06	-7.0001e-10	-3.3082e-10	8.2763e-10	1.0659e-10	5.9439e-10	2.6964e-10	-2.8743e-10	-2.4699e-10	1.2632e-09	3.9945e-10	-1.0153e-09	-9.0763e-10	5.0013e-10	-1.2471e-09	-4.1077e-10	-2.8968e-10	8.8594e-10	-1.296e-09	3.9189e-10	-2.3441e-10	1.1433e-10	-2.6084e-11	5.7969e-10	-1.8163e-09	-4.6112e-10	6.3823e-10	5.6405e-10	-7.3444e-10	-7.5216e-10	9.9856e-10
WH1394/9311K	-8.8833	2.0306	2.0488	-13.339	1.157	-0.20241	8.4088	7.9374	0.1446	3.1152	-5.3121	5.8237	-5.6838	-4.5014	1.4584	-0.40041	-3.1277	-2.243e-07	9.1393e-08	-9.4511e-10	-3.7069e-10	-1.1303e-09	4.1633e-10	-1.8304e-09	-7.0334e-12	-3.4948e-10	-1.9046e-09	-9.0552e-10	-1.2036e-09	7.7706e-10	-3.4659e-10	1.3465e-10	-5.4553e-10	-2.9929e-10	1.0692e-09	5.8887e-10	-1.2407e-09	1.5662e-10	1.4107e-09	2.9086e-10	3.7292e-10	9.5954e-11	1.4112e-10	8.4361e-11	-3.4464e-10	1.2437e-12	-1.045e-09	-4.4531e-10	5.5855e-10
WH1394/Balilla	-8.7094	-0.26468	1.1866	-8.0675	-3.2189	3.8552	1.507	9.7606	2.4316	8.7872	-1.8193	9.4387	2.1828	5.1138	-2.8946	0.72233	1.1579	3.5152e-07	-1.2096e-06	8.7389e-10	2.641e-10	-1.0683e-09	-7.6739e-10	6.6334e-10	-8.0376e-11	-5.6081e-10	1.1993e-09	-3.2776e-11	-8.3961e-10	-5.0543e-10	1.4627e-09	8.9731e-10	7.6382e-10	-1.2211e-09	-1.627e-13	-1.0389e-09	-2.9573e-10	1.5783e-10	6.8192e-10	-2.1677e-10	-4.2436e-10	-5.5915e-10	-3.5197e-10	4.9125e-10	2.2823e-10	1.0188e-09	5.401e-10	4.816e-10	3.7866e-11
WH1394/C418	32.819	-3.7305	-2.1841	-13.177	0.8833	3.4687	-1.6023	5.8095	4.7682	2.5328	-3.1785	6.8107	-2.3192	1.2362	2.8111	-1.6789	-0.91103	-2.2428e-07	9.1469e-08	-1.0977e-09	9.7961e-11	-2.5435e-10	-5.2655e-10	3.3956e-10	-6.0227e-10	-8.1035e-10	4.886e-10	3.752e-10	1.1696e-09	-8.7988e-10	6.5771e-10	6.8702e-10	5.1114e-10	8.1532e-10	-5.9582e-10	3.1561e-10	3.4598e-10	-1.2652e-09	-2.0375e-11	5.8019e-10	5.6838e-10	1.3063e-09	-1.1183e-09	9.2324e-10	2.9954e-10	-1.0844e-09	2.5205e-10	-7.3382e-10	8.4926e-10
WH1394/JR2	-1.1155	-17.427	22.257	-10.371	-1.6788	2.9452	-3.151	2.8334	0.48117	2.709	-5.067	5.9279	-0.68488	-0.37927	1.9993	-0.60793	-0.58573	-1.9825e-07	1.1636e-07	9.0646e-10	9.8952e-10	6.4865e-10	8.6205e-10	-6.5205e-10	4.4497e-10	1.6975e-10	-9.0101e-11	6.7889e-10	7.9e-10	1.174e-09	2.4689e-10	7.5335e-10	9.2708e-10	2.3618e-10	1.4002e-09	7.5358e-10	-6.6472e-10	-2.5207e-10	-1.8829e-10	-8.1402e-10	1.4013e-10	-3.2678e-10	-2.1581e-10	8.2808e-13	8.7963e-10	-1.7375e-09	2.2636e-10	3.3691e-10	-6.7629e-10
WH1394/Liaoxing1	-9.6044	-15.577	-7.0292	-10.057	2.3516	8.8918	-3.0168	-1.2422	-3.0749	8.4418	-2.0247	6.373	-5.886	0.62535	3.0985	-1.2625	-0.21193	-2.3751e-07	9.702e-08	1.5916e-10	-4.3735e-10	4.372e-10	-1.4726e-11	1.2911e-09	-3.3035e-10	1.6164e-09	1.9645e-10	-6.6764e-10	2.5088e-10	1.4966e-09	-1.8764e-09	1.9775e-10	4.943e-10	4.3566e-11	8.7688e-10	1.313e-09	7.9409e-10	-1.8155e-10	1.6203e-10	9.9673e-10	3.5135e-10	-3.8314e-11	6.806e-10	-1.0211e-09	2.333e-11	-1.2114e-09	3.5068e-10	2.7019e-10	1.4045e-10
WH1394/Mianhui725	-5.2605	1.195	5.2808	-8.0628	-3.6656	2.5435	-8.4419	12.88	-0.88899	2.4047	3.9367	3.6874	-7.2461	0.99614	3.0809	-1.8752	-1.0696	-2.3068e-07	9.4099e-08	9.2853e-10	5.3742e-10	-3.3051e-10	6.8549e-10	8.5278e-10	2.6565e-10	4.3871e-10	-1.1407e-09	4.2137e-10	-1.2893e-09	-7.1993e-10	-5.8705e-10	-1.4814e-10	-5.1024e-10	7.9327e-10	4.0636e-10	-8.1069e-10	-1.1199e-09	-2.6786e-10	-1.8415e-09	-2.0882e-10	-2.0373e-10	-6.7276e-12	-5.2067e-10	-5.6454e-10	-8.7326e-10	3.457e-10	1.4956e-09	-3.7896e-10	1.2486e-09
WH1394/Qianlijing	-7.2307	1.8658	5.4472	-0.28519	3.8783	3.6367	-3.2246	4.1035	12.679	10.171	-1.7375	5.6056	-2.4318	-2.7472	3.8906	-2.241	-1.3697	-1.7012e-07	3.3646e-08	-9.815e-10	-4.7107e-10	5.9685e-10	5.9882e-10	-3.474e-11	-6.7102e-10	-6.8823e-10	4.5353e-10	6.1561e-10	6.2026e-10	-1.6932e-09	-1.0473e-09	2.7121e-10	-5.4878e-10	3.2047e-10	-8.2058e-10	1.8507e-10	1.8049e-10	1.0934e-09	1.0736e-09	1.3746e-10	1.6415e-10	9.8485e-11	1.2945e-09	-2.918e-10	3.3745e-10	-1.2401e-09	8.4819e-10	7.7525e-10	-1.0068e-09
WH1394/R4115	6.0227	-3.6708	2.4184	-1.4759	8.0186	-1.3471	-4.6338	8.0672	-5.4876	6.3742	-0.60264	11.327	0.87064	-4.8516	1.6862	-0.96111	0.015915	-2.1273e-07	5.2306e-08	-4.4935e-10	1.0971e-09	1.8166e-10	-3.5639e-10	8.4153e-10	-5.1044e-10	-7.204e-10	1.5505e-09	-6.578e-10	1.6321e-10	-8.5973e-10	1.4824e-10	-4.8875e-10	-4.94e-11	2.6248e-10	1.8777e-09	-2.9753e-10	1.0702e-09	1.8138e-10	-3.0307e-11	-2.2421e-10	6.7219e-10	-6.8246e-10	-4.8807e-10	7.8605e-10	1.8212e-10	-5.5177e-10	-2.9062e-10	-7.7135e-10	-9.3449e-10
WH1394/R465	-12.72	5.4096	-1.5953	-13.598	-0.40651	-4.3079	-10.087	0.70385	2.7095	0.36705	-6.3597	9.6912	-1.3238	0.36191	1.0409	-2.612	-1.2062	-2.3071e-07	9.411e-08	8.5517e-10	5.0137e-10	-3.7813e-10	4.8457e-10	-3.5268e-10	-2.0554e-09	9.2302e-10	-6.761e-11	-3.9516e-10	-9.3486e-11	1.9694e-09	2.6616e-10	9.162e-10	-5.2235e-10	-3.7086e-11	3.9931e-10	7.246e-10	6.0694e-10	9.8113e-10	-3.7284e-10	-4.4253e-10	-6.5279e-10	1.1042e-09	7.4404e-10	6.5867e-10	-7.9036e-10	8.6878e-11	1.9525e-11	-2.6532e-10	2.9638e-10
WH1394/WH1383	-4.3936	-5.1531	4.6621	0.83463	8.6085	5.8309	-0.22867	4.1421	2.8687	-3.5394	-2.1544	11.979	-8.0144	3.4223	-1.2824	-2.3574	-1.0983	-2.0581e-07	8.6526e-08	-3.2158e-10	-2.7768e-10	1.4237e-09	-3.6529e-10	-1.072e-09	4.789e-10	-2.7105e-10	-5.5006e-10	-1.509e-10	3.1859e-10	-2.4659e-10	4.5124e-10	3.8768e-10	8.3248e-10	-1.0535e-09	5.2904e-10	-8.6707e-10	5.3342e-10	8.0614e-10	5.8832e-10	2.6636e-11	2.8845e-10	-7.587e-10	1.614e-09	-7.6813e-10	-6.0555e-10	3.7625e-10	-1.0952e-09	4.3135e-10	-6.1609e-10
WH1394/WH1384	-8.5919	-7.5167	-0.30429	-3.5787	6.804	2.2605	-2.0682	11.248	0.077106	1.6205	-9.3953	3.1096	0.51216	3.7461	6.8327	-1.8075	-0.76762	-2.3045e-07	9.515e-08	1.0248e-09	-1.0119e-09	1.6518e-11	-2.2188e-10	1.9712e-10	1.1677e-10	6.2738e-10	6.0051e-10	-8.7093e-10	-5.4434e-10	1.0385e-09	1.6959e-09	-4.1862e-10	-4.5673e-10	6.8697e-10	-7.595e-10	-1.069e-09	-2.3605e-10	5.5117e-11	2.0766e-10	-2.7017e-10	1.2276e-10	-1.4893e-10	-5.2923e-10	4.1531e-10	-1.1724e-09	4.0287e-10	-1.195e-10	-8.985e-12	8.4498e-10
WH1394/WH1390	-8.2691	-13.49	0.29873	-12.522	6.002	3.6023	-1.1293	7.4245	3.2036	2.0572	2.106	4.7743	2.4287	-0.85283	-0.74945	-7.4014	-4.0288	-2.3718e-07	9.5463e-08	-4.2855e-10	-1.9943e-10	4.2935e-10	-4.8083e-10	3.8212e-10	-3.5179e-11	2.6304e-10	1.2745e-10	4.627e-10	4.366e-10	-4.0438e-11	1.4877e-10	5.2286e-11	2.077e-10	-2.6094e-10	-2.6638e-10	-2.3538e-11	4.8023e-10	-4.3435e-10	5.6398e-10	-9.0402e-10	-3.3011e-10	1.2599e-09	-2.7703e-10	3.3912e-12	-1.5996e-10	5.6201e-10	7.072e-11	9.8191e-10	-2.9529e-10
WH1394/WH1392	-9.6818	-11.643	-2.4532	-11.411	5.1967	6.6425	-5.1348	8.6212	6.7362	-2.3488	-0.93275	6.3395	-0.57257	-4.2203	1.1141	3.7784	1.6189	1.0322e-06	6.7578e-07	7.7286e-12	-1.0059e-09	-9.0756e-10	-7.4987e-10	-3.0247e-10	5.3993e-10	-1.6859e-09	7.8493e-10	-6.7768e-10	-6.5067e-10	1.664e-10	-2.3026e-10	-9.2186e-10	-4.6226e-11	4.8711e-10	-1.2902e-09	-7.1747e-11	-6.433e-10	-1.1376e-09	8.9238e-11	4.209e-10	-5.0678e-10	-1.0322e-10	3.2057e-10	-1.3442e-10	1.4957e-09	6.4459e-10	9.2653e-10	4.9559e-10	1.4477e-10
WH1394/Wuyunjing8	-3.5287	-19.127	-3.9995	0.604	-11.234	0.044722	-0.58315	7.4588	3.4387	0.72394	-3.4049	9.6872	-1.7284	-2.4931	2.9523	-2.9061	-1.1509	9.972e-07	6.5694e-07	-1.5475e-12	-8.0569e-10	-6.7918e-10	-1.9221e-10	-8.8073e-10	7.7295e-10	-5.3383e-10	-1.4454e-09	-1.0273e-09	2.293e-10	3.5548e-10	-3.1689e-10	3.875e-10	9.8762e-12	-1.0721e-10	-1.2776e-09	-5.7427e-10	8.7986e-10	-1.3377e-09	5.1938e-11	1.3848e-09	-2.4731e-10	-1.6155e-09	8.3783e-10	3.387e-10	-4.1003e-10	8.2442e-10	-3.8405e-11	-6.4094e-10	-7.9498e-10
WH1394/YB	-6.9619	1.4351	3.1674	-8.3109	-0.39489	5.4687	1.1099	2.7136	0.97645	0.080214	3.1306	10.835	1.977	1.3193	7.7783	0.61478	-4.1022	-2.2427e-07	9.1424e-08	-9.1823e-10	6.195e-10	9.9472e-10	-5.2147e-11	2.9646e-10	4.6305e-10	1.1397e-09	2.3178e-10	1.8576e-09	-3.0726e-11	-3.4548e-10	2.5382e-10	-9.113e-10	-3.4907e-10	-2.7893e-10	-7.146e-10	1.1848e-09	-3.1124e-10	-4.1152e-10	-1.3041e-09	-6.1384e-10	3.0566e-12	2.8034e-10	-9.1762e-10	-2.8589e-10	-9.2859e-10	3.7124e-10	-6.2209e-10	8.7138e-10	-3.5427e-10
Wuyunjing8/110080	-1.0026	-23.067	-6.8637	7.0855	-9.1296	-14.148	4.438	-0.32616	3.4797	-1.1802	3.3152	1.2385	-1.1834	0.80682	1.7044	0.3349	1.2105	1.0162e-06	6.1477e-07	1.4522e-10	-6.2835e-12	-9.2606e-10	-8.1298e-11	6.7535e-10	-1.3819e-09	3.9632e-10	8.9418e-10	3.1527e-10	4.5533e-10	5.0166e-10	-1.2009e-09	-3.8873e-10	4.807e-11	-9.8663e-12	6.3183e-10	7.5897e-10	-9.4551e-10	3.41e-10	6.3128e-10	1.5335e-10	3.2949e-10	-6.9964e-10	8.3133e-10	7.1467e-10	-3.4249e-10	2.3634e-09	-8.216e-10	4.9657e-10	-1.7512e-10
Wuyunjing8/610234	-1.7025	-4.6569	-4.1964	7.912	-14.01	0.1112	5.3476	-0.64085	0.66328	-4.6975	-0.33305	1.6665	0.97815	-3.8205	2.2923	-5.4095	6.6521	1.5683e-06	-6.0418e-07	8.0387e-10	-1.1159e-09	-3.0787e-10	-7.6049e-10	5.6112e-10	7.679e-10	-1.0298e-09	1.181e-09	-7.3018e-10	4.659e-10	-8.7376e-10	7.6322e-10	8.5238e-10	-3.794e-10	-2.2799e-10	5.0185e-10	-5.2049e-10	2.1742e-10	1.7748e-10	5.3094e-10	1.8693e-10	-1.2481e-09	2.5113e-10	1.8215e-10	-4.5791e-10	-8.8503e-10	-8.4145e-11	-2.486e-10	2.1675e-10	1.1373e-09
Wuyunjing8/9311K	-4.106	-4.5821	-6.1516	4.1189	-13.487	-4.8347	11.357	2.5392	-0.97082	-2.1896	-4.869	-0.26901	-3.3963	-6.7033	-0.91449	0.035145	-3.1094	1.0046e-06	6.5396e-07	5.7975e-10	-6.0813e-10	1.4438e-09	-4.9712e-10	-1.7587e-09	2.2724e-10	-1.4133e-10	-1.4979e-09	-8.5184e-11	-2.028e-10	4.0978e-10	-2.2438e-10	4.512e-10	1.5491e-09	-1.9738e-10	5.3863e-10	5.7121e-10	8.3167e-10	-8.0462e-10	4.2843e-10	2.6645e-10	8.1096e-11	4.5288e-10	-1.6045e-09	-4.8405e-11	1.7088e-11	3.5289e-10	3.966e-11	1.6468e-09	-2.4264e-10
Wuyunjing8/Balilla	-3.9321	-6.8773	-7.0137	9.3909	-17.863	-0.77702	4.4548	4.3624	1.3162	3.4824	-1.3762	3.346	4.4703	2.9119	-5.2675	1.1579	1.1762	1.5805e-06	-6.4709e-07	-1.0846e-09	-1.9194e-10	2.2148e-11	-2.3714e-09	2.4691e-10	5.3334e-10	-9.3461e-10	-1.3391e-09	-2.6217e-10	2.0296e-11	6.9003e-10	-1.3802e-10	-8.3367e-10	-4.6335e-10	-7.2884e-10	1.6473e-09	2.0688e-11	6.5283e-10	6.0397e-10	-7.8287e-10	-1.003e-09	2.4644e-10	5.384e-10	1.1127e-10	-2.2319e-11	7.1878e-13	-7.5126e-12	3.9967e-10	1.2032e-09	-4.1099e-10
Wuyunjing8/C418	37.596	-10.343	-10.384	4.2814	-13.761	-1.1636	1.3455	0.41137	3.6528	-2.772	-2.7354	0.71799	-0.031681	-0.96571	0.43814	-1.2434	-0.8928	1.0046e-06	6.5393e-07	1.4083e-09	-4.0256e-10	3.0263e-10	7.8742e-10	-5.508e-10	-1.0059e-09	1.9075e-09	1.9891e-10	1.3798e-10	1.0487e-09	-5.1944e-10	1.5319e-09	2.1986e-10	-5.5694e-10	-4.3842e-10	-5.1741e-10	1.3986e-09	-1.0542e-09	1.5669e-10	-6.2916e-10	5.5153e-10	2.4723e-10	1.9965e-10	8.9679e-10	-1.9532e-10	1.3721e-09	-3.6314e-10	5.5908e-10	-5.728e-10	-2.1626e-10
Wuyunjing8/JR2	3.6618	-24.04	14.057	7.0874	-16.323	-1.687	-0.20323	-2.5648	-0.63426	-2.5958	-4.6239	-0.16483	1.6026	-2.5812	-0.37365	-0.17238	-0.5675	1.0307e-06	6.7881e-07	-9.7331e-11	6.6182e-10	-1.8036e-10	2.9949e-10	-8.0538e-10	-4.8537e-10	1.2614e-10	1.6429e-10	2.8794e-10	-4.6878e-10	-9.7563e-10	-2.6325e-10	-4.4934e-10	-8.8858e-11	5.0401e-10	-3.3785e-10	-2.2546e-10	3.2174e-10	2.3966e-10	-8.9349e-11	1.1239e-10	9.2195e-11	4.1012e-10	1.0506e-10	5.1712e-10	-5.3846e-11	-5.4628e-10	5.2735e-10	6.2084e-10	-4.1801e-10
Wuyunjing8/Liaoxing1	-4.8271	-22.19	-15.229	7.401	-12.293	4.2596	-0.069084	-6.6404	-4.1904	3.137	-1.5816	0.28032	-3.5986	-1.5765	0.72558	-0.82696	-0.1937	9.9137e-07	6.5948e-07	-1.684e-10	3.9056e-10	1.5514e-09	4.08e-10	-9.5238e-11	1.0011e-09	-2.8849e-10	-3.2674e-10	5.0529e-10	-1.2023e-09	-1.5361e-09	-1.2785e-09	-5.3604e-10	1.0081e-09	1.2221e-09	-3.4716e-10	1.9256e-10	-4.6776e-10	7.3091e-10	5.701e-11	5.9161e-10	-7.7837e-10	9.59e-10	3.1469e-11	9.9331e-10	-1.8057e-10	-2.4117e-10	8.2347e-10	-7.9294e-10	8.5408e-10
Wuyunjing8/Mianhui725	-0.48318	-5.4176	-2.9195	9.3956	-18.31	-2.0888	-5.4942	7.4817	-2.0044	-2.9001	4.3798	-2.4053	-4.9586	-1.2058	0.70798	-1.4397	-1.0514	9.9822e-07	6.5666e-07	-1.8344e-09	6.728e-10	-1.5105e-09	1.5871e-09	-3.4203e-10	-9.8757e-11	-4.2998e-10	1.1575e-09	-4.9748e-10	2.7403e-10	4.7317e-10	4.5206e-10	5.7562e-10	-1.0429e-09	-9.0152e-10	2.5992e-10	-6.1082e-10	4.2182e-10	-8.3081e-10	-9.0601e-10	-1.1293e-09	-8.4995e-11	-3.455e-10	-8.4585e-12	-1.3699e-09	-7.6517e-10	-2.5352e-10	4.0967e-10	2.0066e-09	6.3657e-10
Wuyunjing8/Qianlijing	-2.4534	-4.7469	-2.7531	17.173	-10.766	-0.99558	-0.27682	-1.2947	11.564	4.8664	-1.2944	-0.48712	-0.14436	-4.949	1.5177	-1.8054	-1.3515	1.0587e-06	5.962e-07	1.3785e-09	7.1051e-10	7.5224e-10	6.219e-10	9.5492e-10	2.7689e-11	1.2311e-09	7.4466e-10	2.9436e-10	-1.1847e-09	-4.1157e-10	-1.1768e-10	-4.8146e-10	6.721e-11	-5.7464e-10	-1.3787e-10	-1.6439e-09	7.9598e-10	2.9566e-11	-5.3971e-10	-2.0526e-10	2.0073e-10	8.5151e-11	2.8486e-10	2.8963e-10	5.8523e-10	-5.7779e-10	-2.7744e-10	-5.4225e-10	6.8544e-10
Wuyunjing8/R4115	10.8	-10.283	-5.7819	15.982	-6.6256	-5.9794	-1.686	2.669	-6.6031	1.0694	-0.15957	5.2345	3.1581	-7.0535	-0.68672	-0.52555	0.034147	1.0162e-06	6.1484e-07	-1.9775e-10	2.2795e-10	1.3007e-09	6.9148e-10	-3.7287e-11	4.6813e-10	6.8146e-10	5.0221e-10	1.1516e-09	8.1436e-10	6.3373e-10	1.3492e-10	-6.9572e-10	-2.2448e-09	8.0011e-10	5.8724e-10	4.6708e-10	-7.5019e-10	3.3775e-10	-1.5398e-10	1.8054e-10	1.2665e-09	-5.1167e-10	-8.4904e-10	1.483e-09	5.7615e-10	5.5255e-10	1.4775e-10	-1.0794e-09	-1.2539e-09
Wuyunjing8/R465	-7.9426	-1.2031	-9.7956	3.8609	-15.051	-8.9402	-7.1392	-4.6943	1.5941	-4.9377	-5.9166	3.5985	0.96372	-1.84	-1.332	-2.1764	-1.188	9.9825e-07	6.5663e-07	-1.2055e-09	-2.0098e-10	4.4726e-10	-1.2791e-09	-4.8395e-10	-6.2868e-10	2.5936e-10	1.6246e-09	-1.0801e-10	-6.3739e-10	1.4177e-09	-5.9199e-10	9.3713e-10	7.2185e-10	9.1624e-10	-6.2331e-10	3.9752e-10	-4.8904e-10	-8.9096e-10	1.6984e-10	-5.9965e-10	-7.4162e-10	7.4397e-10	1.563e-10	-8.7136e-10	7.014e-10	-1.1244e-10	-1.1644e-09	-1.5935e-09	4.4769e-10
Wuyunjing8/WH1383	0.38372	-11.766	-3.5382	18.293	-6.0357	1.1987	2.7191	-1.2561	1.7533	-8.8442	-1.7113	5.886	-5.7269	1.2204	-3.6554	-1.9218	-1.08	1.023e-06	6.4914e-07	-5.0488e-10	7.9537e-10	-5.2919e-11	4.4859e-10	6.774e-10	-1.0985e-09	-2.8476e-10	-1.0157e-09	1.8782e-09	1.1702e-10	2.0237e-10	2.1541e-10	2.6432e-10	-2.725e-10	-7.4809e-10	1.8979e-10	-1.4374e-09	1.2213e-10	-2.5465e-10	7.6442e-10	-6.1385e-10	6.0667e-10	4.2213e-10	-4.8818e-10	4.9358e-10	-1.3706e-09	-3.7995e-10	-2.9251e-11	-6.6909e-10	-1.0267e-09
Wuyunjing8/WH1384	-3.8146	-14.129	-8.5046	13.88	-7.8402	-2.3717	0.87958	5.8494	-1.0383	-3.6843	-8.9522	-2.9831	2.7996	1.5442	4.4598	-1.3719	-0.74939	9.9842e-07	6.5756e-07	4.6099e-10	7.2942e-10	-3.9233e-10	-2.995e-11	7.4154e-10	-5.3314e-10	-1.5206e-09	1.4005e-10	-2.0169e-09	-1.0373e-09	2.9171e-10	-5.2338e-10	-1.5398e-09	2.9144e-10	-4.528e-10	-6.265e-10	1.6402e-09	1.2434e-10	6.2155e-10	4.6652e-11	-3.2031e-10	1.9301e-10	-4.3316e-10	-1.8109e-10	-5.6413e-10	-1.8042e-10	-6.2463e-10	5.4875e-10	3.5641e-10	1.028e-09
Wuyunjing8/WH1390	-3.4918	-20.103	-7.9016	4.9361	-8.6422	-1.03	1.8184	2.0264	2.0882	-3.2476	2.5491	-1.3184	4.7162	-3.0547	-3.1224	-6.9659	-4.0106	9.9169e-07	6.5798e-07	6.0708e-10	-9.9655e-11	-1.1949e-09	-2.7599e-10	-1.4591e-10	1.0007e-09	6.4425e-10	-5.2952e-10	4.7663e-10	3.5376e-10	-4.1806e-10	3.1115e-10	7.0946e-10	1.4613e-09	-6.7326e-12	-8.7436e-10	-9.7033e-10	-8.5903e-10	8.1035e-10	-1.3176e-10	3.3282e-10	5.8014e-10	-4.5608e-10	-1.8129e-10	4.2585e-10	6.027e-10	-1.0035e-09	4.3083e-10	-3.1601e-10	1.6974e-10
Wuyunjing8/WH1392	-4.9045	-18.255	-10.654	6.0473	-9.4476	2.0102	-2.187	3.223	5.6208	-7.6536	-0.48968	0.24683	1.7149	-6.4222	-1.2588	4.2139	1.6371	-1.6767e-05	-7.4702e-06	-8.5277e-15	-6.1366e-15	4.0671e-15	1.2079e-14	-1.6806e-15	5.2452e-15	2.1247e-14	-3.618e-15	-1.2501e-14	9.3554e-15	-1.2489e-14	3.8936e-15	6.0522e-15	-1.5626e-15	6.7717e-15	2.0537e-15	-1.5449e-15	9.619e-16	-1.1535e-14	1.3804e-15	-6.8093e-15	-1.1741e-15	1.7295e-14	8.73e-16	1.5777e-15	-7.4845e-15	-1.0564e-15	-6.3586e-15	-1.936e-15	-1.6187e-15
Wuyunjing8/WH1394	-3.5287	-19.127	-3.9995	0.604	-11.234	0.044722	-0.58315	7.4588	3.4387	0.72394	-3.4049	9.6872	-1.7284	-2.4931	2.9523	-2.9061	-1.1509	9.972e-07	6.5694e-07	-1.5475e-12	-8.0569e-10	-6.7918e-10	-1.9221e-10	-8.8073e-10	7.7295e-10	-5.3383e-10	-1.4454e-09	-1.0273e-09	2.293e-10	3.5548e-10	-3.1689e-10	3.875e-10	9.8762e-12	-1.0721e-10	-1.2776e-09	-5.7427e-10	8.7986e-10	-1.3377e-09	5.1938e-11	1.3848e-09	-2.4731e-10	-1.6155e-09	8.3783e-10	3.387e-10	-4.1003e-10	8.2442e-10	-3.8405e-11	-6.4094e-10	-7.9498e-10
Wuyunjing8/YB	-2.1846	-5.1775	-5.0329	9.1474	-15.039	0.83642	4.0576	-2.6845	-0.13898	-5.2246	3.5736	4.7427	4.2645	-0.88264	5.4054	1.0503	-4.084	1.0046e-06	6.54e-07	-3.3798e-10	-4.2639e-10	-6.6627e-10	7.9337e-10	8.4015e-10	1.9047e-10	-1.9682e-11	-3.708e-10	-1.7599e-10	7.2023e-10	-7.2883e-10	1.1147e-09	3.0258e-10	-1.5267e-10	1.203e-09	2.1653e-10	4.2315e-10	3.5874e-10	1.8963e-10	5.0765e-10	1.6717e-10	-6.9694e-10	2.0415e-10	-7.1933e-11	-1.468e-09	3.0588e-10	-1.7226e-10	-1.0428e-09	-2.9808e-11	-6.2918e-10
YB/110080	-4.4358	-2.5042	0.30316	-1.8294	1.7099	-8.7237	6.1311	-5.0713	1.0175	-1.8239	9.8507	2.3866	2.522	4.6192	6.5304	3.8557	-1.7408	-2.053e-07	4.9321e-08	1.1861e-10	1.3763e-09	1.6637e-09	7.3909e-10	-3.5441e-10	-8.152e-10	-7.5063e-10	2.8376e-10	-4.6169e-10	-1.4079e-09	-4.3851e-11	3.124e-10	5.9377e-10	-3.809e-10	-2.3486e-11	-7.1278e-10	-2.5873e-10	1.3013e-09	2.9877e-10	1.707e-09	-3.6269e-10	-3.9541e-10	3.8585e-10	-2.5235e-11	4.46e-10	4.8832e-10	6.9105e-10	4.231e-10	9.8605e-11	-4.6013e-11
YB/610234	-5.1357	15.905	2.9704	-1.0029	-3.1707	5.5351	7.0407	-5.386	-1.7989	-5.3412	6.2024	2.8146	4.6836	-0.0081357	7.1183	-1.8887	3.7008	3.4686e-07	-1.1697e-06	-8.9165e-10	-2.5425e-10	-8.035e-10	-1.2082e-09	5.3064e-10	1.0138e-10	2.1381e-09	-6.4283e-10	-4.1996e-10	-1.4804e-09	2.3213e-10	2.6002e-10	7.1775e-10	-1.0568e-10	-7.4284e-10	-1.728e-10	2.458e-10	-8.8893e-10	-4.7172e-10	-1.9986e-09	5.4271e-10	-1.1351e-09	-3.0747e-10	8.0936e-10	7.9701e-10	1.2204e-10	-4.4014e-10	-5.4404e-10	-3.9631e-10	-8.3616e-10
YB/9311K	-7.5391	15.98	1.0153	-4.796	-2.6477	0.58929	13.05	-2.2059	-3.433	-2.8333	1.6665	0.87915	0.30908	-2.8909	3.9115	3.556	-6.0607	-2.1691e-07	8.8461e-08	1.2357e-09	1.9397e-09	-1.1283e-09	-2.8667e-10	-2.4526e-10	6.7436e-10	-8.4822e-10	3.6487e-10	6.0918e-10	-5.076e-10	7.034e-10	-1.7783e-10	1.9498e-10	-8.9311e-10	5.2017e-10	-3.0258e-10	-1.8008e-10	-6.0343e-10	-2.4783e-10	-1.4081e-10	1.3795e-09	-3.6268e-10	1.8304e-10	-3.1985e-10	-1.0273e-09	1.8287e-10	-6.1377e-10	-1.4723e-09	2.4958e-10	-5.8278e-10
YB/Balilla	-7.3652	13.685	0.15316	0.47598	-7.0237	4.6469	6.1478	-0.38281	-1.1461	2.8387	5.1593	4.4941	8.1757	6.7243	-0.44147	4.6787	-1.7751	3.5895e-07	-1.2125e-06	-2.0507e-09	-1.1237e-10	-1.6723e-10	1.296e-09	-4.0793e-10	3.2083e-10	6.1163e-10	1.7459e-09	-1.0334e-09	3.9063e-10	5.9082e-10	-9.5911e-10	1.6672e-09	1.4292e-09	-1.1565e-09	-1.3222e-10	-3.4823e-10	3.8598e-10	1.042e-10	3.4615e-10	7.2101e-10	-3.6201e-11	-1.1942e-09	-2.7e-10	5.3556e-10	-1.6883e-09	-8.46e-10	9.6126e-10	-8.3059e-10	6.4734e-11
YB/C418	34.163	10.219	-3.2176	-4.6335	-2.9214	4.2604	3.0385	-4.3338	1.1906	-3.4158	3.8001	1.8662	3.6737	2.8467	5.2642	2.2774	-3.8441	-2.1689e-07	8.842e-08	5.2979e-10	-2.0744e-10	-1.1266e-09	2.73e-10	3.8423e-10	2.7176e-10	-1.7013e-10	6.4144e-10	1.3341e-09	-3.1547e-10	1.0081e-09	3.4642e-10	1.282e-10	5.1109e-10	5.0133e-10	-9.4965e-10	-8.7118e-10	1.0367e-09	3.8209e-10	5.5542e-10	1.543e-10	1.2115e-09	8.2443e-11	8.9483e-11	-6.7175e-10	5.5423e-10	2.4284e-10	-6.3562e-10	-6.6324e-12	9.5593e-10
YB/JR2	0.22867	-3.4778	21.224	-1.8275	-5.4835	3.7369	1.4898	-7.3099	-3.0965	-3.2396	1.9115	0.98333	5.308	1.2312	4.4524	3.3485	-3.5188	-1.9083e-07	1.1331e-07	4.9962e-10	-1.1975e-09	6.8728e-10	1.4093e-10	-6.5663e-10	-8.3637e-10	3.9442e-10	6.3241e-10	2.995e-10	3.5824e-10	-9.844e-10	4.3965e-10	2.0934e-10	-2.2378e-09	-1.5117e-10	-3.8258e-10	-6.4252e-10	5.1129e-10	-4.4405e-12	1.7319e-09	1.4428e-09	-7.7688e-10	-7.4002e-10	-8.4462e-10	-5.7239e-10	-5.7932e-10	3.2388e-11	-6.8967e-10	-1.1532e-09	-3.7752e-10
YB/Liaoxing1	-8.2603	-1.6277	-8.0626	-1.5139	-1.4531	9.6835	1.624	-11.386	-6.6526	2.4933	4.9538	1.4285	0.10687	2.2358	5.5516	2.6939	-3.145	-2.3011e-07	9.4004e-08	1.6906e-10	6.852e-10	8.8242e-10	-2.6176e-10	-2.8978e-10	-1.2454e-09	-1.1431e-09	-6.6939e-10	-1.5443e-09	1.7924e-09	-4.9405e-10	-3.8099e-10	-2.9914e-10	-1.7157e-10	2.9139e-10	-3.4237e-10	-1.4093e-09	-1.1146e-09	4.3071e-10	-5.6482e-11	-3.1133e-10	-9.9936e-10	-3.2254e-10	2.6915e-10	-6.0912e-10	5.4423e-10	5.7082e-10	3.9288e-10	-9.5224e-10	-1.2304e-09
YB/Mianhui725	-3.9163	15.145	4.2474	0.48068	-7.4704	3.3352	-3.8011	2.7365	-4.4666	-3.5438	10.915	-1.2571	-1.2531	2.6066	5.534	2.0812	-4.0027	-2.233e-07	9.119e-08	-9.4927e-11	3.2319e-10	-4.9108e-10	-1.0796e-09	-1.5375e-09	-1.0555e-09	1.5816e-09	-8.724e-10	-2.1327e-10	-2.0957e-12	-2.9205e-10	-9.6602e-10	-1.0807e-09	-1.5189e-09	1.9144e-10	7.413e-10	4.2914e-10	-2.0364e-10	8.4472e-10	8.535e-10	-3.7353e-10	-4.4496e-10	4.3839e-10	2.0301e-10	-1.1581e-09	1.4636e-09	-5.5904e-10	1.1272e-09	1.2159e-09	8.3528e-10
YB/Qianlijing	-5.8865	15.815	4.4137	8.2583	0.073586	4.4284	1.4162	-6.0399	9.1018	4.2227	5.2411	0.66104	3.5611	-1.1367	6.3437	1.7154	-4.3028	-1.6274e-07	3.0701e-08	-3.6323e-10	-1.4074e-09	-1.4157e-09	-9.5274e-11	1.2802e-09	3.7863e-10	-2.125e-09	-1.214e-10	1.623e-10	-4.2714e-10	1.2595e-10	-5.3996e-10	-6.9075e-10	1.26e-09	4.2932e-11	1.2687e-09	8.2189e-10	-1.6393e-09	1.6657e-10	-3.7168e-10	3.0728e-10	-9.3063e-11	-8.1785e-10	-5.2263e-11	4.4256e-10	-1.2557e-10	-1.9479e-10	5.1033e-10	-3.676e-10	-9.2597e-10
YB/R4115	7.3669	10.279	1.385	7.0675	4.2139	-0.55543	0.0070348	-2.0761	-9.0653	0.42565	6.3759	6.3827	6.8636	-3.2411	4.1393	2.9953	-2.9171	-2.0529e-07	4.9266e-08	1.1205e-09	-4.5448e-10	-4.3638e-10	-7.9391e-10	-3.3633e-10	5.6357e-10	-8.8935e-10	-1.8142e-10	9.8378e-10	6.2621e-10	6.3348e-10	2.8958e-10	-1.7463e-09	7.0843e-10	-2.4247e-10	-8.1917e-10	7.2488e-10	1.3332e-09	-6.8904e-12	-2.9378e-10	-1.5802e-09	6.7264e-10	-8.0849e-10	1.0788e-09	4.8963e-10	-1.1717e-09	2.9254e-10	9.013e-10	-6.853e-10	8.4706e-10
YB/R465	-11.376	19.359	-2.6287	-5.0541	-4.2112	-3.5162	-5.4462	-9.4395	-0.86815	-5.5815	0.61883	4.7467	4.6691	1.9724	3.494	1.3444	-4.1393	-2.2328e-07	9.1177e-08	5.9272e-10	1.745e-09	5.4651e-10	-1.1873e-10	4.0534e-10	6.755e-10	7.5394e-10	-9.8912e-10	-2.4916e-09	-2.8796e-10	-3.907e-10	-4.8909e-10	-5.2059e-10	-2.4262e-10	-6.7217e-11	6.7776e-10	-3.4157e-10	-6.1918e-10	-2.8674e-10	-5.4544e-10	-8.1243e-10	6.1681e-10	-3.9161e-11	-1.4622e-09	1.4466e-09	-4.7312e-10	1.4632e-09	-2.4221e-10	-4.2286e-11	1.5463e-09
YB/WH1383	-3.0494	8.7965	3.6286	9.3781	4.8038	6.6226	4.4121	-6.0013	-0.70896	-9.4879	4.8241	7.0341	-2.0215	5.0328	1.1707	1.599	-4.0313	-1.984e-07	8.3572e-08	2.7207e-10	-6.2715e-10	-3.7885e-10	-2.0005e-10	-1.9061e-10	-7.2651e-10	1.0273e-09	3.4021e-10	1.4017e-10	1.0089e-09	-2.8411e-10	7.4105e-10	-5.0706e-10	1.1446e-09	-4.5666e-10	4.3745e-10	1.0956e-09	6.1504e-10	2.9867e-10	-1.1848e-09	8.1324e-10	-5.0721e-10	1.9075e-10	-6.683e-10	2.2437e-09	7.7821e-10	5.1057e-10	2.7371e-10	1.0607e-09	1.1567e-10
YB/WH1384	-7.2477	6.433	-1.3377	4.9647	2.9993	3.0522	2.5726	1.1042	-3.5005	-4.3281	-2.4167	-1.8349	6.5051	5.3566	9.2858	2.1489	-3.7007	-2.2299e-07	9.2064e-08	1.086e-09	7.9631e-11	3.551e-10	3.0275e-10	-1.478e-09	4.9559e-10	-8.6684e-10	-2.0007e-10	1.1236e-09	2.5475e-10	-4.2724e-10	-7.176e-10	8.9816e-10	6.6609e-10	-7.396e-10	1.3312e-09	-9.3315e-10	-4.759e-11	-1.5507e-09	-1.8273e-10	-4.9506e-10	7.4389e-11	1.4989e-09	7.7534e-10	5.515e-10	-3.005e-10	1.7376e-10	1.0451e-09	-9.7614e-11	3.6646e-10
YB/WH1390	-6.9249	0.45971	-0.7347	-3.9789	2.1973	4.394	3.5115	-2.7188	-0.37406	-3.8914	9.0846	-0.17022	8.4216	0.75765	1.7036	-3.445	-6.9619	-2.2978e-07	9.2486e-08	-1.0667e-09	-1.3622e-09	2.0744e-09	-7.5791e-10	-8.2492e-11	8.1703e-10	-8.6638e-10	2.3928e-11	2.0445e-10	-2.5182e-10	5.7282e-10	8.8812e-10	-1.5998e-10	-4.6848e-11	8.207e-10	-7.8622e-10	3.842e-10	-1.7397e-10	-5.4342e-10	-7.5092e-10	-1.1596e-09	1.1142e-09	1.2085e-09	7.8913e-10	-9.1762e-10	-1.2728e-10	-1.0856e-09	-9.9136e-11	9.1231e-10	1.2974e-10
YB/WH1392	-8.3376	2.307	-3.4867	-2.8676	1.3919	7.4342	-0.494	-1.5221	3.1586	-8.2973	6.0458	1.395	5.4203	-2.6098	3.5672	7.7348	-1.3142	1.0397e-06	6.7284e-07	9.9321e-11	-7.1935e-10	-5.9017e-10	1.3091e-09	1.842e-09	-2.7325e-10	3.2644e-11	-2.1681e-10	-3.7445e-10	-4.402e-10	1.2401e-10	-4.1518e-10	1.2038e-09	3.798e-10	2.8788e-10	6.4209e-10	-3.2465e-10	5.9607e-11	8.0796e-10	1.1278e-09	1.807e-10	1.7553e-09	-2.4257e-10	6.1779e-10	-2.4246e-10	9.5496e-10	-4.3681e-10	-2.8696e-10	1.5306e-10	1.2107e-10
YB/WH1394	-6.9619	1.4351	3.1674	-8.3109	-0.39489	5.4687	1.1099	2.7136	0.97645	0.080214	3.1306	10.835	1.977	1.3193	7.7783	0.61478	-4.1022	-2.2427e-07	9.1424e-08	-9.1823e-10	6.195e-10	9.9472e-10	-5.2147e-11	2.9646e-10	4.6305e-10	1.1397e-09	2.3178e-10	1.8576e-09	-3.0726e-11	-3.4548e-10	2.5382e-10	-9.113e-10	-3.4907e-10	-2.7893e-10	-7.146e-10	1.1848e-09	-3.1124e-10	-4.1152e-10	-1.3041e-09	-6.1384e-10	3.0566e-12	2.8034e-10	-9.1762e-10	-2.8589e-10	-9.2859e-10	3.7124e-10	-6.2209e-10	8.7138e-10	-3.5427e-10
YB/Wuyunjing8	-2.1846	-5.1775	-5.0329	9.1474	-15.039	0.83642	4.0576	-2.6845	-0.13898	-5.2246	3.5736	4.7427	4.2645	-0.88264	5.4054	1.0503	-4.084	1.0046e-06	6.54e-07	-3.3798e-10	-4.2639e-10	-6.6627e-10	7.9337e-10	8.4015e-10	1.9047e-10	-1.9682e-11	-3.708e-10	-1.7599e-10	7.2023e-10	-7.2883e-10	1.1147e-09	3.0258e-10	-1.5267e-10	1.203e-09	2.1653e-10	4.2315e-10	3.5874e-10	1.8963e-10	5.0765e-10	1.6717e-10	-6.9694e-10	2.0415e-10	-7.1933e-11	-1.468e-09	3.0588e-10	-1.7226e-10	-1.0428e-09	-2.9808e-11	-6.2918e-10
[truncated: 206 more columns]
