# Supplementary material for: Metabolome-based prediction of yield heterosis contributes to the breeding of elite rice
Source: Life Sci Alliance. 2019 Dec 13;3(1):e201900551. doi: 10.26508/lsa.201900551 (PMC6918511; doi:10.26508/lsa.201900551)
Supplement: Supplementary file 9 [file LSA-2019-00551_TableS9.xls]

## Sheet: S Table 9 PCA score15 3746
Table S9 Scores of PCA of Pop2015 with the top 3,746 predictive variables.
Name	PC1	PC2	PC3	PC4	PC5	PC6	PC7	PC8	PC9	PC10	PC11	PC12	PC13	PC14	PC15	PC16	PC17	PC18	PC19	PC20	PC21	PC22	PC23	PC24	PC25	PC26	PC27	PC28	PC29	PC30	PC31	PC32	PC33	PC34	PC35	PC36	PC37	PC38	PC39	PC40	PC41	PC42	PC43	PC44	PC45	PC46	PC47	PC48	PC49
YA/(Bph68s/YB//YB-1)F5	-10.431	11.663	-3.5034	-3.7192	16.118	-1.9243	0.22609	-6.2194	8.2904	-1.4125	5.2934	-10.793	3.8262	-4.6536	3.1037	-5.8003	2.8933	-1.5976	5.6323	-5.4114	0.44328	-3.913	0.67131	-9.0949	0.73449	-0.3198	2.8982	-3.603	5.9841	-6.3694	3.6275	2.9232	-0.19717	-0.70727	-3.3664	6.5228	-0.65721	-4.2074	0.0016348	0.063174	1.8141	3.8128	-0.34116	-3.0954	-1.0589	2.8914	1.0316	-2.2519	-0.675
YA/(Bph68s/YB//YB-2)F5	7.2114	9.6829	-19.646	-8.3847	-2.2294	1.0726	9.1538	14.468	10.424	-4.7034	-4.9455	-12.423	2.8355	6.1923	0.023678	-0.38762	-0.73212	0.04245	4.9278	2.0579	5.3948	-2.5894	-6.0143	-2.9921	-0.73252	0.044558	-4.9194	1.7436	-2.0221	2.7037	2.4342	3.5165	0.47127	0.73544	-5.4211	-1.8941	-0.35273	-1.875	-0.47141	0.072744	3.5314	-0.34963	-1.598	2.9904	0.094464	0.31099	1.4708	3.9856	-0.060613
YA/(Bph68s/YB//YB-3)F5	5.5713	19.869	-1.0023	-7.927	-0.77529	4.5447	1.4807	3.534	0.98449	1.7153	-2.654	-4.0053	-1.6349	-0.15405	1.7155	2.7264	-3.1631	3.7115	-4.2677	0.11757	4.6007	0.1102	-3.2373	5.2874	0.061239	0.82711	2.1185	3.226	-3.1226	3.873	1.2393	0.52008	-0.11033	-0.01402	0.66729	3.621	2.0662	-1.5145	-1.081	-0.53472	-1.9795	0.34609	-2.0808	-0.19453	0.86527	0.23198	1.0409	1.5156	-1.5761
YA/(Bph68s/YB//YB-4)F5	1.4836	17.67	5.11	-4.567	-0.68729	-3.1681	-2.763	6.4819	-0.75194	0.18624	-3.6026	-1.5607	-0.87453	1.4448	2.3625	0.19992	-0.088873	0.68291	0.72927	3.2824	0.1562	-4.2064	-2.5557	-0.17684	0.38169	-1.2503	1.3939	-1.2818	-4.0864	3.12	0.019138	-1.2407	-0.69365	-1.4821	2.838	3.975	-0.4164	-2.0657	2.2004	-0.28446	0.98229	-0.23289	0.36697	-0.92326	0.96155	-0.52208	-1.8407	-1.9408	-0.43546
YA/(Bph68s/YB//YB-5)F5	-9.4418	19.619	4.9047	2.2339	2.3883	-5.3649	4.0831	-0.40899	-1.673	2.5488	-1.5954	3.8949	-1.4162	-2.2995	2.5245	1.1016	-0.058502	0.18515	0.89182	3.4959	-0.6614	0.33352	1.6969	-0.42113	6.3836	-1.5213	-4.6754	2.1876	1.6259	-2.1634	-1.2026	-2.0188	2.6047	-2.9128	-0.77036	0.4715	1.6545	-0.97792	1.765	-1.7891	-1.9865	3.3037	1.9967	1.7298	-0.98378	0.2008	-0.57168	1.9063	-0.029447
YA/(Bph68s/YB//YB-6)F5	-10.072	16.992	-2.0945	2.9309	5.898	-2.9294	5.1862	-0.58643	-2.8591	5.1076	1.7187	1.0906	1.4948	-1.8778	0.035338	0.090682	1.0382	3.3407	0.80162	4.0273	1.1378	5.5682	-2.9142	-2.2687	1.5015	1.9589	-1.1604	1.848	-0.19913	-2.0916	-0.85698	-2.3723	2.743	-4.6402	0.81077	1.7388	-2.7665	1.3594	-0.24415	-2.4953	-1.2561	1.014	-0.33256	0.61846	0.02762	0.70527	1.8324	-1.3846	-0.58771
YA/(Bph68s/YB//YB-7)F5	-8.5611	16.864	-3.3841	9.4563	2.3148	-6.4098	0.37936	2.3936	-1.3916	1.4547	-4.8755	5.1391	-5.5636	-1.9805	0.60391	0.74572	0.62996	3.2164	-3.1963	-0.096201	0.039868	3.8764	-1.9279	-0.32691	-0.91083	3.1422	-4.663	-2.8797	-2.4889	-0.81335	1.9681	2.3053	4.2743	1.386	-3.432	-1.8307	2.542	1.8605	-1.5088	-3.4911	4.8057	-2.3326	6.8767	-0.9798	1.2304	-0.74582	0.032827	-4.4016	-7.8885
YA/(Bph68s/YB//YB-8)F5	-1.6847	19.29	-13.565	5.4697	1.7043	-0.75753	-1.0427	-2.6773	-4.0575	3.0599	4.0724	1.0277	3.4828	-0.28666	-0.010543	3.5499	2.8879	1.4477	-0.50577	1.7109	-1.8102	-1.8191	1.8333	-1.2633	-0.6797	-1.6747	-0.83039	2.317	1.5899	-1.301	3.2187	1.8191	3.0008	0.38973	2.1645	0.34044	0.58768	3.0363	-1.6203	0.85623	-0.92928	-2.2853	-2.5282	1.9157	1.9121	-2.5575	1.9299	0.44575	-0.25423
YA/(Bph68s/YB//YB-9)F5	12.649	21.875	-11.432	5.1543	-6.4178	-0.99169	-0.14257	-3.8913	-4.8936	3.9325	0.43027	1.5776	-3.9761	-1.4926	0.55911	-0.35033	3.4491	-1.6323	-2.7041	-0.48802	3.6193	-2.1081	1.3148	5.2678	-0.28251	-0.41245	1.8014	0.59935	1.3393	1.4135	-0.28691	-0.87977	-3.3596	3.8128	-0.1096	0.48111	1.3327	-0.34566	-2.1592	-0.040853	-1.0291	0.2208	-0.051404	-0.6547	-1.0249	-3.1498	-0.98623	-1.0328	1.1491
YA/(Bph68s/YB//YB-10)F5	-5.4554	18.913	9.292	1.8336	-1.513	-2.1888	-1.0458	0.66675	-0.32756	1.906	-0.74762	2.3622	-1.4769	-2.0177	-1.2388	-1.0026	-0.17354	0.32717	0.58156	-0.72683	1.318	-2.969	1.4553	0.8774	-0.57817	-0.26137	1.8917	-1.808	0.46075	-1.0429	-0.19893	0.21862	0.30246	-0.77983	1.1452	0.50481	0.87472	-0.53113	1.4086	0.79228	-0.50867	0.29659	-2.1002	0.74846	-2.0382	2.3442	-0.35715	1.0119	-1.6928
YA/(Bph68s/YB//YB-11)F5	5.7362	17.921	4.0924	-4.5135	-3.3225	-3.9501	-1.5265	2.0284	-2.3455	-0.010845	-1.1028	1.376	-0.16278	0.73877	-0.88319	-0.59482	0.17274	1.2184	-2.8226	-0.051185	1.1818	0.42155	1.7191	2.056	-0.42197	-0.62889	-0.62098	4.2314	-0.050745	0.26526	-1.06	-4.0881	-2.9906	1.5186	-0.2868	1.2196	-0.96335	-1.3103	1.3277	1.16	1.7062	1.3219	-1.2889	1.26	3.0012	2.6768	-1.4489	-1.5341	1.6399
YA/(Bph68s/YB//YB-12)F5	-8.5611	17.308	11.353	0.62245	5.5824	-5.1595	-6.0275	0.80236	-6.0914	2.241	0.33383	-0.64075	-1.3348	-0.58715	-1.7889	-2.0651	-0.81105	-4.4271	3.3105	2.4103	-3.8962	-3.0835	3.4814	-1.9782	-1.4617	-4.3246	-4.782	0.86508	2.5816	0.67509	-1.4933	-0.42327	3.1297	-2.5341	1.0101	-2.5384	-0.80348	0.74671	-0.087967	0.1835	-2.142	-0.73636	-2.6886	0.50777	2.4178	-1.7195	-1.8485	0.87764	4.5486
YA/(Bph68s/YB//YB-13)F5	-9.8284	18.322	3.2401	9.4128	-3.898	0.6698	-4.4816	-3.8494	-0.88629	-0.21965	-1.4065	0.43319	-0.8509	1.0058	-4.6028	-1.5129	-2.0802	-1.1895	0.14999	0.59862	-1.7643	1.5346	1.9138	-0.20877	-3.919	-1.0326	4.1553	-0.51616	1.2503	-0.86925	-0.22265	2.2081	4.2071	-1.0191	2.535	-3.6754	1.5909	1.2887	-4.4899	0.68316	-3.4204	-1.1964	-1.0534	-1.156	-1.4916	3.867	0.25456	1.8318	4.757
YA/(Bph68s/YB//YB-14)F5	6.5125	17.438	7.4113	-4.5994	-6.0803	-1.2787	-3.9795	1.7232	-3.5108	1.0176	1.4409	-2.0869	-2.4801	-1.0708	-0.44112	-0.96678	-1.9106	-1.4329	-0.13836	0.42907	2.1869	1.1438	-1.7506	2.7135	-1.2998	2.272	2.5378	-0.70431	-1.1517	2.333	-0.96535	-2.8382	-4.8318	1.9508	1.117	3.2901	-0.61407	-0.8398	0.0057366	2.7043	1.4491	1.225	-2.2271	0.1887	0.27508	1.4221	-1.0345	-1.0366	-1.1756
YA/(Bph68s/YB//YB-15)F5	4.7594	7.0911	5.9291	-10.245	-3.0209	-3.5392	3.5813	-3.052	8.9491	-9.8386	-6.9057	-1.3744	-0.12354	-0.91874	-4.5213	-3.7097	1.6212	-4.8842	7.5704	-3.4512	-2.6815	1.1158	-0.39987	2.9101	-3.4045	0.64835	-2.4651	-2.0183	-3.2681	1.0563	-0.45904	-1.5098	0.19854	0.80791	0.74841	-0.54971	-6.0576	1.5077	-0.75496	-0.12886	5.1292	-3.4067	1.5455	-3.9801	-3.9055	-0.9163	1.9829	-1.8068	3.6707
YA/(Bph68s/YB//YB-16)F5	-3.5672	15.59	4.3957	2.1238	-0.42296	-5.0947	-6.3319	1.8404	-2.4833	-1.5601	-2.9631	0.77262	-3.1708	0.88567	-2.3092	-0.11897	-2.2071	0.44459	-2.2236	-2.327	1.5856	0.81525	-0.012688	-0.18108	-0.24809	2.0286	-0.73728	-1.0887	0.57125	-0.11908	-1.0789	0.7866	0.087734	2.7967	-0.74243	-1.2862	-1.3635	0.21506	1.2062	-0.73125	0.8722	0.21858	1.9192	-0.02689	0.76785	0.62471	0.025054	-0.45618	1.7412
YA/(9311/Shaoniejing//9311K-1)F5	-13.804	-4.6792	2.1671	5.2607	-15.255	-5.4865	4.7037	5.3802	7.9387	-3.5273	0.18372	-1.1805	4.9267	1.0605	5.91	-9.0789	2.8274	-2.6834	1.9144	-3.8144	6.4992	2.2376	7.3682	-0.38213	0.9029	-3.6015	4.7947	5.6475	-2.963	-4.5772	6.4681	-8.5996	-3.5728	2.8053	3.205	-0.70003	2.7511	5.8613	1.348	-1.3358	-1.9283	0.46366	0.09085	0.67806	-0.96335	0.38384	-3.3553	0.042128	-1.656
YA/(9311/Shaoniejing//9311K-2)F5	-12.187	5.8155	-9.1752	8.5937	-5.3381	-1.1836	3.2943	-1.796	7.2241	-3.6607	0.69433	-3.1841	2.4767	2.3068	-0.89933	-1.5984	-1.7689	-4.2284	-0.56401	-2.9491	3.7265	3.339	3.1433	-2.6467	-0.77985	2.2436	3.0949	-3.2807	-0.82502	-0.84551	-0.32524	0.26368	0.098585	-0.72032	-2.536	-4.4324	-0.75914	7.254	-0.10852	3.1445	-0.48906	4.7471	-1.1282	3.5136	1.5888	1.9506	-0.86867	-2.1863	1.9697
YA/(Ningbohui2/Ningjing3-1)F5	-9.8343	-3.6218	-1.8297	2.4413	-5.4525	2.8094	-2.8003	-1.3139	-4.9683	6.5608	0.52055	-1.1607	1.0035	3.8082	0.040048	0.20287	5.0382	4.7739	5.9518	-1.037	-0.29986	-4.4424	-0.60915	3.3099	2.3738	-2.5737	-2.7862	7.3416	-0.48055	-5.745	-6.3223	0.95259	3.2101	6.932	-3.2569	0.39467	-1.009	5.3186	1.7155	5.1845	5.5154	0.75825	-4.1987	-1.7294	-6.8401	-5.6321	1.4605	-1.1069	-4.0179
YA/(Ningbohui2/Ningjing3-2)F5	-16.829	-0.64107	11.715	-4.5027	-13.901	5.314	-0.41604	-7.4432	5.4482	5.63	-4.856	-2.8746	-1.7787	9.0673	10.382	-2.1438	0.78337	-2.693	-7.948	-5.9297	-2.1714	-6.5048	-2.2435	4.4158	0.21452	-4.5771	-1.7415	-3.9978	-2.6889	-0.23999	0.012838	8.6251	1.58	-4.2062	-4.2103	2.0589	0.42207	4.1606	-3.6347	3.2003	-5.9254	1.4464	0.46904	-0.056735	-0.99154	-1.0026	-0.8126	-0.2219	-1.7808
YA/(9311K/Qianlijing-1)F5	-12.294	2.1103	1.015	8.0142	-0.43301	4.6894	-12.065	-5.1204	-1.3998	0.22592	-1.4277	-3.8583	5.4966	4.5141	-9.9824	1.9113	-3.4445	0.15455	-6.0537	-0.2117	-4.0397	4.0858	-1.7958	-8.1094	-4.7183	-4.6125	-4.0991	2.9516	-0.065256	1.4401	4.3259	2.7167	-5.1489	-3.3539	2.3303	-4.815	-0.95055	1.5809	4.6341	-3.8394	4.1438	4.5215	-3.2372	-3.2209	-4.1926	-3.7482	1.1956	1.2782	-1.096
YA/(9311K/Qianlijing-2)F5	12.691	-2.2433	-5.5695	1.6644	-0.10033	-5.5026	-8.4108	-3.0461	6.6648	-7.2014	-4.3662	-5.9768	2.5505	-6.0469	4.5007	6.27	-7.8837	6.2933	3.3356	-3.323	1.6217	1.8953	2.061	0.27245	6.3086	-3.7682	-3.3671	0.71482	0.1673	-2.4943	-0.037066	2.7822	0.0072559	-3.688	6.3766	-0.048757	-1.1722	-2.5717	-5.2196	2.9542	-0.11416	-0.17297	2.5913	3.7504	-1.9253	-1.8301	-1.9945	-2.6791	2.0478
YA/(9311K/Qianlijing-3)F5	-1.1568	0.30726	8.4402	-1.785	0.36159	6.0305	1.3261	-5.8139	-0.64419	-1.512	1.8605	-2.618	2.7372	-5.5253	-3.7978	-2.4077	3.1146	2.1288	-3.1529	-4.0204	4.8983	-1.6649	0.65147	-3.2169	4.3841	3.5974	3.2514	0.3529	0.93495	6.1739	1.1005	2.9548	-0.22929	1.1028	-0.67981	-0.96494	2.6328	1.7482	-2.2211	1.0499	6.5885	-0.9771	1.1958	2.4305	1.3712	1.2959	0.60703	-1.0901	1.1684
YA/(9311K/Qianlijing-4)F5	-5.0082	-4.3023	2.8849	3.565	7.139	11.297	4.6939	14.261	-0.97069	3.1778	-4.6074	-9.7383	-11.132	12.825	-7.6275	2.0939	-2.5192	2.1992	0.37368	-3.8846	-4.9352	7.3266	13.15	1.5058	6.3017	1.0288	1.3821	-2.1925	1.7944	0.24335	1.4232	-2.2952	0.56974	-3.5593	-3.09	4.3041	2.9157	-1.8569	1.8927	-0.52135	0.2353	-1.3811	-0.40049	-1.2741	0.17402	-2.6853	0.56905	-3.0156	-2.0324
YA/(9311K/Qianlijing-5)F5	3.9665	-2.216	11.935	-9.9843	5.3325	6.2125	-0.19823	-0.99972	2.6424	1.0094	-2.1963	-0.75506	1.8016	5.3481	1.2739	2.3043	0.88142	5.46	-0.041285	0.81813	0.54812	4.1191	-0.52265	-0.98482	-2.945	0.33839	1.8619	-1.8312	-3.5052	0.79506	-0.10553	0.3914	0.40271	2.0996	1.853	-3.4935	2.1999	0.53883	-0.22262	0.018188	-1.6785	3.5877	2.5907	2.7051	1.2232	-2.8436	2.8351	1.0209	-0.62369
YA/(9311K/Qianlijing-6)F5	-10.56	-1.5996	-0.83637	9.6959	6.2178	10.34	2.7347	-8.2746	-2.9285	-2.658	-3.4096	-1.0715	4.3532	2.7934	-3.3384	-5.5864	0.87917	-2.0171	8.9444	5.8757	1.1962	2.1177	1.7237	1.9898	-0.42761	-3.9444	3.4723	5.6018	-1.6685	2.9776	-9.1518	3.6087	-4.9175	1.7073	-0.91223	2.3626	0.76837	0.14647	-3.7887	-2.5818	0.20925	-2.6023	3.9755	0.48255	5.1284	0.15829	-1.7079	0.71007	0.083364
YA/(9311K/Qianlijing-7)F5	-9.6109	-4.6564	5.6518	6.6362	1.5381	9.4728	-5.3088	3.1387	1.5035	-6.7793	-3.6833	2.9437	-1.9917	1.5351	-1.9402	-7.5416	2.6921	1.9292	4.2849	3.0539	2.7945	0.68807	-3.562	-2.1152	-2.1585	-3.7684	-1.6936	2.2443	1.7468	-2.3998	3.2608	2.0182	1.652	-2.067	0.64561	1.2358	0.69294	-2.8358	-3.4781	0.65726	-0.018017	-1.1023	3.563	-5.336	4.7017	-3.4379	-3.3253	3.7796	-2.4404
YA/(9311K/Qianlijing-8)F5	13.971	-2.2443	-1.4196	0.8377	6.4471	1.1353	-7.8956	-2.0878	-0.037486	0.49791	-5.7535	-4.0553	-3.3744	-0.14135	-1.5061	-2.3599	1.3759	-1.2471	-0.6399	-2.1503	-4.3013	1.1467	-0.77689	4.682	5.7247	-4.3403	5.8064	5.9678	-1.6773	-2.3662	-2.2707	1.6959	0.51241	-4.02	1.769	-4.0535	-0.021815	-3.2555	0.93825	-1.7963	1.6416	0.87916	1.1122	-0.78251	-3.6162	5.7908	0.42843	-2.7436	-1.006
YA/(9311K/Qianlijing-9)F5	2.7711	-4.9007	-5.8451	1.7659	-10.295	-2.2996	7.3228	-2.4564	-2.9831	-8.6509	2.4004	2.04	1.1763	3.2099	0.61704	-2.8432	-2.0502	5.3456	0.54099	7.5955	2.1659	-6.9307	3.7125	-3.093	1.0248	-0.38515	-1.3027	1.202	-1.9017	-1.4286	0.77663	-3.122	7.8941	-7.5265	-1.0439	-3.5211	1.0218	-4.3065	0.4447	1.7697	0.1966	-0.82097	0.34438	3.298	-0.52827	-0.13764	4.5361	-2.4034	-0.61708
YA/(9311K/Qianlijing-10)F5	14.631	-5.2753	-9.6516	0.55489	4.0255	-6.0389	-0.23656	-4.4533	0.86808	2.024	-7.5567	-2.8958	-2.4702	-0.69729	0.53937	-1.843	4.4985	1.1034	-5.8347	0.35471	-2.1826	-2.004	0.29457	-5.7974	0.73432	1.5147	6.7865	3.0105	1.7304	1.1145	0.35681	-0.33869	-1.4979	1.4312	4.1832	0.75117	-4.0116	1.2468	-5.2451	0.57741	1.1309	1.2313	2.336	-0.58163	2.1654	-5.4396	-0.78942	0.24125	-1.8478
YA/(9311K/Qianlijing-11)F5	17.617	-1.0583	-11.261	-5.8915	-3.1328	1.0245	1.7919	-4.3908	4.1771	1.7378	2.0719	-5.6145	-2.363	5.8376	2.7334	4.578	2.2094	-2.2687	1.9749	3.6168	2.7873	2.8746	-0.40465	-1.4113	-1.047	0.79063	-2.7882	-3.2117	-2.0802	-1.604	-2.1002	0.33239	2.0893	-1.6722	0.76417	1.2237	1.1696	4.3936	1.3855	1.7572	1.6174	0.51928	4.0529	0.18915	1.6166	0.62902	-2.2784	0.99728	4.32
YA/(9311K/Qianlijing-12)F5	5.3048	-7.1978	5.7684	3.6078	1.276	-5.6472	-7.4713	8.4503	2.7028	-1.122	0.16025	0.99188	-2.529	5.4607	2.8626	1.8701	-4.1296	9.4876	2.4136	6.9675	4.5698	-1.1699	-0.73039	-2.2858	0.11919	-2.3431	0.57348	-0.74365	-0.19017	1.5619	-0.89298	0.26303	-0.84764	2.3929	2.3245	0.42485	-4.7053	5.1383	3.7338	2.9329	-2.795	2.7334	2.0272	-5.8855	0.77923	5.4147	-1.3815	-5.2868	-0.025777
YA/(9311K/Qianlijing-13)F5	-7.7088	-2.4578	3.0465	5.4961	-2.1066	-7.6448	-6.1419	-0.014803	5.976	-1.4272	12.342	-0.46172	-1.61	6.024	-8.2619	1.5643	-2.1102	0.015661	-0.051812	-2.6187	0.64797	-0.37349	-7.659	-2.4524	1.083	-0.26927	2.4425	1.0899	1.1869	7.2294	2.6635	-3.6618	3.0365	4.4246	0.011046	-1.4718	-1.4048	-1.6974	-0.92577	1.1425	-2.8866	-1.7716	2.1638	-0.27752	-3.702	-2.1648	-0.99259	0.76507	1.9968
YA/(9311K/Qianlijing-14)F5	9.6258	-0.99705	10.748	-9.6261	-5.2135	-1.7889	3.1875	-6.7698	-8.4482	-8.2375	3.6943	-3.2678	-1.8787	1.4959	5.0333	-1.614	-4.9821	2.7112	2.1187	6.4454	-2.6335	1.7925	-0.69136	0.17484	-0.27507	1.8076	4.4589	1.7041	1.9528	1.3048	5.743	1.5935	1.0259	-0.73901	-0.91212	2.8707	2.089	3.2742	4.1489	0.47304	1.6937	2.8712	-0.74024	-0.39717	1.9794	0.15357	-1.635	0.20487	1.0413
YA/(9311K/Qianlijing-15)F5	6.1507	-2.341	6.8446	-3.4218	-6.0836	-4.6961	4.9597	-5.8169	-10.402	-8.2008	-0.60761	1.883	1.889	3.5788	-0.10536	-0.28441	1.645	4.9758	-0.78534	3.5141	-3.5724	-1.9704	4.0275	-0.50709	-3.2242	0.52019	2.5139	0.093602	-2.1939	2.1091	5.9299	3.148	1.2053	-0.76291	-1.8865	0.97664	-2.2708	2.1288	-1.045	-4.3978	1.9104	-0.1142	0.94378	-1.6862	-0.12659	-0.058195	-3.7122	1.4105	-0.38952
YA/(9311K/Qianlijing-16)F5	0.042383	-0.15528	3.1419	-1.4992	-1.3934	-4.6387	8.3416	3.7671	4.0933	0.26659	13.488	7.943	-5.2612	1.0967	-2.5973	3.6102	-2.114	3.543	3.925	-5.8797	-2.845	-0.77011	-4.246	-0.85227	2.88	-2.7634	2.1687	1.6788	-1.5227	1.5045	0.99241	0.69995	-0.35529	-2.2305	2.8134	0.5732	1.7785	-1.4626	0.36631	2.6485	0.93109	3.559	3.1138	0.27786	-2.0803	0.55463	-1.0207	3.2281	-1.2727
YA/(9311K/Qianlijing-17)F5	6.6887	-4.5	3.434	3.9702	1.0737	-1.2816	-0.3926	-4.1533	-0.39337	-0.78259	-4.6419	1.2927	-3.9685	4.7495	-2.8667	-1.0984	2.0541	2.8433	-1.0376	-8.9474	1.7988	-3.4508	0.6555	-3.0678	-2.1198	-1.9849	3.8579	-1.0251	-0.71367	-4.159	1.666	-3.0094	1.3227	1.2579	-2.3065	-1.8965	-2.7387	-2.413	-0.94075	-1.6064	-2.239	0.69749	-0.73781	3.7547	4.1696	2.0071	3.0111	1.6728	2.8717
YA/(9311K/Qianlijing-18)F5	6.4634	0.10008	-2.4416	-1.5976	-5.3596	-6.3054	8.6975	-4.4419	7.4852	-1.1826	8.0286	7.2652	-11.081	6.9048	-4.3597	1.7155	-1.3083	-1.1617	6.7737	-2.4467	-2.7447	-1.7608	-2.1595	0.73898	1.1942	-2.7699	-1.358	0.24178	1.9882	0.14511	-1.0422	1.9947	-1.1551	2.4375	3.43	2.3041	3.0115	-1.9908	-0.98406	-1.6405	0.52011	3.6162	1.8012	-1.1929	0.23941	-1.0599	0.018842	1.1656	-1.5168
YA/(9311K/Qianlijing-19)F5	-3.5591	-3.7964	5.6307	-2.927	18.662	-3.8546	0.81256	-12.477	0.075036	8.3403	7.631	-6.3308	-7.1212	2.5085	5.1309	0.55507	-3.6311	0.99495	1.7309	4.1191	2.4532	2.3412	1.4205	-4.4411	-1.7591	1.4503	-1.1919	1.9099	-6.9642	-1.2922	2.3934	-3.0302	-0.74868	3.2195	-3.0884	-0.94894	1.0076	-3.0555	-0.61107	1.9429	-2.9037	-9.6362	-2.615	-1.0677	-2.7451	-2.444	-4.5615	0.087399	3.9097
YA/(9311K/Qianlijing-20)F5	8.7185	-2.6608	5.6775	-0.50925	7.2483	-1.9449	-5.1215	-4.1262	3.2029	3.5559	-2.0481	0.086293	-3.8111	1.7343	2.8939	-0.39926	2.2108	0.0058325	3.5392	-2.4566	-4.2307	2.4044	0.49727	-1.6632	-4.2493	1.8154	1.9383	-0.41483	-2.1256	0.44149	-1.806	-0.62473	1.7425	2.8121	-0.030737	-2.7704	3.1595	-1.5801	1.5759	4.9347	1.6638	2.7769	-1.0258	2.9244	1.5105	3.2174	-1.3334	0.78566	-2.9798
YA/(9311K/Qianlijing-21)F5	5.5302	-5.3974	4.5365	4.4416	5.9632	-4.9369	-7.9132	4.8993	0.69756	3.3389	-0.089778	-2.8629	-1.3283	-1.3273	1.4301	2.5367	4.4041	-0.38514	2.5739	1.3524	-0.19025	4.0289	-5.2297	1.7871	4.6699	-3.1008	-3.4635	-0.62258	-2.828	-2.7481	4.4515	1.8897	-0.4537	2.632	-0.56502	0.27807	-2.4968	2.022	-0.38885	-4.1645	-1.3315	0.57895	-1.5504	4.5266	4.1394	0.023324	2.3985	3.1101	1.0386
YA/(9311K/Qianlijing-22)F5	-3.7992	-4.9765	6.3725	6.4473	-6.5724	-2.9726	-7.555	2.9959	6.6439	1.1949	1.9727	0.89914	-1.5814	1.6017	-1.5614	3.8438	4.7869	1.5987	-0.11813	6.8432	5.7416	1.1687	1.3385	2.0491	-4.7851	-0.6321	-4.0632	-4.5729	3.498	-2.8789	-1.7576	-1.6961	-3.3861	1.9781	-2.0361	-2.4369	2.0573	-0.050245	-5.3013	0.13732	0.55898	-2.9527	3.7911	1.9981	-1.3391	3.1268	4.1298	-1.2654	-1.6618
YA/(9311K/Qianlijing-23)F5	-0.61322	-2.4738	9.5675	2.0347	0.096318	4.344	-4.2619	-2.1154	2.4854	2.3253	4.8511	-2.5534	-6.3484	0.60766	-2.1262	3.9998	5.0858	-3.293	3.3545	3.2107	-1.5391	-3.6225	1.9886	1.0329	-0.11628	0.93805	-1.0024	-6.6484	-0.20584	1.5605	2.0816	1.4892	-3.1441	-1.5953	3.1903	-2.7685	-1.5895	1.9055	-2.0606	-0.076801	1.5996	-0.14522	-3.8445	1.8679	3.8374	0.50358	2.0342	1.0401	-1.4982
YA/(9311K/Qianlijing-24)F5	6.101	-8.8195	7.0102	0.15053	0.59989	-6.2823	-10.407	3.8941	5.4745	1.9004	4.4862	-3.3752	-1.9885	0.16338	0.29304	1.9814	3.2998	-1.5273	-2.5615	3.9474	1.3442	-0.77787	0.30675	-3.1482	-0.22008	3.751	-1.2948	3.9389	-4.0138	-0.74435	-2.9263	-1.6077	-0.88529	-3.2883	-0.77129	2.0294	0.081377	0.8476	-3.7107	-5.1133	-0.46247	0.30525	-3.6029	-1.8237	-0.29904	3.3023	1.9049	-3.9494	-0.46259
YA/(9311K/Qianlijing-25)F5	13.008	-3.8996	5.5133	-6.5977	-0.56115	-4.8125	-0.49116	-2.8343	0.037411	3.7754	3.6222	-2.1496	-1.2164	3.0857	-0.64377	0.89447	5.7812	-2.0027	1.3951	5.2718	0.28955	2.904	1.1731	5.5139	-0.35564	-1.9417	3.2578	0.23884	5.7259	-5.2645	2.6279	1.4389	-2.9826	1.1468	-2.6351	-2.5781	-3.4285	-2.2496	-0.19313	-3.8924	0.23128	0.73004	0.59861	4.827	-0.099361	0.7346	2.1101	1.5851	-2.0297
YA/(9311K/Qianlijing-26)F5	3.1581	1.6002	-0.28065	-5.2204	-2.9446	-0.36948	1.4282	-0.098723	3.8039	0.17761	16.106	2.9713	4.4387	2.8516	-3.27	3.353	1.3399	-0.72042	-1.7089	-5.6812	-1.7493	-0.11865	-1.7979	1.8971	2.5972	-1.4629	0.92862	5.3556	3.8216	0.67638	-1.7217	4.2377	-4.5179	-4.4114	-1.6576	0.42204	-0.63562	2.5945	-1.4513	-2.0331	-0.42605	-4.8357	-0.9994	1.5408	3.5436	-0.169	-0.2407	-4.7475	-0.17654
YA/(9311K/Qianlijing-27)F5	5.6166	-5.5322	-0.95841	4.6858	5.6163	-5.5067	0.18208	0.25661	-8.4243	1.2147	-2.327	2.5758	2.8365	2.2495	-2.1265	-2.1596	1.29	-0.75399	-2.9354	-1.0678	-3.7321	-0.9396	-4.3666	-4.5437	3.3089	-3.2579	0.098564	-2.3871	-2.3521	-3.4298	-2.3794	0.61909	-0.26791	0.18292	-2.2528	0.29591	-1.2641	1.6899	4.0762	2.184	-3.5621	-0.66045	1.8352	-0.70757	3.7874	1.3573	-0.81556	1.3719	0.18996
YA/(9311K/Qianlijing-28)F5	18.156	-3.8566	-4.4572	-2.8232	1.6178	-10.529	-0.059486	-7.6413	1.378	5.9716	-2.1171	-2.7199	-1.3227	3.2729	-2.2874	-1.764	2.5489	-5.7187	-1.1806	3.7594	4.6845	-6.0142	-1.8163	1.4507	-0.18749	3.4111	4.5342	-1.6117	-0.48284	-3.3515	-4.9576	-2.4229	1.9195	-6.107	1.8693	-2.9647	4.0226	0.39743	3.4398	-6.1202	1.6653	-0.018153	1.9879	-3.3501	-3.4274	-1.0789	-1.4864	3.5886	-0.95082
YA/(9311K/Qianlijing-29)F5	-3.5213	-4.4797	0.25244	11.587	5.152	-2.0355	-1.7314	-3.3915	6.0641	-0.32736	-6.2932	-0.27978	2.8908	0.25253	-0.51569	11.502	-4.9975	5.093	2.0951	-4.595	3.1659	-1.4594	-0.5505	7.4592	-0.56053	5.0082	2.1625	2.2331	3.0868	1.5023	1.9837	-1.5076	1.8305	-2.5115	-1.5482	-0.62988	-1.9987	3.7859	0.43911	0.14593	-1.4708	-1.7549	-0.79201	-1.8587	1.5788	-1.7403	-4.3758	4.5525	-0.078347
YA/(9311K/Qianlijing-30)F5	-7.1896	-1.8327	0.036664	2.4723	4.8788	5.9516	8.0499	2.1004	9.2471	1.8875	1.5537	2.2582	0.24669	-7.126	3.7442	2.0884	9.1456	3.7706	-1.0787	-1.5802	-1.0632	3.9049	-3.4205	1.2144	-0.11232	3.7236	0.18166	2.7002	4.3249	0.74906	-1.6627	-4.0934	1.1063	-6.3943	-1.1449	-1.6555	0.088269	0.81926	-1.5353	-1.3364	-0.40267	1.6236	-0.016796	-1.7681	3.1916	-3.7467	-3.475	-2.786	1.2622
YA/(9311K/Qianlijing-31)F5	-5.6211	-3.7875	10.758	-1.59	1.691	2.2694	-1.0342	5.2486	2.1504	-2.7477	-1.7977	2.7447	0.24714	0.020771	0.33857	2.4234	7.9156	-3.1181	0.97794	-0.010518	-2.9465	-0.9262	-1.7603	0.96047	-2.3206	2.2309	-2.1761	-0.3374	2.2474	-0.19751	-0.38626	-5.6406	1.4895	-0.98093	1.2053	0.72085	-1.6003	0.19152	3.6436	1.2391	2.0366	2.7411	-0.69434	1.6787	2.1123	-4.8586	-0.99148	0.029072	3.5052
YA/(9311K/Qianlijing-32)F5	2.2471	-3.2085	-0.30267	5.1733	-2.9101	-3.7708	0.048696	5.6288	-1.3853	-6.6355	-0.15031	-3.076	-7.0709	-8.4326	0.55281	2.484	0.12768	-0.50382	-4.6986	-2.456	0.33362	-0.61927	-1.4148	-2.1084	-1.7049	-0.91643	1.4771	-1.0458	-3.3493	-2.2385	-2.6815	2.0551	-3.4495	0.46892	0.78134	1.518	-4.0759	0.91954	4.3397	-0.38671	2.0469	-0.54713	1.0648	-0.66112	-1.5598	-1.8427	0.95924	-2.4955	-0.77705
YA/(9311K/Qianlijing-33)F5	-8.6738	-7.0697	8.4478	9.4841	-1.1893	-9.0135	0.87988	0.88266	-0.76947	-8.6723	-1.0661	-1.3232	-0.067613	-3.7454	3.7019	3.765	-4.1297	5.5072	2.752	-2.5785	4.0336	-0.6778	0.98313	1.9302	-3.2628	-1.5921	1.1864	0.13128	3.2392	-2.289	-6.7939	4.6832	-1.4298	0.17402	-0.20908	0.10137	1.0642	-4.6595	5.0879	1.4741	0.45838	-2.3063	-2.7234	1.9417	2.9175	-1.492	1.3304	-0.14638	0.1144
YA/(9311K/Qianlijing-34)F5	5.7812	-2.0941	2.725	-2.5641	3.4205	-9.4969	11.178	-7.3587	-4.4321	0.69323	-3.0417	-0.056765	-4.7043	-6.1942	-2.4948	2.2025	-1.7061	-1.3843	-2.9882	-3.5447	3.5044	1.8109	0.09414	0.97002	-0.46559	-4.6588	1.3393	-3.2375	0.14235	-4.8075	0.44478	0.32812	-0.14117	-0.13759	-0.63167	0.8712	-0.46686	4.4795	2.3415	0.27701	0.5229	-4.3014	0.44341	0.6711	-2.1647	-6.1192	2.3416	0.12931	2.1358
YA/(9311K/Qianlijing-35)F5	0.52632	-2.3991	-0.70733	4.1376	-0.61526	-2.6931	5.2759	-3.6196	-4.3501	0.61511	1.6989	-4.4433	8.5962	-1.5792	1.2756	12.338	7.2742	1.892	-2.436	-1.6911	-4.53	-1.0595	4.8601	-1.0586	0.38979	0.17681	0.38256	-2.0216	-4.2959	1.8851	3.1789	0.040989	2.4576	4.067	2.6318	2.5627	-1.1163	-0.42353	-1.0833	0.21632	1.425	-4.6323	2.6102	-4.0018	0.31241	5.967	-0.022028	2.0688	-3.9121
YA/(9311K/Qianlijing-36)F5	-5.4641	-7.1343	13.65	-1.5367	-5.7239	-1.3292	1.9884	0.23547	-3.9317	-5.6889	3.3579	-5.1308	4.555	-0.24334	-2.9994	6.3326	4.0077	-4.1362	-2.7809	-1.5497	-0.8153	-6.9256	2.2259	0.83094	-1.0713	2.3068	-3.4772	-0.25885	-1.9896	-2.0957	-1.6668	-2.1473	3.1018	-0.68211	2.1191	0.32001	0.15264	-4.0595	-4.4485	1.3607	-0.83109	1.5452	-2.9351	-4.4915	1.8073	0.26599	-1.4016	-1.8858	-1.2927
YA/(9311K/Qianlijing-37)F5	0.35766	-4.1374	2.9647	7.2454	-4.0321	-0.4988	3.4097	5.798	-6.8255	-4.5514	-1.2215	-2.3226	-7.2408	-6.0008	-1.5663	1.4715	0.67044	-4.213	-1.4193	-1.7446	-1.1219	-2.5927	-0.047879	0.53013	0.45449	-1.4227	-0.5717	-2.5786	-0.15107	-1.2654	1.8054	0.34801	-1.0712	2.276	2.38	-1.0516	2.1389	-3.4319	-1.1385	3.6202	2.2446	0.22656	-1.8977	-0.21129	2.8636	-1.1402	-0.2542	-1.0249	0.96724
YA/(9311K/Qianlijing-38)F5	-8.1407	-7.8751	-5.4272	-4.9364	-22.711	1.734	1.1415	-5.4932	8.8298	19.273	-1.7069	-8.7848	0.806	-13.677	-8.9015	-2.8014	-5.409	11.513	3.0212	4.4197	-10.52	-3.2586	-0.28849	1.1072	-3.3021	-2.7405	0.49137	-2.7682	-1.0708	-0.061891	-0.96892	-3.7842	-1.0982	0.36818	-3.7016	1.3543	1.4868	-0.42031	1.1427	-0.70164	0.32421	1.2883	1.1102	0.6324	3.157	0.60783	-1.7321	-0.51781	1.9826
YA/(9311K/Qianlijing-39)F5	-2.2817	-5.0565	5.5706	-2.3901	4.1903	0.64414	9.1362	12.271	-7.0036	2.8692	2.8529	-11.34	0.17156	-4.6428	0.86066	2.5603	-5.6986	-5.8163	-3.3493	-3.695	-1.1851	0.60256	-3.1937	-0.15762	-1.0821	-1.3993	-1.1319	3.0108	1.8636	0.69323	-1.3579	-3.6866	2.6031	2.529	-1.3876	-2.8179	1.4032	2.0506	-1.9671	-2.8645	-3.0625	2.4483	1.376	-1.1694	-1.6562	3.0864	-0.31189	4.0416	-3.5322
YA/(9311K/Qianlijing-40)F5	8.6454	-7.2848	4.8614	2.554	-1.6691	-8.2076	-0.076922	8.2469	-6.3995	-1.7626	-1.4551	-5.3261	3.0361	-3.5698	2.2791	1.2828	-3.9326	-5.0617	1.0484	-0.73384	-1.4018	0.094828	0.80763	-0.63212	-1.438	0.72004	-0.81087	1.3963	2.3493	-0.92369	0.37682	3.381	-0.9136	2.7303	-0.85093	0.87745	2.0862	-0.021786	-1.0547	-3.2281	-2.3188	3.5857	0.53878	1.9362	2.179	-2.8049	-2.3242	0.5605	0.55971
YA/(9311K/Qianlijing-41)F5	-8.9247	-4.8699	5.8839	-11.055	7.0938	0.011814	9.5755	9.9995	-1.8897	-4.5163	-2.5531	-6.2086	3.0826	-2.5924	-1.8986	-0.47325	2.7598	2.6771	-5.3522	3.4454	-1.7479	2.0845	-5.3674	1.0051	-4.8974	-4.4087	2.8818	1.3621	3.7991	0.44246	-3.363	2.8047	3.1089	1.9136	5.5389	-3.2916	7.7612	2.5074	0.3147	-0.23263	-1.1952	-2.9767	2.5154	0.056485	-2.0557	1.4598	1.7287	-2.713	3.6536
YA/(9311K/Qianlijing-42)F5	2.3324	-2.4055	11.973	-1.8154	1.1997	8.3198	-1.8029	-1.5837	2.5768	-3.164	-1.5122	4.3363	1.3109	-1.4852	2.3561	3.5671	2.3659	-0.94696	2.645	-2.4384	0.29744	-4.0233	2.076	0.67849	0.92469	0.88591	-1.6257	1.3557	-4.7035	3.387	-2.7819	-1.7301	2.5514	0.34188	-2.2601	0.56238	-2.1126	0.25139	4.2397	-5.4913	-1.0745	2.7784	5.2343	2.3093	-0.67633	-1.3146	0.72155	0.91532	2.6024
YA/(9311K/Qianlijing-43)F5	-3.3063	-2.1153	5.1285	8.2888	2.8718	4.2194	0.72704	-7.193	-2.655	-0.10627	0.44622	-0.93169	-1.2362	-2.0746	0.62995	-0.30899	0.82862	-0.87308	1.7719	-0.69086	1.7927	-2.5317	2.2874	-1.8289	6.7971	3.0673	2.2648	-0.61533	3.3143	8.2418	-3.0034	0.14312	2.7235	0.74059	-1.2588	-1.7426	2.6872	3.4188	5.7636	1.2408	2.5378	-0.99077	-0.62432	2.2449	0.84339	2.6039	5.8381	2.0387	-0.12057
YA/(9311K/Qianlijing-44)F5	-3.7167	-3.5991	3.9328	12.497	-3.7937	7.3116	-4.0046	3.4561	5.8434	-2.2091	-1.1487	0.31447	-0.87771	-7.8716	-1.5752	-2.3785	-0.26497	-3.8177	5.1616	0.7929	2.8174	-0.23835	-4.3572	0.76665	4.1494	-1.355	1.6318	-2.1784	-0.29086	0.86408	1.0577	-0.77432	1.2167	-2.3284	1.6399	3.214	2.5877	2.7333	-0.65842	-1.8693	0.51202	-5.0617	-3.7436	-1.7968	-2.6461	2.5616	-1.4573	4.8687	-3.1754
YA/(9311K/Qianlijing-45)F5	6.0105	-0.63601	-0.047289	10.405	-6.9947	11.347	-6.7792	4.1145	-2.0124	0.94573	1.1257	2.1202	-0.59546	-3.1794	4.1716	0.16868	-0.21086	-1.7009	2.1815	-1.973	0.10682	1.5484	0.92766	0.70237	-3.3875	4.1958	-1.9501	-0.53874	-1.2934	-0.44582	0.077751	-1.1228	-0.6978	-0.60458	-0.449	-0.0025437	-1.1269	-1.3983	-0.35031	-1.4422	-0.96357	3.1757	2.7427	-0.2739	-2.6236	0.72723	-0.21211	-1.0083	1.829
YA/(9311K/Qianlijing-46)F5	5.6512	0.63583	5.9323	-1.1866	6.2652	12.524	-2.0294	-3.1875	-2.3025	2.036	4.6065	1.339	1.3232	-3.7935	2.7301	-3.2996	-0.18693	1.8389	4.0719	-4.0129	2.0922	-2.0002	1.3856	2.6968	-7.2992	2.1725	1.8487	-0.16281	1.1136	-0.43942	3.6688	-0.30349	1.1156	1.252	1.8429	-2.7299	-0.10504	-3.298	1.2587	-0.17528	-2.3329	0.83981	2.2953	1.4478	-3.8131	-1.3453	0.96756	-3.6373	-4.1368
YA/(9311K/Qianlijing-47)F5	6.9061	2.001	-10.207	2.8545	5.4504	17.98	-1.6838	5.0961	-5.3751	2.819	3.7401	0.52149	-3.0998	1.0161	3.9808	0.11112	-2.5749	-1.3783	3.3062	0.034941	-1.3397	-4.1972	0.42664	-0.77105	-3.5824	-1.1515	-0.085474	-2.5054	2.7535	0.00078925	-0.58452	-0.88895	-1.9148	0.48969	2.8579	0.95875	-0.011661	2.7413	-0.47242	0.35017	1.5465	-0.11964	3.0979	-1.1583	-0.8411	0.65433	0.27935	-0.5463	2.6745
YA/(9311K/Qianlijing-48)F5	4.7483	1.357	-7.0126	-0.018829	6.6598	13.082	-1.1448	0.95265	-0.94407	3.0322	6.0035	1.9565	3.524	-0.18001	2.403	3.4877	-2.4603	3.3784	-2.0056	-2.2809	0.87629	-1.1751	-1.0534	-2.9234	-1.0473	1.0621	0.96779	-1.3015	-0.99191	-2.4168	-0.8931	-2.9376	-2.058	-1.6504	1.9342	1.1028	-1.3797	3.3789	0.3841	0.050658	-0.90806	0.23388	0.42825	1.2579	-0.90208	-1.0111	4.3807	0.54417	0.84557
YA/(9311K/Qianlijing-49)F5	13.449	0.066824	-6.0626	2.9105	-0.2345	6.9971	-3.2945	3.1318	-4.7131	0.96316	-0.31255	3.3918	4.37	4.345	-0.13708	-2.7582	-3.0482	-1.2221	0.2292	-3.3882	-2.2431	-1.058	-0.80115	-0.61662	-2.4599	-0.071549	1.8214	-1.0746	-1.8469	-3.2324	-3.1844	0.36918	-1.09	-2.7855	1.1491	0.7927	1.5133	-1.1216	0.18861	-0.52144	-1.7926	-1.9429	1.2049	-0.84172	-0.73357	0.56087	-1.6498	-1.2996	0.6691
YA/(9311K/Qianlijing-50)F5	11.351	0.79389	-9.4174	3.7484	4.4766	1.3159	-3.7602	3.199	-3.9786	2.6432	5.7014	-1.6576	6.6064	-0.8252	4.7806	1.5385	0.79839	-2.0366	1.9749	-1.4422	-2.637	-2.1964	2.5199	-0.051954	0.62093	0.01876	-1.0912	2.8392	-2.1625	-0.3357	-2.8475	1.1934	1.6313	0.51929	-1.4111	0.85327	0.60677	-0.16923	0.44132	1.837	-1.6678	0.40302	2.2615	-1.1956	0.0256	0.706	0.34377	1.7533	1.2376
YA/(9311K/Qianlijing-51)F5	-4.0103	-3.63	3.267	1.2057	-6.6716	2.3598	10.537	-0.80458	-8.7216	-4.4994	7.1958	0.12425	0.016598	-1.5974	2.2295	-2.1809	0.8923	5.7818	-2.5664	4.1997	0.92381	0.71743	1.0901	0.11664	1.3635	1.1205	-1.4145	3.1537	0.31711	-0.33847	0.32324	-0.14664	-4.0661	-0.55634	-4.0379	-2.2631	-3.8002	-2.1178	-4.4079	-1.3908	0.027731	3.3339	0.12406	-1.7281	-3.4279	0.18846	2.4994	0.97916	1.7165
YA/(9311K/Qianlijing-52)F5	-4.8705	-3.8224	-8.3435	12.676	-6.9253	1.9144	3.8769	0.0963	-3.9754	-3.8801	5.4856	-4.5909	-8.894	-5.7948	4.8784	-3.4857	0.69395	-2.691	-1.1911	6.3229	-2.6746	5.2844	1.3159	-0.47258	-0.042169	4.6048	1.9757	-3.0407	-2.1595	3.355	-2.5006	3.9385	-3.4382	-4.6997	0.5106	0.42318	-5.0244	-0.10933	0.32159	2.7524	-1.9209	0.037892	0.19083	0.94511	-4.3988	-1.5043	0.1848	5.3453	-1.4512
YA/(9311K/Qianlijing-53)F5	-6.8513	-5.7165	11.78	-4.3101	12.176	3.0779	4.5901	1.1296	2.9636	3.5509	-1.6917	10.219	-0.087471	-3.9902	-0.087859	1.6323	-3.9398	-4.323	-5.5094	4.374	0.16901	-1.1624	2.9621	-4.0137	5.6215	-3.2519	-2.9427	1.6107	-3.5509	-1.2437	0.91213	-1.6264	-4.299	-0.076462	-2.1352	-1.0208	3.4904	1.3573	-4.9993	4.4535	6.8137	1.5383	1.4317	1.9342	-1.3275	1.6907	-3.7044	0.51054	1.9673
YA/(9311K/Qianlijing-54)F5	7.394	-1.3053	-7.8987	0.25367	1.2617	0.022226	4.0503	5.3146	1.4942	4.0593	-1.7459	2.4133	2.7727	1.9136	-0.83054	0.39227	0.70314	-1.4592	-3.5634	-1.1795	2.3118	-3.6624	-1.5347	-3.7531	1.378	0.85852	-0.025397	-2.2759	-2.5188	1.0567	-4.1114	-2.0941	-3.1911	-1.6579	0.54342	1.0066	-2.2933	-0.63574	0.17578	0.97735	1.5888	0.74431	-0.95845	-1.626	3.4154	-2.365	-1.1538	0.47119	-0.085936
YA/(9311K/Qianlijing-55)F5	7.0685	-5.9219	-9.0876	-3.4013	3.4473	1.3056	10.164	3.1177	3.817	2.862	-2.9177	0.20381	-6.2294	-0.12678	-4.6538	-3.2131	-2.6786	-3.0142	-2.8577	1.7461	3.6007	-5.4171	5.9904	0.061916	-1.7449	-2.1917	-2.4981	0.97488	5.4321	5.2856	-0.16198	-0.41323	1.4811	1.6369	2.0218	0.94992	-4.6423	1.5921	-2.0024	-1.5538	-5.4096	-0.8398	-0.47995	-1.6735	0.038314	-0.46321	2.3727	-2.727	0.83644
YA/(9311K/Qianlijing-56)F5	8.8999	-3.1518	4.2832	-5.5602	9.5719	-2.1804	6.3098	-2.3224	4.6958	4.2652	-4.5914	3.2956	1.8041	-3.4068	2.4283	-1.5452	-1.1379	-1.6529	2.9212	0.17951	-1.5867	1.6271	6.1697	1.0149	0.20404	-2.6222	-4.399	3.4283	0.24068	6.7577	-0.32084	4.2567	-0.029169	0.74449	1.2756	-4.8232	-5.8378	1.1646	0.036084	1.3261	-0.70695	2.071	-2.552	-0.065058	-0.87635	2.1104	-1.71	-1.6514	-2.1661
YA/(9311K/Qianlijing-57)F5	12.266	-4.8181	-1.6768	3.8483	-2.4914	-3.7579	7.0941	0.38342	2.6327	4.3372	-4.8181	8.4075	2.6542	-1.3688	-3.7787	-4.6682	-1.4851	-1.408	1.6288	-0.83706	1.6551	-4.0081	1.7825	-4.0473	-0.78772	-0.75452	-2.5877	-1.7436	0.036827	2.4544	0.54577	-0.051079	1.9983	1.2667	1.0175	-0.34018	0.16943	-1.444	1.1928	-1.6106	-0.6705	-1.0671	-1.7877	0.74002	0.32151	0.61802	-1.1449	0.26326	-4.1446
YA/(9311K/Qianlijing-58)F5	8.7804	-2.4741	-10.826	-5.3065	0.17772	7.3744	-2.7321	-14.566	-3.1063	-10.398	-1.8103	-5.7966	-4.1645	1.2028	2.6798	-2.2825	0.10235	1.098	-0.66241	1.0798	-2.344	-1.8431	-4.6164	-1.1322	5.1711	3.6511	-8.8353	-2.5091	4.7366	0.50385	-1.4973	-4.0772	-3.2173	3.6016	3.4581	-4.4679	5.894	1.7018	0.71422	-1.6308	-3.7896	1.0811	-3.8938	1.9337	-0.48094	-0.18789	-5.3475	-3.5266	-4.4427
YA/(9311K/Qianlijing-59)F5	5.3655	-5.2602	-1.5553	7.1082	-0.4431	-0.32386	-2.8561	-1.8055	-5.7343	-3.321	-2.2322	2.8245	3.198	0.11169	-1.187	-1.8354	-5.6834	4.0977	1.6687	-1.6233	-0.16458	-1.1646	-1.1988	0.044529	3.1771	1.703	-2.9129	-1.239	2.2278	-0.59306	2.6263	-2.2916	-1.9883	0.3681	-1.0564	2.5695	-1.461	1.3589	1.3395	-4.8838	-1.9133	-3.7688	-1.6262	1.9072	0.97708	0.68604	-0.2802	-0.92644	-1.3139
YA/(9311K/Qianlijing-60)F5	8.6789	-1.8722	-0.3803	5.2046	-2.7448	3.9529	1.275	10.273	-5.6629	3.4089	0.097877	0.63884	3.3898	0.9358	1.8256	0.84912	-3.1205	-2.7453	3.2674	-0.86753	-0.17721	-0.51657	1.6571	-0.36574	-3.5305	0.0463	-1.5406	0.66472	-0.47031	-0.93554	0.9462	-0.84138	0.95344	0.82241	-1.3586	0.22845	1.1685	-1.4676	-0.55484	-0.19969	3.0446	-1.4647	-0.40969	3.2188	-2.8187	-1.4687	-0.48855	1.0717	2.159
YA/(9311K/Qianlijing-61)F5	15.559	-7.8849	5.5331	3.0328	0.32366	-11.794	-8.477	3.7263	4.4307	7.4797	-5.4603	5.3272	7.3128	0.9441	1.0682	1.4555	-2.1721	1.7801	-1.3437	3.3886	3.335	0.59071	4.4731	-2.0021	0.40688	3.5915	0.94616	-1.9501	7.9307	2.9783	0.56007	3.0152	-0.9081	-0.095866	-0.73239	4.2867	5.3527	-0.84609	-3.0495	1.7726	-0.039173	2.8611	-1.3043	-2.5352	-5.5025	-3.0564	2.2516	2.1861	1.8629
YA/(9311K/Qianlijing-62)F5	15.23	-2.7323	9.8245	-5.668	-3.4318	3.513	-2.6133	-1.5636	-6.8519	5.8851	0.7772	-2.0482	5.6168	-2.4954	-5.5473	-3.4366	-5.5862	-8.4756	2.5499	2.1165	4.3976	3.1849	-5.7771	3.403	3.4615	1.5957	1.063	1.302	0.014434	-0.69846	5.5605	-1.4962	1.279	-3.4325	-2.5967	-3.3255	-2.6459	-0.4476	0.27728	8.3628	-1.6716	-1.7871	3.553	-2.9355	3.6999	-3.4012	3.814	-4.858	-3.9073
YA/(9311K/Qianlijing-63)F5	10.186	-3.6261	-5.5753	6.5454	-7.1064	-7.4378	2.9727	3.2735	-1.3329	-0.064518	4.1603	5.9542	0.0060969	0.62197	-1.9441	-3.2804	0.39026	-1.6623	-0.38336	-4.7167	-2.6698	3.9332	0.48625	-1.9643	-3.4248	1.7742	-2.833	-0.48144	-3.953	1.3461	-0.47034	4.9195	-1.088	-0.32105	-2.9809	0.79566	4.3926	-0.43998	0.02859	-2.849	-0.64328	-1.6923	-0.41703	3.1046	-1.691	0.29056	-3.4214	-4.5974	1.3824
YA/(9311K/Qianlijing-64)F5	15.755	-6.412	-0.48985	3.0489	-4.2184	-4.5836	-2.4491	3.836	-2.8559	4.7406	1.2199	3.0211	5.6505	0.1126	0.10042	-4.0742	0.38165	-4.818	0.40647	1.9707	-2.4578	2.0592	-2.8904	-0.64176	2.2791	0.80264	0.72536	-2.1332	2.2522	1.1882	1.4594	1.5114	1.294	0.53959	-3.5612	2.4355	1.828	0.99432	2.1969	1.7504	0.53619	-0.81454	0.26649	0.36126	0.92771	1.7733	-0.60487	-2.1676	1.2107
YA/(9311K/Qianlijing-65)F5	0.13656	-1.0199	-5.5258	1.3476	3.5606	5.4096	4.6393	5.1754	-2.5147	-0.53506	2.2424	3.663	3.7566	1.2504	1.0191	1.4828	-0.12863	-0.70701	1.8727	2.7765	-1.899	-4.2771	-0.019508	2.8003	-3.4914	-0.57931	-1.3112	-1.5165	1.8396	-1.7061	3.9802	1.4211	-1.5792	0.010442	1.8919	-0.52287	-1.0105	1.0299	1.8854	0.78723	1.1611	-2.1361	-3.3497	-0.20073	1.395	1.7395	-0.78229	0.5146	-0.39283
YA/(9311K/Qianlijing-66)F5	-20.075	-5.1396	-5.3374	10.138	3.5516	2.1841	10.713	-9.6923	1.6888	0.97403	-3.3325	-0.27361	8.8279	5.7294	-7.2973	6.288	-1.7522	-6.3962	-2.2837	6.4992	1.6036	4.55	-3.1623	1.8088	-3.574	1.1047	2.1914	-1.3589	-1.0288	-1.1249	-1.2525	-0.61178	2.2138	1.4804	5.3654	7.9661	-2.819	-3.8337	1.2599	1.8778	-0.41814	3.2734	-0.87489	7.4368	-2.4359	0.76775	-2.5061	-3.8209	-2.8643
YA/(9311K/Qianlijing-67)F5	-9.2366	-7.2056	-15.218	2.6179	14.193	1.3443	1.0741	-0.64972	3.5946	-4.8872	-3.6931	7.546	-4.4309	-1.0753	-0.40566	3.9046	-6.3764	-3.2004	-2.5269	5.5728	-3.5682	-5.7349	-2.7648	9.4434	-0.59616	0.16648	2.9742	0.82613	-1.3623	-4.2537	6.7372	-0.27576	-2.3023	-0.99684	-3.2248	-1.4631	2.0695	0.70075	-0.4768	1.1281	2.6663	3.1995	-1.2759	-1.2556	-0.31131	2.7744	0.87681	-0.18706	2.3686
YA/(9311K/Qianlijing-68)F5	-0.05666	-1.1628	11.695	-6.7483	5.4955	9.9698	-1.9337	0.49718	2.4937	-0.0067173	-2.989	3.2145	1.5533	-1.3503	0.62981	-2.0828	-1.8338	3.7941	-4.2553	0.084277	4.6068	-3.8523	-2.0433	-2.31	-1.4547	-2.5578	2.9241	-0.72838	-5.5419	2.5048	-0.022001	0.71022	-3.5962	-0.95012	-1.4667	1.7672	2.4342	-2.7203	0.088707	-2.8978	-1.3346	-1.1658	-4.1474	3.7149	-0.88622	-3.2354	1.5895	0.36998	-1.6885
YA/(9311K/Qianlijing-69)F5	0.22123	-5.9056	-5.3954	5.1879	-0.33118	2.7899	1.4743	1.823	-1.1427	-3.4611	-3.6555	2.5563	-3.3822	1.5852	-4.3135	-3.7117	4.9061	4.3129	-4.9864	0.071269	0.21515	-0.05037	-3.9747	-0.010134	3.5519	-2.4338	-1.2522	1.5565	-0.12857	-1.2139	-1.5787	-1.9989	-0.84274	1.458	-1.2375	2.4663	-2.2819	-0.499	0.35164	2.6279	-2.8647	-0.96948	-3.9822	-0.64038	-2.049	5.0608	2.6264	0.61501	2.3801
YA/(9311K/Qianlijing-70)F5	4.4116	-3.742	-1.9035	5.0728	-5.2272	3.3653	-3.2882	3.9954	0.02769	-4.5119	-0.25348	2.3759	-2.0738	1.8593	1.6993	-4.0082	6.1442	3.7815	-3.2879	1.0524	-1.765	4.1855	-1.8625	-1.8691	-0.60962	3.6951	2.1467	0.3827	0.39008	-0.44632	-0.24489	-0.42776	4.2876	0.51576	0.20052	0.70957	3.0243	-0.74408	-1.4176	4.6602	1.2983	-0.68264	-3.5013	-0.94025	1.5692	-1.5807	-0.52537	0.1992	2.7117
YA/(9311K/Qianlijing-71)F5	15.04	-1.5366	4.6404	-2.8917	-8.5146	7.7721	0.025184	-8.1095	-2.8978	-2.5815	-6.5175	0.10687	3.218	0.27192	-1.4781	0.90546	4.8615	-1.4314	1.2868	-2.1001	-2.1737	5.3594	-2.8034	3.1602	5.3547	-0.16545	-3.2391	-0.10298	-0.16849	1.1524	2.9313	-0.88763	2.78	1.8029	-0.45819	5.2374	0.15922	-1.7057	-2.1379	-1.9499	-0.45151	1.0434	-1.4165	-0.39783	-4.1354	0.96955	1.3588	-0.40121	5.8498
YA/(9311K/Qianlijing-72)F5	-13.895	0.085315	-1.8848	7.6898	5.2197	-6.3974	1.6625	-7.771	0.67374	-6.374	-2.3111	-0.75896	1.6338	-0.0047569	-1.8537	1.1742	-4.6645	-2.7727	0.2738	-2.1701	-0.18135	-0.18136	-1.7095	1.2371	-2.1458	6.5592	-1.3644	1.2113	-1.2125	1.4911	-3.5454	-1.2042	-3.1482	2.3625	-8.4894	-1.6603	1.4923	-3.0413	-0.72046	0.60823	-3.5282	3.4855	0.89797	-4.809	1.3028	0.28663	2.15	-0.3003	0.80301
YA/(9311K/Qianlijing-73)F5	4.1125	-1.6021	-0.67588	3.6561	6.272	1.8048	9.3401	-2.6403	-3.3335	6.8587	-5.9883	4.4428	-2.6315	-1.5423	3.8618	-2.4911	6.6519	4.7494	-0.192	-2.9765	1.3389	4.2986	-4.1168	-1.8375	-2.252	-2.8019	-2.0533	-2.1378	4.0405	1.1352	2.6355	-0.10799	-1.1318	1.3595	-0.92881	-0.0521	-2.2423	-2.6788	0.53497	1.9642	-2.9894	1.1539	1.3182	-1.3388	-2.0276	2.6493	-1.0887	1.6439	0.14387
YA/(9311K/Qianlijing-74)F5	7.9999	2.6719	-0.99324	-3.5608	2.7669	-3.9474	10.178	2.1193	6.3937	2.5755	0.27985	4.0422	6.6551	0.5329	3.0658	-0.72219	3.3875	2.6013	3.0603	-2.0435	-0.98419	6.9577	0.75292	4.1127	-1.9861	1.1382	-0.57401	-3.3619	-2.8915	0.26478	-0.52937	2.3116	-2.979	-3.3422	1.3632	-4.9193	2.1773	-1.7292	3.334	0.11651	-0.77886	-1.537	-7.7647	-5.9389	0.83179	0.6043	1.0835	-0.34307	0.085652
YA/(9311K/WH1394)F5	-9.821	-8.8914	-14.107	-0.1911	16.996	-10.421	-9.8012	0.095194	-3.1996	-1.7374	11.676	-4.8092	5.4158	-1.076	-3.6233	-13.882	2.9348	4.5162	-6.3634	-2.445	4.037	0.75225	4.6299	12.594	0.14016	-3.941	-5.5842	-5.6222	-4.0351	4.4506	0.49944	-1.2761	2.3568	-0.4412	2.2391	2.3385	0.83867	-0.84196	1.085	0.53508	2.1886	3.9329	1.9235	0.16547	1.4631	-1.7236	-0.31622	2.5344	0.66776
YA/(WH1424/Shaoniejing-1)F5	-21.75	-5.2084	1.7723	10.451	-8.9758	-4.0712	2.2272	-5.165	4.2303	8.6741	-1.2582	-1.7887	1.1833	8.0692	17.519	-4.1914	-6.6334	-4.2333	-5.226	-1.5208	-4.1871	0.41996	-3.5059	1.2872	1.3033	-1.0248	-2.0531	1.5073	4.1489	3.2699	1.1583	-3.2426	-1.2532	1.0585	5.1572	-0.78515	-1.4614	-5.279	1.9752	-3.1068	6.8443	-4.2647	2.0561	-1.4396	2.6996	0.47977	4.8572	-1.0159	2.4174
YA/(WH1424/Shaoniejing-2)F5	-15.655	8.7599	5.2922	-11.724	5.6249	-0.88353	0.43083	5.2059	8.0669	-9.2431	0.052925	3.8802	7.782	-0.1866	-0.041398	-1.9345	-0.081514	-0.060824	0.91854	4.8514	-8.6962	-2.2883	1.382	0.11884	6.5723	3.3487	1.4163	-6.7554	0.16482	-2.2676	-0.64064	-0.67042	-4.853	3.9336	0.13183	1.0526	0.72667	2.0847	1.3191	-0.76411	-5.5841	-3.0854	3.7978	-0.73445	-2.8058	-3.3264	3.33	-0.28446	-0.21918
YA/(WH1424/Shaoniejing-3)F5	8.1403	8.507	-5.748	-4.5595	-0.82712	-5.0023	-4.6055	5.9387	3.2378	-3.8937	-2.3551	0.56378	5.3418	3.7911	0.31367	-2.8957	-0.14031	2.1674	-3.3711	0.082584	-10.677	-0.34704	1.9267	0.70284	0.84326	3.9454	3.1917	1.4161	2.0246	-0.74159	-2.8418	-3.2683	-2.5993	0.89039	-0.94044	-4.4367	-3.2561	-2.8185	-2.2555	4.1205	0.14485	-3.2154	0.97288	3.6056	-0.76377	-0.93562	-1.3254	5.5569	-3.7093
YA/(610234/WH1403-1)F5	0.98154	-1.5709	-11.779	-1.7355	1.0104	8.5398	-9.9877	3.1482	13.924	-4.1157	3.4478	4.0822	-2.9707	-5.77	1.8308	0.21551	-0.61026	-3.343	-6.7729	2.8615	-2.8407	-0.043556	1.6554	0.3575	-0.02298	-1.0481	4.0123	1.6223	0.46486	0.8908	1.8863	2.9934	8.8747	4.3498	-4.0093	-1.6083	-3.0404	-2.0547	3.3317	-2.6067	-0.33594	-2.4544	-1.211	1.4788	-0.54698	-0.67059	-3.6444	-2.7507	0.24556
YA/(610234/WH1403-2)F5	6.5872	0.34702	5.0502	-14.582	-4.0931	6.655	-2.9902	-4.3059	8.2162	-3.8695	5.9069	4.0814	-2.3983	-1.6956	1.2856	-0.69176	-4.5463	-3.7198	-7.8046	3.4974	1.9725	5.8421	3.4943	-0.76508	-3.264	-1.0664	-2.3712	2.6912	4.3114	-4.3128	-4.7767	1.017	4.064	3.4226	-1.5725	5.6815	-1.6333	-0.25531	2.981	-0.47346	1.5333	0.08168	-1.814	-2.8539	3.0283	0.5047	0.063713	4.3688	-2.7755
YA/(Liaoxing1/Shaoniejing-1)F5	-15.757	-12.161	-11.701	-15.124	4.4568	-11.512	-6.914	-0.27907	-4.2019	-0.88888	-4.3316	5.3787	-6.0409	-3.0633	2.5962	-3.1397	-2.9557	-2.1354	6.39	-3.7394	-5.6975	2.4887	-1.1798	-1.527	-5.8477	4.3812	-0.17415	5.0023	-3.4741	2.0844	0.20857	-1.8307	2.4447	-2.2472	2.9834	5.7946	1.6368	4.81	-5.0127	0.30638	-1.4387	0.19239	-2.6892	2.1739	1.433	0.45658	7.8074	0.011953	-2.5916
YA/(Liaoxing1/Shaoniejing-2)F5	-22.721	-7.138	3.0785	-13.405	-2.3795	3.0253	1.7523	5.3979	-4.5907	9.9287	-0.53365	1.5728	-1.5186	1.8931	-5.4007	-6.3717	-3.0861	3.6046	-0.44059	-2.7887	4.5795	-2.2313	-0.53047	1.0265	4.6536	15.607	-1.8577	1.3582	-0.10173	-7.2192	0.2289	8.2189	1.0887	2.7321	6.6958	-2.0829	-3.8569	-0.61509	0.22731	-1.9974	1.3361	-0.78964	0.5055	0.79503	0.31542	2.414	-3.4358	1.721	3.4485
YA/(Liaoxing1/Shaoniejing-3)F5	-13.586	-4.0911	-9.4334	-17.184	-5.1355	-0.61133	-8.0984	-3.719	-2.6931	-2.2078	-4.7592	0.3947	-2.3643	-1.1134	-3.7184	4.3623	6.5145	-1.7233	-2.2197	-3.6773	3.1115	-0.8349	2.964	-1.2708	-5.1564	0.79857	-5.8429	5.9018	4.2743	1.7411	3.3579	-0.57336	-6.0721	-6.249	-1.5327	2.7261	2.1622	-0.80015	6.2978	4.8702	-1.5938	-4.8111	5.8499	2.0326	-1.5204	4.3856	-1.4038	2.6526	-0.25369
YA/(Liaoxing1/Shaoniejing-4)F5	-17.83	-2.9075	-21.489	-12.867	-1.4553	0.66348	-4.895	-0.82916	-10.628	0.35045	-2.2996	4.0209	0.22475	1.7444	2.7876	7.0184	1.5441	0.70931	3.757	-0.91285	3.0243	0.1739	0.79898	-0.56925	1.2676	-2.7367	5.5166	-2.591	1.2366	1.5402	0.51168	-0.63784	-0.84468	2.881	-3.1137	-1.8896	1.9133	-1.0657	-1.808	-3.9303	2.7301	1.554	-1.7314	-3.9143	1.5011	-0.59038	-0.13371	-2.3734	1.6263
YA/(Liaoxing1/Shaoniejing-5)F5	-21.445	-3.7487	-14.751	-9.0091	-13.203	0.4494	-5.3171	2.1161	-1.6557	4.3264	-1.4359	3.3965	-0.53723	-4.3231	0.28235	5.9968	4.56	-5.4827	3.1409	3.286	3.7492	3.0447	3.2365	-3.1227	6.3685	-2.0933	2.3513	0.60751	-4.1781	1.317	1.6404	3.446	-0.29739	2.4232	2.9307	-4.0679	1.6215	-5.8517	3.8018	0.45863	-5.8273	1.7342	0.33948	-2.3998	1.5354	-2.829	1.7254	0.35853	0.35569
YA/(Liaoxing1/Shaoniejing-6)F5	-19.858	-6.3199	-1.108	-19.259	-2.6217	-3.2507	-5.4312	4.4623	-11.025	-0.49423	0.19958	3.3201	1.1062	1.6154	3.229	1.3464	-2.4071	-0.3787	3.0937	-2.2075	2.9949	3.8061	-2.6911	-1.0406	0.77691	-5.3255	3.7843	-8.7384	3.9797	3.0789	-5.2073	-4.1383	2.7833	-3.7939	-3.5285	-1.6409	-5.4859	-0.38596	-3.958	-1.3251	2.8226	-0.98559	-2.4194	2.2912	-3.1892	1.134	-5.7756	-0.18143	-2.0411
YA/(Ningbohui2/Ningjing3)F5	13.872	3.195	-4.741	-7.0222	-7.4977	9.5425	0.85591	-8.0475	1.4997	-4.1093	2.4951	3.9199	2.6259	-1.5079	-2.3602	1.3302	-9.195	1.0624	-2.8247	-4.4001	2.199	7.0468	3.1004	-1.5807	1.1164	-2.3565	-2.283	-3.1992	-1.4887	-4.147	-2.5852	-2.5338	1.758	1.4817	2.1468	-1.985	0.68163	0.091444	-2.4983	-0.45759	1.2073	-0.094304	-0.035427	-3.5042	3.295	1.4322	3.0775	4.1787	-0.89106
[truncated: 58 more columns]
