# Supplementary material for: Metabolome-based prediction of yield heterosis contributes to the breeding of elite rice
Source: Life Sci Alliance. 2019 Dec 13;3(1):e201900551. doi: 10.26508/lsa.201900551 (PMC6918511; doi:10.26508/lsa.201900551)
Supplement: Supplementary file 10 [file LSA-2019-00551_TableS10.xls]

## Sheet: Sheet1
Table S10 VIP values of latent factors in PLS of core hybrids with 3,746 predictive variables.
Variables	Latent Factors
	1	2	3	4	5	6	7
Xylitol	0.00577729	0.719213	0.728463	0.734811	0.761444	0.757692	0.77663
Vanillic acid	1.25453	1.31041	1.29617	1.3018	1.30959	1.29846	1.2956
Urocanic acid	0.04158	1.5584	1.52609	1.49992	1.48656	1.46717	1.45117
Uracil	0.243407	1.20367	1.14084	1.13943	1.1183	1.1064	1.12292
Traumatic Acid	0.548403	0.996329	1.04985	1.03826	1.03041	1.02008	1.00748
Thiamine monophosphate	0.196591	1.0454	0.992974	0.989179	1.01276	1.00767	1.01042
Cholesteryl sulfate	0.815739	1.41504	1.40788	1.4119	1.3917	1.36982	1.3537
Shikimate	0.863624	0.733654	0.704276	0.694774	0.69853	0.686749	0.682904
Salicylic acid	1.38797	2.09333	2.00426	1.97359	1.95407	1.93446	1.9136
Pyruvaldehyde	0.306897	0.256795	0.30188	0.511044	0.568038	0.561317	0.651812
Pyridoxine	0.985323	1.23536	1.17471	1.20465	1.19454	1.17852	1.16397
Pyridoxal (Vitamin B6)	1.20842	0.882057	0.915592	1.02761	1.06196	1.05634	1.05672
PI(22:5/16:0)	1.33894	0.981886	0.94831	0.944647	1.00123	1.0339	1.10276
PI(18:3/18:3)	0.227618	0.896898	0.93828	0.920316	0.911326	0.919688	0.909349
PI(18:1/18:2)	0.341209	0.576543	0.730581	0.735823	0.728612	0.716366	0.723354
PI(16:0/18:3)	0.704488	0.705992	0.688481	0.675559	0.672617	0.70411	0.712048
PI(16:0/18:2)	0.44619	1.34518	1.38714	1.36985	1.39328	1.37519	1.35977
PG(8:0/16:0)	0.855371	1.05136	1.00643	0.991021	1.0294	1.02918	1.02797
PG(20:5/18:3)	0.00358827	0.93118	1.04687	1.05951	1.23314	1.3017	1.31681
PG(20:5/18:2)	1.57803	1.82767	1.9075	1.89331	1.93423	1.95072	1.98001
PG(20:2/16:0)	0.924631	1.10045	1.32769	1.30225	1.28006	1.26132	1.24686
PG(18:4/18:3)	1.39468	1.2474	1.24973	1.23532	1.2133	1.21145	1.19776
PG(18:4/15:0)	2.02167	1.92039	1.82445	1.7992	1.77522	1.75137	1.77295
PG(18:3/18:3)	0.431152	1.41469	1.65656	1.63064	1.60076	1.57531	1.59319
LPG(18:3/0:0)	0.997061	0.839932	1.0463	1.0373	1.04867	1.077	1.09955
LPG(18:2/0:0)	1.29885	0.948643	0.905659	0.896313	0.917807	0.943678	0.936752
LPG(18:1/0:0)	1.09455	0.907354	0.898422	0.97429	0.956786	0.976322	0.998265
LPG(18:0/0:0)	1.13239	1.32353	1.31725	1.32818	1.3167	1.29961	1.28388
LPG(17:0/0:0)	1.9949	1.97787	1.87455	1.8431	1.81685	1.78979	1.76769
PG(16:1/18:3)	1.18388	0.906479	0.861019	0.844524	0.828988	0.816576	0.851321
PG(16:1/18:1)	0.835726	0.839382	0.840654	0.83071	0.822325	0.841158	0.886047
PG(16:1/16:0)	1.22029	1.20533	1.19165	1.17407	1.15208	1.19502	1.31964
PG(16:1/15:1)	0.838812	0.710395	0.765865	0.782024	0.918695	0.972099	1.14698
PG(16:0/18:3)	0.0868865	0.744359	0.879225	0.864519	0.86438	0.856053	0.881251
PG(16:0/16:0)	0.669924	0.839507	0.888677	0.875912	0.86217	0.847461	0.837177
LPG(16:0/0:0)	0.147626	0.678743	0.94726	0.930163	0.913063	0.897579	0.886509
LPG(15:0/0:0)	0.360956	0.455009	0.533669	0.635373	0.666799	0.766555	0.795039
PG(14:0/18:3)	0.84496	1.54364	1.61586	1.58513	1.57494	1.55418	1.5488
LPG(14:0/0:0)	0.828613	0.762852	0.795439	0.905016	0.89271	0.930223	0.95125
PG(10:0/16:0)	2.39445	2.04119	1.95045	1.91318	1.87736	1.84855	1.82999
PE(22:6/18:3)	0.468482	0.358619	0.392863	0.720337	1.03255	1.05872	1.05331
PE(18:3/18:2)	0.32134	1.74337	1.69371	1.67744	1.69141	1.67114	1.65275
LPE(18:3/0:0)	0.688606	0.551958	0.759817	0.75238	0.749681	0.737723	0.728669
LPE(18:2/0:0)	0.0810369	0.433952	0.890059	0.889441	0.878161	0.86515	0.8558
LPE(16:0/0:0)	0.711504	1.15584	1.21472	1.27031	1.24658	1.2347	1.22446
Pantetheine	0.0477145	0.478599	0.604317	0.592837	0.582586	0.600895	0.595164
Palmitic acid	0.958649	1.48594	1.45297	1.43596	1.42068	1.39661	1.37949
LPA(20:0/0:0)	0.395594	0.497984	0.472133	0.465984	0.459742	0.592749	0.600825
LPA(18:4/0:0)	0.196189	0.860656	0.81658	0.801372	0.788744	0.803922	0.820565
PA(18:3/8:0)	0.675968	0.637428	0.604374	0.593715	0.594957	0.594271	0.593455
PA(18:3/18:3)	0.676634	1.1158	1.11253	1.09151	1.07168	1.06946	1.07172
LPA(18:3/0:0)	0.617741	1.044	0.996193	0.977146	0.958944	0.997755	0.996577
PA(18:2/22:5)	1.18818	1.02516	1.00345	1.04035	1.1541	1.2001	1.31966
PA(18:2/18:3)	1.3496	1.57567	1.59093	1.5697	1.57484	1.55599	1.53688
PA(18:2/18:2)	0.0299451	0.024185	0.222203	0.264172	0.266072	0.562613	1.00977
LPA(18:2/0:0)	0.517668	0.393432	0.426075	0.434034	0.432565	0.538051	0.662138
LPA(18:0/0:0)	0.70873	0.777508	1.01421	1.01266	1.02917	1.01504	1.00468
LPA(17:2/0:0)	1.16541	1.26457	1.29894	1.43926	1.53631	1.57871	1.62316
LPA(17:1/0:0)	0.728944	1.18518	1.15839	1.16087	1.22303	1.24016	1.25556
LPA(17:0/0:0)	0.835021	1.05027	1.15165	1.19925	1.17714	1.17614	1.16271
LPA(16:1/0:0)	0.356275	1.34704	1.28068	1.26554	1.27106	1.27519	1.30186
PA(16:0/22:6)	1.45436	1.34091	1.27261	1.26829	1.4033	1.47199	1.57679
PA(16:0/22:5)	1.53746	1.20793	1.15708	1.16821	1.25931	1.31591	1.44078
PA(16:0/18:3)	0.297695	1.12321	1.25294	1.2382	1.22243	1.21059	1.26159
PA(16:0/18:2)	1.21916	0.908222	0.861665	0.845203	0.83062	0.84367	0.92835
LPA(16:0/0:0)	0.652227	1.23325	1.19466	1.17807	1.1693	1.1765	1.17277
LPA(15:0/0:0)	0.70178	1.05482	1.12843	1.18017	1.15807	1.1758	1.17079
PA(14:0/18:2)	0.86273	1.11051	1.11829	1.11921	1.10265	1.09597	1.1298
Oxypurinol	0.141768	0.104169	0.113762	0.529263	0.770845	1.06773	1.43248
Myristic acid	1.31543	1.42715	1.39933	1.37529	1.36233	1.3768	1.36176
Mevalonic acid	0.492641	1.22652	1.17126	1.17593	1.18564	1.20114	1.18901
Maleic acid	1.27268	0.931801	0.889881	0.876827	0.867353	0.864285	0.854712
L-Tyrosine	0.616456	0.510824	0.543303	0.581124	0.572272	0.563077	0.556774
L-Tryptophan	0.209155	1.53607	1.45692	1.42905	1.40889	1.39055	1.37397
L-Threonine	0.867039	0.638979	0.711953	0.698374	0.685717	0.696164	0.693374
LPS(18:3/0:0)	0.746126	0.843591	0.866542	0.883944	0.885708	0.871159	0.879033
LPS(18:2/0:0)	0.275913	0.347121	0.629372	0.634614	0.676071	0.673411	0.666261
LPS(18:1/0:0)	1.23816	0.918665	0.879005	0.939393	1.06887	1.13274	1.14673
L-Phenylalanine	0.500998	1.57935	1.49797	1.46931	1.44916	1.43368	1.41607
L-Aspartate	0.692521	0.506229	0.752814	0.764909	0.754477	0.742429	0.747122
L-Arginine	0.842833	1.79346	1.70302	1.67352	1.64296	1.62108	1.60251
ketoisocaproic acid	0.527008	0.421536	0.399532	0.539019	0.584056	0.637471	0.757263
Hydroxyphenyllactic acid	0.791399	0.590024	0.582532	0.603502	0.961666	1.10256	1.20316
Guanosine	1.29438	1.14944	1.29185	1.35251	1.44055	1.42996	1.43248
Glycyl-L-leucine	0.991459	0.740258	0.713327	0.722808	0.732589	0.77123	0.787938
Glycitein	0.692948	0.60353	0.626587	0.683987	0.682294	0.818466	1.0304
Glycerol 3-phosphate	0.973778	0.761767	0.810783	0.798546	0.810512	0.887256	0.980139
gamma-L-Glutamyl-L-valine	0.654598	0.47802	0.656455	0.651036	0.642749	0.632349	0.648833
Galactonic acid	0.322316	1.08027	1.11115	1.10339	1.08682	1.07638	1.08364
Fructose 1-phosphate	0.954167	1.04328	1.14139	1.14582	1.12627	1.19278	1.23659
Estriol 16.alpha.-(.beta.-D-glucuronide)	0.44921	0.801209	0.760221	0.746147	0.740012	0.729572	0.724798
Dodecanoic acid	0.709359	0.590352	0.633128	0.682635	0.675953	0.673481	0.669363
Dihydroxyacetone phosphate	0.902474	1.19532	1.14411	1.15445	1.13675	1.11916	1.13246
D-Glucosamine 1-phosphate (Glucosamine-1P)	0.12927	0.180226	0.397561	0.39026	0.391127	0.504483	0.593034
D-Fructose	0.138972	0.142049	0.164017	0.1655	0.217009	0.316243	0.727875
Berberine	1.25505	2.20167	2.08661	2.04668	2.01783	1.9851	1.96854
Azelaic acid	0.636136	1.35142	1.30515	1.28069	1.27449	1.25307	1.26637
Atrolactic acid	0.453636	0.536322	0.692325	0.76887	0.961645	0.972429	0.979737
Arbutin	0.624745	1.59109	1.51032	1.48397	1.45733	1.43922	1.42595
Adenosine 3',5'-cyclic phosphate (cAMP)	0.666277	1.01804	1.06633	1.09138	1.08813	1.18308	1.21067
Adenosine	0.15766	1.11001	1.073	1.05974	1.0502	1.03315	1.03247
Adenine	1.20631	0.915656	0.88484	0.890337	0.886665	0.912035	0.95118
4-Pyridoxic acid	0.174432	0.701149	0.674653	0.767311	0.758877	0.825744	0.839996
4-Hydroxycinnamic acid	0.8252	0.896626	0.959533	0.943289	0.926473	0.918496	0.916288
4-Hydroxy-3-methylbenzoic acid	0.872299	0.690919	0.873743	0.889399	1.08845	1.19453	1.35394
3',5'-Cyclic guanosine monophosphate	0.401148	0.378303	0.488213	0.498668	0.519134	0.595353	0.591332
2-Oxoadipic acid	0.409905	0.3958	0.387941	0.554808	0.606257	0.597009	0.613804
2-Hydroxyadenine	1.50237	1.10418	1.05738	1.03966	1.02476	1.01873	1.02258
1-Oleoyl-sn-glycerol 3-phosphate	0.959048	0.879087	0.917876	0.920014	0.940426	0.97532	0.983884
1-Hexadecanoyl-sn-glycero-3-phosphoethanolamine	0.541281	0.400439	0.4041	0.398303	0.428064	0.420761	0.433003
16-Hydroxypalmitic acid	1.59378	1.16283	1.11187	1.09283	1.07243	1.05999	1.05111
15-Deoxy-delta-12,14-PGJ2	1.58244	1.37603	1.3249	1.33147	1.30813	1.28629	1.27342
1,4-Dihydroxybenzene	1.36356	1.52694	1.44721	1.44552	1.4195	1.39623	1.38034
.alpha.-Hydroxybutyric acid	0.581173	0.631867	0.599283	0.673032	0.720616	0.726505	0.72106
M227T184_NEG	1.57062	1.15185	1.13079	1.11171	1.09165	1.07547	1.09394
M137T171_NEG	0.594186	0.831863	0.800129	0.787128	0.776203	0.770382	0.781668
M431T350_NEG	0.293182	0.866758	0.840455	0.847433	0.846905	0.834084	0.824317
M433T454_NEG	1.42521	1.98205	1.94468	1.93045	1.94886	1.93564	1.91186
M433T400_NEG	0.912746	0.668105	0.711149	0.700646	0.687624	0.697454	0.688928
M433T368_NEG	0.213116	0.71462	0.794005	0.781807	0.767198	0.801025	0.795345
M421T353_NEG	0.965844	1.08253	1.02839	1.0604	1.04377	1.03817	1.12448
M669T455_NEG	1.13669	1.53215	1.60899	1.5955	1.58349	1.56316	1.61175
M669T481_NEG	0.743027	0.821967	0.809605	0.818395	0.905573	1.21413	1.51002
M409T386_NEG	1.11558	1.25482	1.26153	1.26658	1.27376	1.25364	1.2385
M187T45_NEG	0.820094	0.906061	0.891815	0.885138	0.888112	0.967071	1.05385
M195T28_NEG	1.41248	1.19544	1.13619	1.13443	1.15907	1.21551	1.27866
M259T138_NEG	1.12901	0.829812	0.814987	0.840321	0.832705	0.820444	0.811282
M463T277_NEG	0.127836	0.0933823	0.453643	0.76246	1.02845	1.14187	1.29258
M463T304_NEG	0.772352	0.716447	0.722941	0.940331	1.29158	1.42567	1.54495
M161T31_NEG	0.0289705	0.143827	0.147697	0.267308	0.351733	0.346227	0.556499
M179T32_NEG	0.732434	0.805441	0.886298	0.871509	0.857859	0.920004	0.949122
M357T248_NEG	0.580391	1.65059	1.57104	1.54193	1.51464	1.51484	1.5253
M355T194_NEG	0.64621	0.592563	0.762458	0.762245	0.750681	0.748421	0.800982
M373T246_NEG	0.669747	0.490368	0.503974	0.561656	0.585625	0.669813	0.663665
M355T188_NEG	0.709451	0.750934	0.921459	0.904781	0.935454	0.941231	1.05318
M355T146_NEG	1.36403	1.54688	1.49331	1.46511	1.43836	1.41502	1.40658
M533T324_NEG	1.1874	0.895487	0.866941	0.882514	0.88623	0.874501	0.885115
M267T183_NEG	0.310259	0.704182	0.701848	0.696829	0.693183	0.713512	0.705932
M134T140_NEG	0.194232	0.177496	0.291283	0.520292	0.549439	0.603461	0.658278
M163T141_NEG	1.19044	0.868542	0.849359	0.833085	0.86721	0.902039	0.971372
M435T391_NEG	0.351972	0.845434	0.852064	0.855414	0.839399	0.839314	0.867366
M271T372_NEG	1.18975	1.09542	1.04165	1.02194	1.00482	0.987888	0.975706
M561T427_NEG	1.05929	1.99092	1.90228	1.86982	1.83481	1.80568	1.78382
M295T60_NEG	1.65459	1.28967	1.24689	1.24423	1.25063	1.23572	1.23224
M1008T482_NEG	0.195592	0.14465	0.430345	0.442124	0.50483	0.498956	0.515402
M474T306_NEG	1.0236	0.78046	0.767742	0.755537	0.741768	0.735712	0.731502
M267T60_NEG	0.477404	0.734059	0.725021	0.783974	0.992744	1.09812	1.12987
M609T213_NEG	1.0462	0.842105	0.806109	0.794895	0.781463	0.776201	0.76726
M811T347_NEG	1.26352	0.960692	0.916225	0.903831	0.892071	0.88613	0.903386
M630T409_NEG	0.075552	0.261116	0.2479	0.243557	0.261231	0.2606	0.322928
M635T304_NEG	1.11403	0.896233	0.91592	0.932787	1.0757	1.09362	1.1074
M475T160_NEG	1.16209	1.01031	1.0482	1.05185	1.09744	1.08216	1.089
M797T357_NEG	1.33342	0.994384	0.963265	0.94769	0.968242	0.987045	1.01579
M463T210_NEG	0.468145	0.884453	1.08872	1.06894	1.06208	1.05142	1.05065
M722T435_NEG	1.04653	0.886171	0.849182	0.833698	0.819539	0.810132	0.803733
M179T335_NEG	1.73147	1.29673	1.23514	1.21414	1.20275	1.18585	1.17508
M677T391_NEG	1.05344	1.05332	1.27412	1.27965	1.25861	1.24086	1.25745
M595T430_NEG	1.34009	0.997927	0.946099	0.940015	0.922873	0.907129	0.903146
M737T230_NEG	0.897485	0.749088	0.713054	0.699775	0.693994	0.682311	0.67479
M505T235_NEG	0.568607	1.27709	1.21051	1.19607	1.17416	1.16039	1.14643
M742T409_NEG	0.231425	0.211699	0.205072	0.213631	0.272834	0.279817	0.283271
M831T234_NEG	1.13883	1.12079	1.06508	1.07035	1.05611	1.04464	1.03588
M483T226_NEG	0.100588	0.85047	0.970364	0.95569	0.950873	0.946646	0.936119
M218T66_NEG	0.797158	0.999281	0.947948	0.986395	1.00586	1.00784	1.06829
M503T157_NEG	1.50795	1.25198	1.27841	1.26057	1.24554	1.22477	1.21473
M525T499_NEG	1.29194	0.951083	0.9096	0.932327	0.914909	0.934151	0.958068
M597T231_NEG	0.198761	1.20982	1.14756	1.15011	1.16183	1.14389	1.14297
M481T139_NEG	0.32824	0.561688	0.532322	0.522753	0.53807	0.53029	0.524186
M861T503_NEG	0.124943	0.0982783	0.103964	0.102313	0.18432	0.387447	0.391504
M651T335_NEG	1.0247	1.12717	1.13196	1.12251	1.10326	1.08588	1.07871
M381T250_NEG	0.777646	1.53531	1.47043	1.44349	1.45575	1.43152	1.41736
M246T144_NEG	0.944123	0.801581	1.01361	1.13904	1.11915	1.10007	1.08666
M144T164_NEG	1.05682	1.22569	1.18827	1.19094	1.20415	1.1885	1.19952
M344T47_NEG	0.991802	0.845852	0.841734	0.904753	0.930505	0.959822	0.993451
M667T350_NEG	0.703262	0.583486	0.809969	0.800139	0.785173	0.77217	0.813498
M697T482_NEG	2.27378	2.50016	2.43081	2.40077	2.35841	2.35123	2.35306
M218T193_NEG	0.0219273	0.632096	0.69265	0.705365	0.723438	0.866213	0.931934
M532T186_NEG	1.42496	1.80949	1.72399	1.6976	1.83961	2.05988	2.34393
M250T655_NEG	0.439571	0.412595	0.406247	0.411032	0.504969	0.507952	0.51175
M513T385_NEG	0.429137	1.09026	1.09314	1.09441	1.10008	1.10813	1.14999
M386T275_NEG	0.462988	1.25115	1.21369	1.19111	1.17182	1.17448	1.1731
M461T646_NEG	0.259771	0.613723	0.725614	0.714223	0.736712	0.738567	0.730466
M68T35_NEG	0.773407	0.621793	0.589923	0.587355	0.695923	0.834625	0.972834
M254T644_NEG	0.731353	0.624176	0.633766	0.626534	0.617064	0.613146	0.713365
M379T313_NEG	1.40369	1.95935	1.87863	1.84415	1.8144	1.78388	1.76767
M657T211_NEG	1.01452	0.933112	0.899118	0.882942	0.867865	0.867367	0.886936
M166T333_NEG	1.53677	1.24075	1.17629	1.16292	1.14115	1.12249	1.11103
M659T228_NEG	0.842465	0.614885	0.582806	0.588721	0.648094	0.726493	0.769891
M453T405_NEG	0.724017	1.14197	1.11951	1.13387	1.11588	1.14492	1.146
M461T392_NEG	1.22032	1.21709	1.44274	1.42154	1.3965	1.38624	1.37563
M135T38_NEG	1.39056	1.01603	0.969431	0.986121	0.985962	0.985873	0.989344
M145T124_NEG	1.33262	2.04619	2.01818	2.05664	2.02607	1.99527	1.98357
M259T105_NEG	0.282936	1.15882	1.21674	1.1939	1.20119	1.22554	1.24762
M569T399_NEG	0.766631	1.15933	1.19724	1.21559	1.20295	1.18762	1.17299
M721T463_NEG	1.00375	1.14458	1.15157	1.12987	1.13218	1.14478	1.13435
M1017T262_NEG	0.592042	0.497822	0.505362	0.495721	0.583153	0.62206	0.61438
M200T144_NEG	0.729542	1.69093	1.6091	1.58531	1.55961	1.54304	1.52398
M547T270_NEG	1.20513	0.896428	0.858081	0.848505	0.862777	0.84983	0.855377
M876T510_NEG	0.466232	0.55431	0.573421	0.565214	0.57869	0.595349	0.593469
M615T231_NEG	0.617772	0.955931	0.90603	0.89545	0.918786	0.906212	0.895361
M219T34_NEG	0.436465	0.478465	0.723482	0.712443	0.755465	0.786806	0.939127
M280T146_NEG	0.91545	0.730938	0.707942	0.698668	0.69926	0.695914	0.702278
M1000T412_NEG	0.556349	0.659179	0.632568	0.624378	0.614422	0.621962	0.709443
M507T333_NEG	0.318112	1.06424	1.05674	1.04086	1.02231	1.04694	1.0385
M754T483_NEG	1.91869	2.95357	2.81242	2.77386	2.76951	2.74472	2.7247
M705T510_NEG	0.860545	0.682247	0.782446	0.769092	0.760048	0.751869	0.776978
M807T458_NEG	0.855985	1.1045	1.07864	1.07953	1.06718	1.0513	1.08113
M1047T322_NEG	0.446235	1.43872	1.41545	1.39722	1.39648	1.39128	1.37512
M733T262_NEG	0.765286	0.57363	0.637746	0.6565	0.690795	0.802599	0.968212
M328T403_NEG	0.86957	1.0445	1.07627	1.07629	1.05658	1.04984	1.09725
M127T677_NEG	0.0582046	0.439878	0.423414	0.485171	0.508415	0.559758	0.762319
M371T45_NEG	1.1696	1.45381	1.37787	1.35356	1.36224	1.34727	1.33354
M1015T282_NEG	0.352173	0.338211	0.503003	0.564901	0.594509	0.738119	0.74771
M657T399_NEG	2.08303	1.65149	1.56606	1.53893	1.51766	1.52552	1.53005
M231T30_NEG	1.10417	1.93369	1.83257	1.80121	1.76985	1.74608	1.72726
M935T214_NEG	0.298092	0.725616	0.68889	0.676264	0.664236	0.755498	0.786821
M359T350_NEG	1.10438	1.44483	1.37295	1.45057	1.62899	1.72014	1.78595
M368T231_NEG	0.923212	1.38494	1.4004	1.37849	1.3639	1.34232	1.32604
M437T208_NEG	1.24214	1.00837	1.08945	1.07216	1.05389	1.03595	1.02394
M495T273_NEG	1.97954	1.73817	1.64985	1.62404	1.59519	1.58373	1.56545
M569T198_NEG	1.21408	1.40489	1.53751	1.56288	1.63951	1.85742	1.95549
M727T368_NEG	0.280443	1.11324	1.0873	1.09508	1.1259	1.1279	1.11505
M747T368_NEG	0.233808	0.410276	0.390633	0.38482	0.429781	0.529713	0.534562
M487T385_NEG	0.154926	0.906264	0.935361	0.938049	0.947803	0.934175	0.924245
M531T192_NEG	0.734317	1.00543	0.967875	0.949756	0.934261	0.937066	0.935233
M245T156_NEG	1.93337	1.68816	1.72024	1.72846	1.69696	1.68065	1.66612
M385T178_NEG	1.7318	1.3718	1.32423	1.30228	1.27848	1.25695	1.24188
M284T166_NEG	0.851759	1.37519	1.33399	1.33241	1.30909	1.32244	1.31025
M544T334_NEG	0.876652	0.726701	0.831496	0.815563	0.800658	0.811076	0.807537
M501T153_NEG	1.36004	1.74659	1.74708	1.81709	1.78773	1.75737	1.73882
M585T385_1_NEG	1.1589	1.22866	1.16713	1.18139	1.1622	1.15786	1.18396
M623T436_NEG	2.34224	2.69982	2.55864	2.50981	2.46333	2.42131	2.40155
M457T391_NEG	0.0779305	0.219639	0.562817	0.626744	0.765452	0.876246	1.12292
M427T30_NEG	1.19761	1.92775	1.82852	1.79569	1.76453	1.73721	1.71621
M339T59_NEG	0.309886	0.227823	0.300357	0.34314	0.394758	0.39088	0.424178
M772T261_NEG	1.44538	1.26632	1.22154	1.19845	1.19999	1.19492	1.23543
M515T158_NEG	0.505585	0.991541	0.972196	0.953571	0.943662	0.931582	0.926454
M665T464_NEG	0.44024	0.984735	0.962012	0.984679	1.07577	1.0892	1.10805
M326T380_NEG	1.13574	0.835937	0.803761	0.810384	0.81403	0.80018	0.790831
M942T412_NEG	0.971214	0.711704	0.692448	0.691199	0.692776	0.72473	0.79309
M845T286_NEG	0.790867	0.587454	0.797527	0.850861	0.863267	0.848821	0.83939
M515T409_NEG	0.21445	0.173322	0.363336	0.382922	0.437288	0.42983	0.496484
M985T340_NEG	0.711782	0.831483	0.788638	0.79685	0.804825	0.85269	0.843846
M585T345_NEG	1.1896	0.86849	0.839436	0.830488	0.822753	0.826249	0.852717
M675T207_NEG	0.425109	0.548926	0.746465	0.741314	0.728404	0.748419	0.746933
M630T326_NEG	0.713538	0.57563	0.562353	0.557345	0.55363	0.594749	0.60949
M459T246_NEG	0.579976	0.477271	0.494977	0.513045	0.533865	0.613919	0.679804
M253T745_NEG	1.43269	1.94138	1.89537	1.8725	1.90089	2.00753	2.23761
M799T210_NEG	0.958364	0.951098	1.03301	1.03944	1.04646	1.04712	1.03589
M804T409_NEG	0.62135	0.474773	0.450052	0.441608	0.473663	0.465597	0.500453
M669T338_NEG	1.34892	1.42422	1.48137	1.46978	1.44532	1.42184	1.40962
M587T455_NEG	1.58069	1.45096	1.39375	1.3671	1.35428	1.33117	1.35592
M480T412_NEG	0.855957	1.26061	1.24666	1.24771	1.22844	1.21429	1.20189
M181T145_NEG	1.31151	1.62496	1.83095	1.84678	1.87367	1.87214	1.86256
M507T311_NEG	0.664545	0.820015	0.810383	0.794966	0.795658	0.796343	0.789814
M531T298_NEG	0.0117679	0.384351	0.379004	0.372243	0.478167	0.549158	0.614592
M439T425_2_NEG	1.42017	1.42491	1.35291	1.32884	1.30396	1.28183	1.26709
M693T218_1_NEG	2.08686	1.72752	1.63718	1.60903	1.59091	1.58097	1.58345
M223T166_NEG	0.465363	0.744212	0.864582	1.02817	1.31462	1.6134	1.91728
M737T503_NEG	0.839916	1.61877	1.80277	1.82732	1.85033	1.85651	1.85058
M768T412_NEG	0.0149755	0.970882	0.92239	0.913577	0.897813	0.950196	1.00423
M673T207_NEG	0.0664632	0.646404	0.876431	0.864222	0.850755	0.916786	0.917469
M669T194_NEG	0.962123	0.848853	0.823477	0.847976	0.914175	0.99674	1.13153
M845T436_NEG	0.0397033	0.667789	0.634633	0.719048	0.76757	0.754474	0.802681
M355T62_NEG	0.456147	0.852977	0.828441	0.814074	0.803838	0.797854	0.798128
M509T155_NEG	0.194515	1.24951	1.22722	1.20973	1.21211	1.2134	1.19923
M267T54_NEG	0.117527	0.542073	1.1073	1.1333	1.14866	1.16154	1.21874
M253T769_NEG	0.156268	0.482492	0.478061	0.558486	0.712411	0.905003	1.21824
M133T132_NEG	0.105305	0.699997	0.663386	0.650674	0.669827	0.91573	1.3032
M131T645_NEG	1.2115	1.41754	1.64411	1.72283	1.77436	1.76022	1.75979
M765T320_NEG	1.57674	1.15055	1.09045	1.07003	1.05092	1.04243	1.03892
M557T405_NEG	0.214385	0.737313	0.719946	0.707002	0.695267	0.690936	0.683139
M275T333_NEG	0.206591	1.04215	1.0096	0.996998	1.00593	0.988772	0.976705
M371T287_NEG	0.455142	0.714631	0.817467	0.820832	0.807197	0.812877	0.888151
M207T29_NEG	0.0282913	1.11803	1.09258	1.07622	1.05628	1.04376	1.07215
M789T293_NEG	0.0535824	0.047011	0.224451	0.220201	0.330077	0.427749	0.457543
M198T137_NEG	0.100405	0.892725	0.979567	1.00209	1.03814	1.03381	1.02181
M381T356_NEG	0.455952	0.353128	0.351322	0.344755	0.345567	0.340901	0.37048
M424T153_NEG	0.481223	0.351098	0.435794	0.429358	0.425756	0.421494	0.448326
M948T479_NEG	0.688685	0.532652	0.51061	0.529971	0.837419	0.964364	1.0336
M336T35_NEG	1.35876	1.24354	1.20659	1.19042	1.26799	1.35836	1.44968
M683T245_NEG	1.0519	1.91111	2.09846	2.16803	2.17374	2.17935	2.24063
M95T25_NEG	1.69554	1.42187	1.34769	1.32189	1.30253	1.2842	1.29958
M282T46_NEG	0.315889	0.259736	0.263824	0.482285	0.525951	0.694466	0.826683
M319T25_NEG	1.32783	1.89254	1.87089	1.8395	1.83888	1.81036	1.79159
M368T235_NEG	0.475234	0.604769	0.99013	0.999834	0.996043	0.999376	1.04974
M666T453_NEG	0.874808	0.663287	0.629165	0.622764	0.675043	0.69065	0.684661
M365T373_NEG	1.43634	1.05663	1.00236	0.995219	0.976726	0.960942	0.949081
M393T194_NEG	0.63594	0.580402	0.753991	0.755771	0.749171	0.760467	0.838621
M265T41_NEG	0.373898	0.873392	0.922596	0.932782	1.01193	1.06571	1.07421
M352T34_NEG	0.300519	1.13397	1.07958	1.0589	1.05716	1.03913	1.0817
M127T695_NEG	1.18417	1.03848	1.16638	1.14575	1.15985	1.15052	1.14768
M379T36_NEG	0.412848	0.351769	0.342044	0.338018	0.331691	0.375443	0.42956
M781T418_NEG	1.22153	0.911905	0.870072	0.858133	0.859524	0.845091	0.835214
M501T209_NEG	0.873683	0.981461	0.955125	0.942401	0.94701	0.939821	0.942154
M305T41_NEG	0.991422	0.811023	0.769564	0.778297	0.859098	0.91807	0.946493
M267T748_NEG	0.356824	0.628107	0.604549	0.613771	0.602292	0.597033	0.653923
M447T646_NEG	0.206114	0.383667	0.610497	0.611801	0.637704	0.664104	0.664084
M179T55_NEG	0.914957	0.888766	0.843666	0.828269	0.823954	0.813396	0.846961
M771T475_NEG	1.48847	1.09207	1.03616	1.01644	1.01524	1.00255	0.995347
M884T412_NEG	0.086954	0.855377	0.810971	0.796704	0.801525	0.788148	0.778741
M516T350_NEG	1.02118	1.15939	1.10201	1.14545	1.22087	1.22428	1.23509
M699T209_NEG	0.773134	0.62817	0.720159	0.771216	0.81257	0.813251	0.826033
M454T150_NEG	0.351236	1.07904	1.02311	1.0254	1.02501	1.08086	1.127
M631T447_NEG	1.22948	0.925461	0.904903	0.887796	0.872798	0.858003	0.848306
M252T162_NEG	0.409665	0.591752	0.649574	0.672186	0.679654	0.756693	0.809669
M429T130_NEG	0.742943	0.599241	0.582079	0.584305	0.578838	0.570233	0.585947
M548T139_NEG	0.456674	0.333351	0.681743	0.686069	0.714316	0.707122	0.70214
M351T167_NEG	0.864459	0.706233	0.680433	0.691602	0.737813	0.726081	0.737372
M688T409_NEG	0.216453	0.338542	0.335144	0.368213	0.491734	0.498324	0.496194
M787T392_NEG	1.47724	1.45983	1.63607	1.61151	1.58195	1.56609	1.55916
M237T135_NEG	0.927946	0.877534	0.839249	0.841227	0.879526	0.878906	0.901414
M671T375_NEG	0.818957	1.12241	1.16826	1.20499	1.19026	1.17593	1.16452
M590T345_NEG	0.990903	0.965733	0.986017	0.967415	0.951355	0.951822	0.968733
M457T200_NEG	0.975797	0.761439	0.806044	0.825369	0.860595	0.919302	0.914575
M472T306_NEG	1.077	0.811402	0.798585	0.785298	0.771878	0.768752	0.764566
M443T419_NEG	1.56122	1.13946	1.09792	1.08024	1.06081	1.0491	1.04177
M643T243_NEG	0.718385	0.728722	0.695508	0.695217	0.704809	0.700035	0.706118
M173T185_2_NEG	0.244282	0.65932	0.654223	0.670348	0.666963	0.683424	0.675391
M459T144_NEG	0.653518	0.776558	0.737142	0.72796	0.71568	0.703715	0.699037
M738T374_NEG	0.459486	1.02636	1.04027	1.10262	1.10595	1.0878	1.07469
M451T223_NEG	0.280955	1.08346	1.03277	1.02723	1.01733	1.00133	0.995328
M429T246_NEG	1.86533	2.11668	2.00946	1.98139	1.95272	1.92383	1.95232
M881T282_NEG	0.0650197	0.130973	0.675912	0.701895	0.771226	0.766264	0.756797
M205T80_NEG	0.538625	0.810992	0.811507	0.797962	0.85692	0.922057	0.980286
M252T655_NEG	0.5069	0.560763	0.5658	0.605669	0.729941	0.951895	1.24395
M639T273_NEG	0.36471	0.917321	1.05277	1.03862	1.02362	1.01115	1.00712
M627T253_NEG	0.165931	1.48623	1.47468	1.45653	1.43073	1.40848	1.42079
M271T722_NEG	0.902988	0.68224	0.647612	0.63963	0.632715	0.678125	0.70628
M720T293_NEG	0.214561	0.261821	0.327839	0.330604	0.473212	0.670874	0.672792
M298T59_NEG	0.775911	0.634248	0.663589	0.698234	0.748274	0.754343	0.745914
M901T512_NEG	0.0634815	0.115185	0.479912	0.472551	0.591575	0.649181	0.642294
M271T694_NEG	0.247405	0.776638	0.817333	0.815509	0.800644	0.858678	0.869774
M510T338_NEG	1.60926	1.88072	1.99893	1.96629	1.92994	1.89849	1.87735
M156T751_NEG	0.522814	0.381864	0.392709	0.418998	0.48948	0.727873	0.875643
M127T721_NEG	1.06214	1.20258	1.14086	1.11924	1.12499	1.10614	1.0932
M360T61_NEG	1.1474	0.938273	0.909374	0.931331	0.942675	0.953033	0.973877
M310T60_NEG	0.372483	0.29859	0.480077	0.504955	0.495516	0.513357	0.508604
M296T60_NEG	1.49354	1.14154	1.11468	1.15359	1.22808	1.24569	1.25751
M505T410_NEG	0.939328	0.687638	0.652892	0.643114	0.651266	0.664765	0.709427
M520T159_NEG	1.41959	1.03653	0.991052	0.976837	0.965919	0.968443	0.988404
M770T418_NEG	0.582472	0.762574	0.722772	1.05271	1.35294	1.43655	1.47657
M535T189_NEG	0.996277	0.99723	1.03417	1.01708	0.998186	1.02611	1.09588
M341T30_NEG	0.782795	0.999539	1.00533	1.02794	1.06428	1.06661	1.07408
M475T333_NEG	0.573844	0.663473	0.69455	0.686518	0.706234	0.69475	0.68785
M261T731_NEG	1.38085	1.00789	0.972866	0.957904	0.939969	0.934167	0.947749
M288T29_NEG	0.71741	1.26319	1.25964	1.25645	1.24987	1.23913	1.22409
M199T63_NEG	1.0186	0.743679	0.708923	0.708814	0.737146	0.733364	0.730573
M585T307_NEG	0.982222	0.823909	0.875428	0.877675	0.870329	0.859996	0.849417
M676T431_NEG	1.19585	1.41858	1.56274	1.5328	1.50415	1.50399	1.48749
M669T201_NEG	1.50886	1.9178	1.8561	1.89858	1.89148	1.85966	1.84327
M353T31_NEG	0.928091	1.82328	1.72981	1.69786	1.66642	1.64137	1.62113
M777T348_NEG	0.0655915	0.2032	0.254279	0.406074	0.423805	0.489247	0.594532
M529T193_NEG	0.382489	0.684715	0.673085	0.718438	0.705124	0.699533	0.692343
M348T178_NEG	1.0825	0.849695	0.805607	0.822877	0.853297	0.856024	0.847265
M783T464_NEG	1.85179	1.69042	1.65632	1.63219	1.62889	1.60194	1.59419
M749T405_NEG	1.22712	1.23909	1.24785	1.33074	1.31129	1.31824	1.31279
M806T503_NEG	0.58014	0.543106	0.793734	0.805495	0.943831	1.10782	1.38101
M315T139_NEG	1.30209	0.950369	1.0178	1.0105	1.00434	1.00003	0.988237
M717T306_NEG	0.59656	0.642921	0.616846	0.706652	0.705768	0.736922	0.72846
M407T202_NEG	0.368489	0.437356	0.667638	0.75075	0.91	0.947347	1.0066
M529T479_NEG	0.252563	0.479072	0.573932	0.58112	0.581684	0.650879	0.643037
M232T748_NEG	0.492479	0.743956	0.737463	0.726923	0.713371	0.721845	0.713255
M802T410_NEG	0.672574	0.506122	0.487851	0.491541	0.49743	0.499514	0.590505
M737T202_NEG	0.729599	0.574121	0.685226	0.690782	0.694166	0.714727	0.708092
M239T111_NEG	1.42917	1.11408	1.05633	1.0415	1.02234	1.01662	1.00849
M795T514_NEG	1.3208	1.03748	1.02485	1.04831	1.10494	1.24369	1.33944
M717T379_NEG	0.383027	0.818361	1.12958	1.1105	1.09974	1.08264	1.06983
M675T383_NEG	1.03872	0.863308	0.822952	0.890671	0.878811	0.877733	0.873422
M897T291_NEG	0.313775	1.28175	1.36716	1.34255	1.34763	1.32763	1.3117
M317T336_NEG	0.234054	1.02795	1.14198	1.12399	1.12751	1.16412	1.32937
M376T138_NEG	1.11298	2.16601	2.11699	2.07983	2.0657	2.05159	2.0317
M665T217_NEG	0.0618193	1.01425	1.1825	1.21583	1.23885	1.21981	1.21042
M127T751_NEG	0.874314	0.665276	0.693673	0.682308	0.683946	0.685402	0.705947
M653T334_NEG	1.04334	0.762212	0.751662	0.768713	0.766605	0.753601	0.754797
M261T303_NEG	0.0699811	0.915538	0.945018	0.963188	1.0279	1.01086	1.04194
M623T200_NEG	0.899458	0.693534	0.662545	0.692305	0.793253	0.842425	0.847011
M799T413_NEG	1.45163	1.07514	1.0233	1.00882	1.02834	1.03305	1.04229
M371T224_NEG	0.502493	0.491791	0.471041	0.476441	0.508205	0.566075	0.566176
M261T751_NEG	0.181111	1.00814	0.979812	0.976621	0.958614	0.973614	0.997195
M308T145_NEG	1.35468	1.91245	1.82163	1.78938	1.76709	1.73699	1.71599
M797T204_NEG	0.62928	0.473536	0.737704	0.725037	0.747583	0.74078	0.732929
M331T30_NEG	1.34243	1.91427	1.81525	1.78726	1.75623	1.73132	1.71094
M659T437_NEG	1.48732	1.08595	1.03092	1.01273	1.05404	1.06194	1.07746
M347T59_NEG	0.8997	0.943941	0.907615	0.890672	0.886537	0.871422	0.88052
M313T758_NEG	0.0628233	1.23347	1.26381	1.24501	1.23339	1.2187	1.20861
M587T307_NEG	0.968377	1.38405	1.54731	1.59483	1.57194	1.5562	1.55484
M327T58_NEG	1.23066	0.909477	0.863866	0.896609	0.934138	0.958813	1.02002
M713T184_NEG	0.82437	0.601897	0.658001	0.862551	1.08001	1.28885	1.41436
M408T36_NEG	0.777054	1.87094	1.77499	1.74104	1.72123	1.69187	1.67726
M496T337_NEG	0.957992	1.32678	1.27836	1.254	1.23676	1.25277	1.29559
M799T343_NEG	1.07235	0.862856	0.833665	0.82269	0.819633	0.812899	0.80884
M583T181_2_NEG	0.823111	0.854141	0.824156	0.809133	0.803075	0.820723	0.88748
M516T176_NEG	0.907023	0.72078	0.786685	0.772211	0.759817	0.756479	0.771204
M183T752_NEG	1.07255	1.43477	1.36297	1.34567	1.32346	1.30654	1.30597
M237T64_NEG	1.01669	0.963783	0.920619	0.952146	0.938041	0.938799	0.996604
M637T274_NEG	0.585739	0.516741	0.698543	0.705534	0.70131	0.840212	0.893152
M509T251_NEG	1.62958	1.46177	1.38988	1.37146	1.34762	1.34934	1.33889
M845T356_NEG	0.986878	0.765613	0.747538	0.733796	0.754113	0.755326	0.800625
M923T356_NEG	1.83078	1.42892	1.37257	1.35314	1.335	1.31244	1.30242
M271T750_NEG	0.730755	1.45915	1.39708	1.39001	1.36988	1.3478	1.34348
M1057T306_NEG	0.557736	0.478329	0.853894	0.853036	0.840079	0.85908	0.858157
M349T205_NEG	1.47439	1.13476	1.09174	1.09909	1.08018	1.06254	1.05183
M587T175_NEG	0.210015	1.10696	1.0555	1.03527	1.01654	1.01191	1.00715
M807T447_NEG	1.22551	0.94954	0.952982	0.935309	0.920006	0.91894	0.920419
M285T650_NEG	0.541928	0.42183	0.683507	0.670532	0.664383	0.653539	0.656625
M494T162_NEG	1.02846	0.796302	0.760568	0.774031	0.876473	0.905694	1.00652
M405T365_NEG	1.01528	1.64172	1.69536	1.67352	1.64431	1.62173	1.61251
M480T353_NEG	1.30323	0.994454	0.94354	0.927591	0.952232	0.992032	1.05726
M287T331_NEG	0.230002	0.17277	0.397576	0.40957	0.415051	0.464346	0.480635
M397T277_NEG	0.805612	0.970345	0.950626	0.932586	0.945831	0.954475	0.964531
M917T511_NEG	0.47904	0.417245	0.410592	0.461204	0.755316	0.79581	0.787334
M131T31_NEG	0.916021	1.53665	1.45694	1.42909	1.40257	1.37999	1.37304
M236T708_NEG	0.32359	0.699485	0.670767	0.661707	0.678519	0.73795	0.822049
M421T57_NEG	0.843609	1.39214	1.36056	1.38603	1.44781	1.58887	1.76923
M228T184_NEG	1.58014	1.15287	1.1244	1.10437	1.08468	1.0674	1.06498
M239T709_NEG	1.76203	1.9399	1.85122	1.81766	1.78619	1.75571	1.73595
M507T368_NEG	1.11459	0.850979	0.835474	0.819575	0.8132	0.799651	0.814313
M282T138_2_NEG	0.375978	0.49141	0.515223	0.508735	0.514318	0.508207	0.553653
M468T173_NEG	0.0191925	0.496002	0.485449	0.48467	0.508887	0.602252	0.67386
M174T237_NEG	0.176116	0.715297	0.718542	0.76527	0.751044	0.768248	0.760604
M921T408_NEG	0.923189	0.74876	0.873898	0.857358	0.844254	0.833733	0.82448
M451T247_NEG	0.00291431	0.350975	0.478889	0.482924	0.504372	0.496282	0.490234
M130T132_NEG	0.663391	0.878643	0.937187	0.940263	0.92346	0.911234	0.904237
M831T260_NEG	0.018004	0.817315	0.797151	0.782397	0.81947	0.844728	0.924469
M299T169_1_NEG	1.11796	0.838915	0.842312	0.827339	0.825682	0.821787	0.817852
M454T34_NEG	0.851513	0.930497	0.938722	0.926952	0.91299	0.897433	0.904107
M509T372_NEG	0.596203	0.52965	0.562118	0.558213	0.568173	0.565017	0.559202
M210T125_NEG	0.745904	1.02849	0.977136	0.973044	0.968418	0.957671	0.960684
M386T145_NEG	1.89725	1.7639	1.75481	1.72296	1.69219	1.67006	1.653
M623T294_NEG	0.0266988	0.176477	0.190589	0.200299	0.205491	0.506167	0.555466
M561T216_NEG	1.28042	0.944861	0.896459	1.01253	1.15708	1.36806	1.59213
M507T168_NEG	1.06922	1.17591	1.11467	1.14309	1.1331	1.15249	1.1391
M797T422_NEG	1.31857	0.994003	0.948682	0.95333	1.01207	1.0534	1.11281
M872T270_NEG	0.431373	1.23761	1.31891	1.30797	1.30361	1.28378	1.28392
M267T776_NEG	1.67173	1.57782	1.56919	1.62918	1.64459	1.6168	1.60194
M492T173_NEG	1.04438	0.947585	1.07908	1.05953	1.06365	1.08944	1.12414
M692T226_NEG	0.613005	0.524025	0.568751	0.560118	0.568348	0.602197	0.609478
M183T184_NEG	1.46781	1.08565	1.04353	1.0246	1.02412	1.02959	1.017
M236T644_NEG	0.717692	0.572648	0.696621	0.68561	0.67525	0.665086	0.666189
M291T46_NEG	0.361202	0.659946	0.84406	0.889375	0.873314	0.867644	0.867882
M240T46_NEG	0.656607	0.72593	0.707269	0.725082	0.71151	0.772814	0.847576
M237T651_NEG	0.666939	0.923298	0.875712	0.863517	0.848518	0.835091	0.863335
M746T227_NEG	0.267994	1.04511	1.10557	1.09329	1.08227	1.0645	1.06039
M277T32_NEG	0.278974	1.28377	1.25101	1.24616	1.23008	1.22889	1.22396
M211T63_NEG	0.899099	1.20081	1.17935	1.16518	1.15608	1.13643	1.12283
M229T758_NEG	0.105417	0.205074	0.322303	0.370004	0.622718	0.870543	1.00031
M458T149_NEG	1.69157	1.65642	1.581	1.55814	1.5712	1.56633	1.57259
M271T775_NEG	0.791749	0.799383	0.75775	0.745372	0.744869	0.732286	0.77463
M273T58_NEG	1.0298	1.01798	1.21755	1.20956	1.18941	1.19414	1.19453
M806T513_NEG	0.858527	0.68775	0.669042	0.656754	0.658031	0.652729	0.649944
M289T189_NEG	0.511591	1.00379	0.951465	1.03179	1.0162	1.0367	1.06235
M575T391_NEG	1.51623	1.47885	1.63756	1.63601	1.60913	1.58172	1.56809
M539T273_NEG	0.461142	1.01434	0.978363	0.962972	0.98754	0.991624	1.00863
M363T59_NEG	0.285012	0.686239	0.650971	0.642866	0.72865	0.772535	0.768693
M287T46_NEG	1.31322	0.976199	0.925766	0.908088	0.894699	0.880391	0.870759
M277T37_NEG	0.535223	0.780611	0.740674	0.835565	0.854211	0.855665	0.869286
M723T350_NEG	0.706276	0.556845	0.700772	0.698252	0.692243	0.700998	0.713592
M615T391_NEG	0.596588	0.860429	1.07066	1.1199	1.14881	1.13194	1.13842
M255T741_NEG	0.272113	0.378038	0.358301	0.35223	0.406082	0.448004	0.453218
M207T26_NEG	0.430281	0.458819	0.704576	0.70019	0.796598	0.793124	0.80274
M309T115_NEG	0.712452	1.58572	1.55542	1.5264	1.56976	1.55033	1.53512
M232T708_NEG	0.646468	0.624751	0.602157	0.642568	0.744391	0.919455	1.0355
M259T59_NEG	0.165438	0.614968	0.600995	0.592362	0.585503	0.575634	0.56865
M384T341_NEG	1.10113	1.6626	1.58305	1.55921	1.54773	1.54276	1.52659
M382T190_NEG	0.867416	1.08803	1.10151	1.11463	1.16378	1.23548	1.30331
M265T129_NEG	1.00208	0.827712	0.810636	0.795136	0.810725	0.7974	0.791599
M879T318_NEG	1.9096	2.33946	2.25226	2.21044	2.17154	2.14222	2.12252
M913T499_NEG	0.852684	0.626507	0.593797	0.582866	0.606895	0.620993	0.628792
M903T323_NEG	2.23131	2.55087	2.47067	2.42452	2.39185	2.35781	2.32961
M315T484_NEG	1.46585	1.48269	1.45532	1.44182	1.43472	1.41049	1.39692
M334T189_NEG	0.643602	1.13967	1.24417	1.23539	1.21397	1.22768	1.23083
M426T410_NEG	1.50167	1.10485	1.0749	1.06188	1.08563	1.08624	1.0914
M900T506_NEG	0.681711	0.513267	0.496262	0.506077	0.511996	0.524267	0.535952
M213T633_NEG	0.601636	1.52142	1.46044	1.45962	1.43735	1.41404	1.39856
M257T761_NEG	0.474009	0.480553	0.673476	0.686926	0.714631	1.12416	1.41993
M555T389_NEG	1.38036	1.23721	1.17315	1.169	1.14821	1.13252	1.12572
M401T386_NEG	1.38954	1.1809	1.15958	1.23867	1.33367	1.40148	1.5034
M603T170_NEG	0.323277	0.805271	0.77739	0.784089	0.769477	0.757283	0.749374
M402T147_NEG	0.452643	1.77128	1.86184	1.845	1.81608	1.82266	1.80908
M319T372_NEG	1.14706	0.947601	0.919089	0.901519	0.886917	0.872047	0.861462
M417T343_NEG	0.691666	1.08096	1.22505	1.24445	1.24399	1.26612	1.27535
M177T769_NEG	0.48924	0.865106	0.836273	0.843766	0.86733	0.872293	0.867688
M291T59_NEG	0.867288	0.738194	0.70108	0.689938	0.679198	0.735498	0.757223
M511T385_NEG	0.159943	0.408025	0.422667	0.47513	0.481787	0.501721	0.560065
M777T244_NEG	0.0767017	1.03369	1.00114	0.989368	0.988473	0.974071	0.962052
M781T351_NEG	1.17001	0.93593	0.897301	0.880295	0.892679	0.892032	0.90931
M177T742_NEG	1.70925	2.07204	2.20217	2.23019	2.26278	2.33543	2.36792
M253T719_NEG	0.0102282	0.540484	0.758791	0.789591	0.774864	0.774085	0.778465
M231T750_NEG	0.269569	0.871291	0.825761	0.851901	0.849995	0.835558	0.82667
M235T56_NEG	0.547411	0.51875	0.505702	0.517536	0.516521	0.536528	0.530136
M284T103_NEG	1.01665	0.943493	0.919065	0.9192	0.908156	0.897586	0.894124
M725T372_NEG	1.58321	1.16289	1.10578	1.0852	1.06608	1.04853	1.03682
M719T332_NEG	1.03663	0.808557	0.779013	0.773081	0.770926	0.782157	0.781921
M319T37_NEG	1.39811	1.05587	1.02806	1.0086	0.998537	0.981619	0.97025
M267T705_NEG	0.489152	1.0665	1.08797	1.11635	1.1335	1.21567	1.28888
M356T184_NEG	0.506903	1.30376	1.2425	1.21904	1.22426	1.20514	1.2122
M192T30_NEG	0.761924	0.73954	0.850745	0.838241	0.853901	0.875786	0.882317
M239T742_NEG	0.106656	0.120811	0.15725	0.158898	0.282248	0.686484	0.969415
M232T776_NEG	0.841615	0.64805	0.680224	0.724329	0.748018	0.7454	0.736386
M335T42_NEG	0.493559	0.748668	0.712557	0.702868	0.706883	0.696928	0.688318
M784T501_NEG	1.45784	1.83604	1.76964	1.74909	1.75617	1.78957	1.84688
M485T352_NEG	0.574478	0.615215	0.682783	0.765	0.755505	0.772614	0.814658
M284T342_NEG	0.36639	0.274107	0.262849	0.268334	0.308837	0.321284	0.321443
M173T50_NEG	0.636984	0.56664	0.651829	0.711377	0.780288	0.769422	0.78855
M551T451_NEG	1.59169	1.17954	1.12133	1.10057	1.15996	1.22977	1.34117
M782T430_NEG	0.105097	1.32327	1.26561	1.30108	1.3779	1.36842	1.35351
M270T143_NEG	1.28269	1.13693	1.1442	1.16109	1.14145	1.12652	1.1218
M793T391_NEG	0.99249	1.05566	1.26344	1.2869	1.26318	1.26183	1.24642
M238T66_2_NEG	0.712888	0.648742	0.682408	0.709296	0.696356	0.684548	0.677848
M239T769_NEG	0.41368	0.515396	0.523566	0.561867	0.668066	0.674017	0.671043
M514T201_NEG	1.45388	1.47121	1.40133	1.37509	1.35116	1.33096	1.35074
M265T42_NEG	0.9741	1.9268	1.82693	1.80756	1.82908	1.87899	1.92472
M646T372_NEG	1.31377	0.965056	0.940936	0.945742	0.96408	0.989983	1.01376
M391T231_NEG	1.2359	0.955543	0.923694	0.930277	0.919665	0.925308	1.00504
M419T348_NEG	1.68873	1.77794	1.68612	1.66795	1.64097	1.64375	1.6969
M409T376_NEG	0.852758	0.622544	0.59148	0.581182	0.633621	0.623548	0.627393
M316T133_NEG	0.259415	0.699287	0.77906	0.801138	0.812073	0.803479	0.80321
M314T137_NEG	0.953507	0.880732	1.05739	1.22272	1.29283	1.297	1.40559
M289T278_NEG	1.54328	1.41962	1.42702	1.39999	1.40263	1.37874	1.36193
M357T288_NEG	0.323344	0.23596	0.414445	0.45357	0.445089	0.455728	0.570498
M244T178_NEG	0.356734	0.543812	0.617014	0.752619	0.814263	0.9315	1.01308
M455T41_NEG	0.952565	1.12191	1.0657	1.10014	1.2236	1.3016	1.34266
M426T231_NEG	0.575169	1.52222	1.46807	1.44118	1.41419	1.39531	1.37986
M563T182_NEG	1.12031	0.865414	0.823822	0.81443	0.825473	0.819396	0.814124
M523T286_NEG	0.679096	0.596771	0.578673	0.698078	0.820691	0.877741	0.887707
M239T304_NEG	0.860925	0.778883	0.738586	0.814864	0.882758	0.985881	1.01968
M177T15_NEG	0.268341	1.31902	1.26757	1.25688	1.25087	1.25074	1.24463
M256T749_NEG	0.742688	0.614501	0.588278	0.577048	0.57548	0.666257	0.69661
M737T326_NEG	1.74313	1.54927	1.47584	1.44929	1.45535	1.44645	1.44289
M555T464_NEG	1.41287	1.03199	1.00165	0.983283	1.02469	1.05376	1.10073
M369T425_NEG	0.306748	0.730519	0.703065	0.69559	0.682832	0.696238	0.703701
M267T193_NEG	0.94861	0.999513	1.04006	1.03484	1.01974	1.12146	1.235
M356T195_NEG	1.52337	1.17682	1.13108	1.12459	1.1036	1.09552	1.11408
M198T669_NEG	0.783888	0.617895	0.664592	0.68303	0.842042	1.14823	1.43291
M376T168_NEG	0.146331	0.404381	0.593666	0.584765	0.575318	0.570011	0.564329
M509T303_NEG	0.164867	0.289916	0.286547	0.452075	0.448751	0.613329	0.609694
M357T274_NEG	1.14628	1.37854	1.41417	1.38741	1.38954	1.37834	1.38621
M183T714_NEG	0.176342	1.04274	1.05744	1.03718	1.01909	1.02147	1.04638
M1183T294_NEG	0.962209	0.87172	0.850768	0.847662	0.85339	0.960397	0.949058
M585T232_NEG	0.311263	0.773025	0.739601	0.725728	0.786336	0.779088	0.770088
M391T412_NEG	0.32738	0.566525	0.800049	0.932553	0.92475	0.957025	0.962029
M467T238_NEG	0.0689792	1.23774	1.2461	1.22847	1.27817	1.27341	1.25768
M661T193_NEG	0.102273	0.083715	0.548268	0.539754	0.53561	0.527249	0.527457
M677T277_NEG	0.203837	0.188255	0.192491	0.269021	0.267691	0.272284	0.426812
M268T153_NEG	0.0194962	1.0539	1.00302	1.00305	0.985596	0.970353	0.958813
M827T362_NEG	0.710862	0.653918	0.690157	0.677618	0.694346	0.688955	0.682871
M1187T207_NEG	0.00594008	0.704048	0.672827	0.692089	0.680573	0.674305	0.667278
M773T261_NEG	1.51411	1.36698	1.32668	1.3074	1.3392	1.31636	1.31138
M924T458_NEG	0.97924	2.29297	2.35983	2.31511	2.29343	2.25503	2.23439
M325T154_NEG	0.517936	1.28409	1.23941	1.21609	1.19349	1.17327	1.15954
M127T776_NEG	1.18632	1.37453	1.388	1.40939	1.42351	1.43174	1.46951
M663T235_NEG	0.506833	1.12236	1.20518	1.18429	1.16924	1.15594	1.14377
M843T215_NEG	0.441803	0.589503	0.599063	0.595038	0.592794	0.5859	0.738128
M599T226_NEG	1.35878	1.80575	1.75524	1.76913	1.74371	1.72124	1.71521
M181T193_NEG	0.461393	0.401499	0.590998	0.617892	0.64466	0.830567	0.912852
M639T179_NEG	1.18379	0.867666	0.822332	0.822338	0.810617	0.796814	0.803745
M425T226_NEG	0.0220642	1.04173	0.997526	0.982376	0.968836	0.963772	0.951963
M543T251_NEG	1.80944	1.76017	1.67108	1.63923	1.6117	1.61588	1.62103
M371T353_NEG	0.491852	0.395348	0.405019	0.84219	1.20458	1.5514	1.80086
M229T730_NEG	0.299415	0.456296	0.583528	0.71151	0.772882	0.776177	0.864966
M366T346_NEG	0.172197	0.138536	0.13132	0.311171	0.466146	0.516708	0.517313
M841T230_NEG	1.05424	1.59404	1.62283	1.59334	1.56403	1.54884	1.55258
M601T220_NEG	0.237415	0.905163	0.865293	0.856206	0.84395	0.831891	0.821619
M708T538_NEG	2.13854	1.99684	1.92291	1.88746	1.85217	1.82059	1.80027
M833T242_NEG	0.115014	0.179985	0.46393	0.468365	0.481811	0.499534	0.615756
M820T412_NEG	0.662969	0.50222	0.510819	0.543106	0.577504	0.683799	0.870105
M571T240_NEG	0.417449	0.322036	0.469588	0.572212	0.564878	0.58849	0.581648
M865T349_1_NEG	0.798799	0.632262	0.691129	0.731553	0.846972	0.840652	0.839817
M592T305_NEG	1.12324	1.23479	1.25782	1.23616	1.23169	1.27165	1.25997
M383T59_NEG	0.00457926	0.123928	0.118465	0.204141	0.592108	0.73039	0.721374
M316T36_NEG	0.289241	0.468609	0.753961	0.751629	0.737709	0.764978	0.808944
M180T15_NEG	1.64662	1.93423	1.98016	2.01661	2.01139	1.98711	2.01534
M675T362_NEG	0.744482	0.675198	0.705859	0.692386	0.689431	0.679453	0.696349
M529T298_NEG	0.1439	0.560819	0.598957	0.610289	0.683796	0.678359	0.673638
M1087T294_NEG	0.542807	1.28425	1.25156	1.22822	1.22702	1.22652	1.21865
M633T352_NEG	0.694957	0.507231	0.494829	0.493537	0.51249	0.506384	0.525508
M393T367_NEG	2.20795	1.79017	1.71319	1.69021	1.67978	1.70802	1.731
M359T274_NEG	0.986045	1.17772	1.25385	1.25711	1.23364	1.24048	1.25682
M585T204_NEG	0.689825	0.951292	1.18973	1.17486	1.15794	1.13911	1.1351
M179T152_NEG	0.0347853	0.943708	0.962896	0.947158	0.92944	0.917159	0.910788
M635T359_NEG	0.973027	0.760258	0.763826	0.756308	0.763282	0.750318	0.750326
M555T221_NEG	0.891242	1.44735	1.37362	1.38188	1.35993	1.33788	1.34334
M135T201_NEG	1.40955	1.65281	1.56711	1.5526	1.52634	1.50279	1.48423
M428T247_NEG	1.65635	1.46739	1.40098	1.38299	1.362	1.33878	1.32225
M367T204_NEG	0.0480424	1.06772	1.03385	1.01915	1.00915	0.999004	0.994074
M505T350_NEG	1.42048	1.24795	1.19632	1.22552	1.20849	1.19071	1.2039
M154T771_NEG	0.118368	0.22991	0.248073	0.257747	0.313776	0.349345	0.633821
M321T17_NEG	1.50551	1.67987	1.68042	1.67434	1.77616	1.83614	1.948
M343T243_NEG	0.421598	0.496691	0.540502	0.686094	0.691617	0.817169	0.836754
M196T174_NEG	0.83823	0.817819	0.809133	0.798635	0.78879	0.777845	0.768518
M566T294_NEG	0.608873	0.448522	0.436198	0.456184	0.447642	0.586963	0.667338
M665T348_NEG	1.02812	2.00766	1.91996	1.88394	1.85127	1.87709	1.86574
M233T765_NEG	0.448582	0.3428	0.673799	0.681794	0.669721	0.6883	0.818001
M143T89_NEG	1.68754	1.34109	1.27608	1.25786	1.23485	1.21865	1.21106
M521T353_NEG	0.449393	0.589937	0.660271	0.760016	0.753446	0.775392	0.822141
M585T356_2_NEG	0.243822	0.188637	0.282904	0.279989	0.275165	0.273163	0.302508
M183T16_NEG	0.00258703	0.195502	0.352457	0.527511	0.628254	0.664011	0.660644
M419T57_NEG	0.936307	1.54727	1.56454	1.53478	1.50895	1.51221	1.57248
M477T251_NEG	0.424924	0.500188	0.505474	0.514015	0.506478	0.548377	0.706097
M255T772_NEG	0.546297	0.550878	0.549964	0.560812	0.579979	0.612306	0.812854
M563T356_NEG	0.772125	0.590152	0.693632	0.681527	0.674152	0.705889	0.76786
M435T134_NEG	0.279292	0.423972	0.420131	0.422114	0.415193	0.436422	0.468776
M787T471_NEG	1.64689	1.25503	1.19448	1.18877	1.25837	1.28522	1.3389
M160T681_NEG	0.690421	1.4368	1.41704	1.49552	1.62875	1.62875	1.65763
M261T45_NEG	0.0982149	0.174546	0.263265	0.293111	0.302253	0.380636	0.414293
M277T200_NEG	0.508608	1.66976	1.58996	1.55959	1.53484	1.51684	1.50781
M939T501_NEG	1.1356	0.851345	0.853854	0.83856	0.822867	0.809325	0.880566
M745T407_NEG	0.132921	0.536993	0.51002	0.500247	0.545847	0.679331	0.793576
M231T714_NEG	0.249642	0.863585	0.946663	0.965325	1.04712	1.1401	1.17817
M336T139_NEG	0.112896	0.842766	0.798925	0.783707	0.873223	1.03735	1.11423
M257T727_NEG	0.0262238	0.476146	0.60654	0.628405	0.679339	0.967932	1.39258
M487T216_NEG	0.0924545	0.884879	0.906119	0.948666	0.939724	0.949197	0.959616
M703T362_NEG	0.849219	0.94362	0.89434	0.881933	0.866769	0.85655	0.867595
M753T347_NEG	1.30023	1.01605	0.96414	0.957852	0.952415	0.943944	0.941526
M393T368_NEG	2.47658	2.28175	2.1773	2.13616	2.10002	2.07662	2.06615
M537T323_NEG	0.123827	0.648066	0.704936	0.791429	0.868268	0.874364	0.871891
M229T707_NEG	0.486626	0.36357	0.379737	0.431438	0.426365	0.640302	0.71019
M587T362_NEG	1.73746	1.35893	1.3297	1.31525	1.30246	1.28267	1.26727
M1119T394_2_NEG	0.736625	0.550702	0.620129	0.628193	0.860012	1.07634	1.21319
M777T375_NEG	1.79896	1.38792	1.34451	1.32763	1.31592	1.30745	1.29141
M807T338_NEG	0.162528	0.140321	0.256207	0.385958	0.392167	0.571451	0.605338
M340T144_NEG	1.42661	1.22824	1.19644	1.17868	1.1866	1.19286	1.18432
M239T57_NEG	0.820491	0.901658	0.918884	0.932007	0.931746	0.930662	0.919236
M539T151_NEG	0.576936	1.08907	1.04852	1.02992	1.01202	1.00131	0.990242
M360T153_NEG	0.835555	2.2793	2.29456	2.32694	2.40303	2.44858	2.49668
M747T227_NEG	1.22962	1.56113	1.56863	1.55387	1.54039	1.51482	1.5284
M219T138_NEG	0.577048	1.51251	1.48864	1.48987	1.47173	1.45764	1.44186
M599T254_NEG	0.794363	0.871277	0.827673	0.813463	0.813876	0.838908	0.915676
M178T744_NEG	0.151115	0.346212	0.33198	0.342387	0.392492	0.455472	0.527587
M751T347_NEG	1.24702	0.991182	0.939342	0.927626	0.914305	0.900068	0.890571
M335T150_NEG	0.925662	1.72489	1.65539	1.62368	1.61727	1.5897	1.58233
M227T45_NEG	0.851988	1.04895	0.996389	1.03256	1.09062	1.07208	1.06425
M175T14_NEG	0.273201	0.474511	0.449734	0.447587	0.444357	0.449344	0.496466
M122T56_NEG	1.82516	1.92043	1.91966	1.89105	1.90904	1.87725	1.8549
M560T439_NEG	0.948886	0.729495	0.844936	0.828746	0.813462	0.844812	0.846976
M737T215_NEG	0.248778	0.814777	0.790722	0.784338	0.844211	0.863015	0.894614
M479T233_NEG	1.71151	2.36947	2.24828	2.20972	2.19372	2.16114	2.13472
M261T703_NEG	0.717143	0.596076	0.572527	0.581907	0.590141	0.591744	0.584439
M398T181_NEG	1.09889	0.806057	0.781472	0.767054	0.780154	0.766844	0.763306
M515T196_NEG	1.55085	1.2057	1.21881	1.29137	1.34316	1.32529	1.31351
M567T261_NEG	0.514236	0.443524	0.753969	0.761984	0.776531	0.840469	0.845787
M217T39_NEG	0.80313	1.09398	1.07247	1.06646	1.09653	1.10418	1.27978
M627T291_NEG	0.997861	0.907577	0.923685	0.906625	0.890063	0.887877	0.898789
M1021T293_NEG	0.138815	0.179986	0.278477	0.309642	0.373518	0.415877	0.551197
M1071T358_NEG	2.11889	1.72247	1.67825	1.6493	1.61863	1.59445	1.5748
M429T153_NEG	0.0586788	0.930681	0.882009	0.86672	0.850797	0.844101	0.913564
M299T298_NEG	0.658167	0.496646	0.486654	0.521844	0.535371	0.674984	0.681194
M268T143_NEG	0.90323	0.666214	0.702089	0.688967	0.737833	0.756743	0.815873
M302T83_NEG	1.41564	1.92285	2.16081	2.13948	2.13242	2.09812	2.07234
M676T287_NEG	0.638463	0.567334	0.538751	0.546893	0.538425	0.543262	0.548397
M322T143_NEG	0.409271	0.531748	0.52799	0.640327	0.669103	0.708939	0.727099
M411T298_NEG	0.311574	1.37689	1.31532	1.31289	1.35985	1.38369	1.37691
M300T26_NEG	0.95834	0.932958	0.931804	0.914159	0.901502	0.921025	0.926862
M97T34_NEG	0.51996	0.674903	0.726839	0.715862	0.755862	0.822667	0.876224
M675T431_NEG	1.41704	1.15084	1.15545	1.15255	1.17779	1.15775	1.15409
M575T446_NEG	1.66879	1.51045	1.52381	1.50043	1.48812	1.48168	1.53843
M503T246_NEG	1.10199	0.844071	0.809026	0.816069	0.813204	0.801748	0.830006
M829T245_NEG	0.150603	0.9171	1.00736	1.11706	1.09726	1.08758	1.08417
M264T175_NEG	1.14397	1.00879	1.03318	1.03272	1.05691	1.06117	1.05297
M919T423_NEG	1.40631	1.03035	0.987018	0.970927	0.979377	0.970683	0.971661
M861T290_NEG	0.61444	1.12005	1.16652	1.14664	1.15268	1.13577	1.12297
M863T133_NEG	0.224285	1.09725	1.04263	1.03543	1.02407	1.0227	1.01333
M553T391_NEG	0.685902	1.04859	1.01346	1.01132	0.995506	0.987807	1.02302
M238T43_NEG	1.16183	0.84833	0.805436	0.815376	0.801727	0.792279	0.813663
M139T159_NEG	1.55604	1.18652	1.12446	1.10442	1.1029	1.11165	1.13275
M350T152_2_NEG	0.76915	0.818817	0.776014	0.771949	0.761532	0.776197	0.803354
M179T15_NEG	0.620196	0.709704	0.678827	0.697584	0.684952	0.68947	0.741851
M709T450_NEG	1.55764	1.36302	1.4572	1.4311	1.4073	1.38731	1.38299
M565T163_NEG	0.706329	1.10514	1.08628	1.06645	1.06143	1.05617	1.04434
M707T329_NEG	1.66159	1.23972	1.17697	1.16639	1.14789	1.14139	1.13108
M359T154_NEG	1.21618	1.12186	1.13879	1.16904	1.14767	1.12895	1.12268
M420T187_NEG	0.507474	1.10656	1.28712	1.29244	1.28937	1.27982	1.26415
M273T273_NEG	0.657821	0.952469	0.931868	0.920369	0.903449	0.902314	0.942929
M565T368_NEG	0.799931	0.583628	0.688249	0.694286	0.706046	0.762142	0.754752
M237T188_NEG	0.839937	1.17603	1.15383	1.13225	1.11185	1.10206	1.09195
M626T444_NEG	1.5649	1.19733	1.13812	1.12082	1.15214	1.13351	1.13716
M267T276_NEG	1.40456	1.02566	0.980679	0.968824	0.950966	0.94701	0.949641
M678T416_NEG	1.00873	0.747562	0.709787	0.698373	0.685307	0.674694	0.775221
M417T248_NEG	0.722953	1.6415	1.60207	1.57391	1.54938	1.52741	1.51101
M1119T394_4_NEG	0.743018	0.557438	0.633326	0.640438	0.868901	1.09136	1.23459
M587T356_1_NEG	1.31261	1.88143	1.97701	1.95167	1.91591	1.88451	1.8812
M631T396_NEG	0.870802	1.09437	1.08624	1.06928	1.04967	1.15294	1.27073
M304T83_NEG	1.06083	1.42359	1.68673	1.66095	1.64709	1.61931	1.60228
M275T46_NEG	0.75188	0.73073	0.703928	0.693066	0.73392	0.804153	0.872783
M259T774_NEG	0.824874	1.5489	1.50912	1.49469	1.52846	1.52285	1.51779
M505T328_NEG	0.874079	0.809326	0.767535	0.759471	0.748297	0.764918	0.76149
M257T248_NEG	1.01976	1.47295	1.39914	1.38931	1.36387	1.35733	1.34959
M479T175_NEG	0.906569	0.765956	0.73317	0.720483	0.744209	0.740116	0.758208
M233T70_NEG	0.694311	0.86084	0.826164	0.811056	0.804373	0.792169	0.782404
M220T43_NEG	1.96906	1.57693	1.51601	1.50734	1.50092	1.5234	1.59841
M183T774_NEG	0.429182	0.548386	0.533424	0.573318	0.645241	0.640513	0.687662
M735T391_NEG	0.764691	0.906478	1.19065	1.247	1.26019	1.23872	1.24377
M511T148_NEG	0.186591	0.281761	0.276958	0.470935	0.573106	0.719471	0.771201
M171T45_NEG	1.018	0.906915	0.859715	0.850668	0.840918	0.837543	0.828435
M172T26_NEG	0.951064	1.46592	1.50366	1.51945	1.53244	1.54084	1.58443
M75T31_NEG	0.819077	0.601257	0.625422	0.808925	0.862825	0.888359	0.877647
M530T38_NEG	1.19732	0.975801	0.925641	0.961519	0.971345	1.14664	1.3387
M486T192_NEG	1.09843	0.83268	0.905492	0.910788	0.942212	0.989925	1.01638
M721T182_NEG	2.21864	2.80044	2.77803	2.76724	2.71848	2.68123	2.65771
M258T646_NEG	0.0843014	0.208809	0.211083	0.222811	0.341822	0.472074	0.473261
M185T34_2_NEG	0.990064	1.36609	1.39081	1.38656	1.36803	1.3455	1.33555
M787T228_NEG	0.191262	0.759352	0.858943	0.908359	0.898865	0.892234	0.893418
M837T376_NEG	1.42149	1.04551	0.993273	0.994449	0.99691	0.993044	0.982348
M391T291_NEG	0.242765	0.183518	0.293697	0.393435	0.390307	0.397552	0.451693
M669T250_NEG	0.95526	0.842493	0.799826	0.790398	0.815641	0.808504	0.798829
M335T417_NEG	0.00760831	0.28571	0.400359	0.567924	0.821063	1.04411	1.22346
M858T509_NEG	0.950182	1.03513	1.05511	1.10767	1.10959	1.10253	1.15224
M239T301_NEG	1.34391	0.990623	0.939124	0.945311	0.94476	0.977032	1.06632
M597T372_NEG	0.72875	0.581554	0.636001	0.625768	0.624852	0.618987	0.621722
M581T304_NEG	1.04746	1.03104	0.995902	1.01527	1.00558	0.988434	0.976561
M684T410_NEG	0.793387	0.644034	0.618795	0.608337	0.612728	0.608503	0.648128
M320T183_NEG	1.01414	0.907319	0.901889	0.90248	0.888497	0.897675	0.899595
M374T140_NEG	1.09988	1.53678	1.46612	1.43972	1.44133	1.47931	1.50696
M395T236_NEG	1.39526	1.95548	1.89054	1.88035	1.84587	1.82219	1.80705
M319T168_NEG	0.387749	1.1329	1.07533	1.05485	1.03675	1.01906	1.00847
M619T208_NEG	1.23164	0.898842	0.865635	0.853634	0.84327	0.836089	0.826627
M665T294_NEG	2.20375	2.12478	2.03585	1.99959	1.96215	1.94938	1.9431
M152T645_1_NEG	1.06323	0.906693	0.870284	0.854943	0.839866	0.829655	0.973753
M317T252_NEG	0.512545	0.99035	0.98657	0.978675	0.960725	0.947402	0.942497
M612T190_NEG	1.25859	1.11894	1.0607	1.05401	1.03736	1.03028	1.03907
M350T356_NEG	0.522553	0.403758	0.389594	0.39197	0.385483	0.406077	0.492238
M263T248_NEG	0.0933507	0.631099	0.625519	0.680721	0.675176	0.663796	0.675877
M889T485_NEG	1.5408	1.1313	1.07736	1.06242	1.14355	1.21656	1.25963
M541T358_2_NEG	0.893219	1.24582	1.26384	1.27121	1.26053	1.24257	1.22761
M837T283_NEG	0.247308	1.03849	1.02622	1.04012	1.026	1.01156	0.999132
M719T362_NEG	1.6095	1.34499	1.33887	1.32257	1.31704	1.30947	1.32214
M473T306_NEG	1.04969	0.776656	0.761047	0.748865	0.737622	0.76417	0.804234
M642T431_NEG	1.37726	1.02559	0.976393	0.970487	0.977716	0.961584	0.987636
M631T452_NEG	1.8541	1.67919	1.60553	1.58365	1.63275	1.67624	1.81521
M695T391_NEG	0.748523	0.579464	0.558121	0.556831	0.546424	0.644182	0.762282
M519T220_NEG	0.785045	0.938796	1.20823	1.1928	1.17046	1.19336	1.30978
M175T770_NEG	0.537452	0.582427	0.552252	0.543373	0.590423	0.583837	0.584211
M479T268_NEG	1.12236	1.00032	1.00874	1.00551	1.09015	1.20157	1.30687
M840T493_NEG	1.28447	1.66464	1.64379	1.61319	1.58823	1.57806	1.56367
M998T413_NEG	1.00976	0.789515	0.748319	0.73482	0.731482	0.721859	0.753725
M274T25_NEG	1.39709	1.04975	0.994958	0.976622	0.96662	0.9908	0.98228
M451T466_NEG	1.08357	0.798624	0.803341	0.81657	0.877284	0.988573	1.07627
M430T236_NEG	0.345653	1.13989	1.17084	1.14844	1.12881	1.11021	1.10414
M269T176_NEG	0.936184	1.00319	0.950758	0.932995	0.915525	1.00603	1.19674
M259T751_NEG	0.111393	1.12212	1.19423	1.25692	1.38935	1.39296	1.38244
M274T58_NEG	0.869944	1.3712	1.31027	1.28898	1.26637	1.28436	1.3181
M549T249_NEG	0.620957	1.08563	1.03925	1.02269	1.06874	1.22251	1.28248
M444T168_NEG	2.01346	1.8054	1.73789	1.70458	1.679	1.65553	1.66627
M554T390_NEG	0.737646	0.546975	0.733419	0.727595	0.714105	0.702459	0.704122
M385T123_NEG	0.0296297	0.0266452	0.121695	0.128611	0.200887	0.200844	0.237241
M859T502_NEG	0.104632	0.314098	0.352849	0.486357	0.538111	0.574064	0.767966
M178T15_NEG	0.511977	1.10261	1.04618	1.04388	1.0292	1.01617	1.01378
M175T737_NEG	0.210288	0.458333	0.454228	0.583621	0.83388	0.859958	0.860985
M151T151_NEG	0.270553	0.973997	0.943299	0.930414	0.913857	0.898274	0.889457
M133T656_1_NEG	0.444184	0.647699	0.626393	0.654849	0.668011	0.722176	0.783373
M449T330_NEG	0.0431998	0.363349	0.623971	0.612102	0.611052	0.613463	0.61282
M248T47_NEG	0.810894	0.747293	0.816799	0.829509	0.814287	0.800429	0.79059
M466T275_NEG	0.323794	1.31956	1.26999	1.25436	1.23232	1.2449	1.23707
M197T24_NEG	0.955524	0.810542	0.825451	0.813337	0.841652	0.841077	0.863703
M871T499_NEG	0.685556	0.506221	0.560316	0.578377	0.634305	0.654344	0.834122
M422T164_NEG	1.05168	0.814887	0.80221	0.800775	0.806411	0.856962	0.917572
M911T495_NEG	0.232042	0.533045	0.570399	0.559529	0.566814	0.562598	0.630816
M717T210_NEG	1.06361	0.994018	1.14729	1.12541	1.10485	1.08665	1.09872
M131T35_NEG	0.228333	0.746272	0.707369	0.713873	0.709806	0.757812	0.774147
M509T318_NEG	0.513644	0.741378	0.776388	0.942382	1.08009	1.0965	1.14889
M281T67_NEG	1.01587	1.48063	1.44549	1.41897	1.39457	1.37262	1.36453
M938T412_NEG	0.11448	1.07082	1.05024	1.03203	1.01504	1.00301	1.01356
M99T57_NEG	0.34701	1.07424	1.16754	1.21473	1.21329	1.19283	1.18785
M363T159_NEG	1.82139	2.13264	2.03035	2.00561	2.06813	2.18816	2.28678
M656T207_NEG	0.984495	0.94516	0.897866	0.887787	0.872917	0.861471	0.88901
M1075T329_NEG	1.78221	1.74689	1.7987	1.78652	1.75611	1.75184	1.73072
M515T368_NEG	0.803442	0.840686	0.929357	0.915519	0.909984	0.899847	0.89652
M259T16_NEG	0.332165	0.39251	0.404694	0.4137	0.429119	0.421904	0.456799
M348T200_NEG	0.5782	0.508594	0.543677	0.583593	0.57273	0.620132	0.629378
M235T170_NEG	1.06487	1.17748	1.1159	1.09752	1.09742	1.24894	1.37273
M211T20_NEG	0.549362	0.849082	0.955434	1.119	1.58369	1.79106	1.92653
M733T204_NEG	0.141394	0.541474	0.519644	0.553209	0.543225	0.665811	0.747469
M177T706_NEG	0.224707	0.566933	0.566194	0.562998	0.559383	0.624622	0.65088
M179T773_NEG	1.36553	1.07614	1.05486	1.04322	1.09851	1.08834	1.07597
M229T270_NEG	1.08202	0.792419	0.795819	0.874425	0.909178	1.01924	1.14377
M295T172_NEG	1.11682	0.854909	0.811872	0.837713	0.949004	0.943118	0.942175
M287T58_NEG	1.12787	0.863581	0.820059	0.805416	0.792311	0.780698	0.771052
M445T374_NEG	1.1082	0.922043	0.881131	0.864266	0.850336	0.837161	0.842301
M983T223_NEG	0.34558	1.00466	0.952175	0.988715	0.976061	0.96502	0.956411
M350T181_NEG	0.95853	1.11867	1.14432	1.13608	1.12044	1.10612	1.09588
M911T205_NEG	0.782757	0.665578	0.687338	0.675075	0.825216	0.858476	0.894716
M317T46_NEG	1.59528	1.6996	1.62219	1.6479	1.63568	1.63882	1.68248
M555T296_NEG	1.08732	1.61664	1.53553	1.51513	1.48924	1.46575	1.46469
M797T210_NEG	1.55128	1.64097	1.77074	1.73721	1.70684	1.70479	1.69423
M264T127_NEG	0.237581	1.27316	1.20889	1.18587	1.16736	1.1522	1.13944
M462T161_NEG	0.87631	0.74625	0.804936	0.792655	0.793091	0.905879	1.17514
M305T59_NEG	0.0718986	0.227133	0.30247	0.302554	0.366723	0.361906	0.711931
M209T20_NEG	0.826483	0.979867	0.931565	0.918179	0.937402	1.0593	1.18148
M673T304_NEG	0.558617	1.59867	1.55681	1.53887	1.57109	1.54467	1.52936
M459T373_NEG	0.977347	0.931426	1.16572	1.14628	1.12544	1.13177	1.12287
M502T426_NEG	0.695421	0.517521	0.490977	0.48304	0.475834	0.529696	0.718658
M122T120_NEG	0.770406	1.26084	1.36287	1.34517	1.35259	1.50641	1.69
M368T191_NEG	1.71249	1.31156	1.25572	1.26027	1.27321	1.26236	1.26205
M415T241_NEG	1.31422	1.52682	1.67645	1.64859	1.65094	1.67123	1.71681
M641T267_NEG	0.66364	0.55739	0.547637	0.594821	0.700487	0.932454	1.03725
M767T373_NEG	1.18276	1.15365	1.10102	1.12372	1.10322	1.0847	1.08874
M719T210_NEG	1.14058	1.06632	1.18569	1.16298	1.14246	1.13179	1.1223
M731T492_NEG	0.669421	0.500212	0.602844	0.627902	0.621245	0.631779	0.662222
M376T218_NEG	0.746656	1.61508	1.56229	1.53238	1.50741	1.48464	1.47022
M398T375_NEG	1.8467	1.51427	1.4501	1.42278	1.42255	1.41972	1.4024
M427T247_NEG	0.106682	0.291837	0.365246	0.424081	0.618388	0.852845	1.03052
M345T226_NEG	0.222248	0.333806	0.46996	0.470895	0.4622	0.478176	0.535778
M255T705_NEG	0.00948974	0.11018	0.673664	0.899576	1.17464	1.27061	1.29577
M234T705_NEG	0.671899	0.84352	0.80284	0.789597	0.803317	0.900223	1.02815
M729T320_NEG	1.73636	1.30545	1.23719	1.22284	1.20749	1.19215	1.17745
M611T188_NEG	0.296557	1.01509	0.991059	0.985961	0.979439	0.965303	0.95683
M277T134_NEG	0.113474	0.275749	0.507749	0.631552	0.644965	0.676091	0.674745
M226T51_NEG	0.678412	0.750276	0.755794	0.741397	0.776352	0.785601	0.857064
M545T213_NEG	1.3125	0.980752	0.935837	0.917906	0.906635	0.957389	0.98729
M509T279_NEG	1.01617	0.829426	0.822689	0.812571	0.818305	0.81528	0.814358
M435T24_NEG	0.897079	1.78495	1.72086	1.70718	1.67579	1.65325	1.63803
M223T148_NEG	1.30314	1.07251	1.22903	1.26779	1.52606	1.61247	1.71504
M450T148_NEG	0.074496	0.423822	0.409776	0.460488	0.56656	0.557206	0.590357
M185T34_3_NEG	1.0645	1.33513	1.35061	1.33062	1.32887	1.30823	1.29244
M236T58_NEG	1.22791	0.92567	0.878731	0.870952	0.920585	0.980884	0.99364
M533T368_NEG	1.05215	0.882413	1.01933	1.0435	1.03367	1.06465	1.05546
M432T162_NEG	0.548978	0.807517	0.879285	0.921425	0.953621	0.962131	0.953034
M1061T338_NEG	0.749964	0.633211	0.637557	0.655101	0.822458	0.817831	0.816242
M527T341_NEG	0.0103895	0.705583	0.685013	0.676602	0.673708	0.687566	0.742489
M395T415_NEG	1.05958	1.39174	1.32162	1.29837	1.27448	1.25548	1.24623
M405T203_NEG	1.5383	1.4152	1.41064	1.38366	1.36771	1.35179	1.3694
M663T220_NEG	0.406585	0.751419	0.718725	0.71299	0.709319	0.763552	0.761389
M291T23_NEG	0.252339	0.80494	0.794116	0.838007	0.83576	0.828303	0.820559
M233T31_NEG	0.230931	0.171604	0.21213	0.311755	0.412179	0.426397	0.531209
M159T10_NEG	0.516453	1.41038	1.49669	1.49417	1.50426	1.48424	1.46629
M520T191_NEG	1.19967	0.88424	0.992682	0.976127	0.95838	0.943694	0.934074
M256T307_NEG	1.03918	0.827885	0.785527	0.77711	0.770376	0.771658	0.762199
M541T450_NEG	1.27951	0.936534	0.916887	0.90318	0.941569	0.981276	1.05041
M368T346_NEG	1.11786	0.817055	0.78764	1.00769	1.2182	1.36927	1.51442
M282T138_1_NEG	0.289416	0.953134	1.08319	1.12738	1.29198	1.43983	1.57513
M887T498_NEG	0.370349	0.965528	1.01645	1.0403	1.09232	1.12207	1.1294
M179T26_NEG	0.0998325	0.189918	0.473311	0.551853	0.946374	1.43231	1.8757
M359T43_NEG	0.401713	0.293459	0.635132	0.666448	0.828066	0.856942	0.855421
M386T186_NEG	0.494433	0.363654	0.470375	0.52655	0.857231	0.851322	0.858657
M253T693_NEG	0.737238	0.810116	0.80662	0.798798	0.801761	0.884815	0.981552
M233T12_NEG	0.603279	0.4506	0.427448	0.419546	0.426369	0.427025	0.457464
M243T332_NEG	0.745434	0.74705	0.836232	0.839436	0.894251	0.922252	0.938459
M945T460_NEG	0.229361	0.774513	0.774637	0.76222	0.796865	0.810867	0.832582
M529T369_NEG	1.40014	1.02249	0.986341	0.990438	0.972292	0.955724	0.963688
M169T27_NEG	0.825628	0.612885	0.665312	0.734836	0.831196	1.00857	1.0656
M340T34_NEG	1.32922	0.995271	0.99611	1.00424	0.985649	0.968915	0.961434
M157T90_NEG	1.80081	1.48323	1.4057	1.37984	1.38874	1.38663	1.38119
M600T351_NEG	0.0679002	0.117136	0.486943	0.523964	0.618355	0.623514	0.633985
M370T174_NEG	0.379147	0.855118	0.814081	0.807181	0.795051	0.781489	0.775782
M495T214_NEG	1.28843	1.07893	1.2084	1.21146	1.22016	1.2424	1.27721
M179T728_NEG	0.123629	0.281669	0.448693	0.448415	0.449436	0.792578	1.3885
M557T486_NEG	1.16115	2.22145	2.1056	2.08086	2.06592	2.03119	2.00946
M154T740_NEG	0.184993	0.563295	0.538226	0.540539	0.532863	0.524549	0.535309
M988T369_NEG	0.50077	0.947679	0.904748	0.942624	0.99974	0.989432	0.987039
M361T217_NEG	1.01449	0.775122	0.741587	0.727508	0.745611	0.736231	0.779591
M371T166_NEG	0.971313	1.24837	1.21213	1.18973	1.16978	1.15987	1.17892
M799T423_NEG	1.09594	0.980079	0.962192	0.964369	1.00597	1.01028	1.02938
M131T643_NEG	1.02645	1.16885	1.1805	1.16901	1.1505	1.13165	1.11778
M803T375_NEG	1.463	1.28186	1.21744	1.22953	1.2128	1.2001	1.1853
M411T246_2_NEG	0.349067	0.883618	1.01202	1.00835	0.99879	0.990513	0.981532
M161T25_NEG	1.45659	1.44603	1.47088	1.47121	1.58475	1.75454	1.88989
M725T368_1_NEG	0.563535	0.412685	0.477626	0.500417	0.493849	0.648866	0.646855
M387T206_NEG	1.04479	0.771743	0.73912	0.774373	0.770571	0.762153	0.7534
M286T180_NEG	2.04173	1.70062	1.61446	1.58444	1.55477	1.53046	1.51659
M577T379_NEG	1.25816	0.926814	0.995854	0.976956	0.979729	0.978317	0.981881
M792T510_NEG	0.394473	0.669794	0.644355	0.632949	0.638553	0.637493	0.633478
M152T159_NEG	1.41856	1.04146	1.00212	0.985503	0.980147	0.989695	1.01455
M166T37_NEG	0.588545	0.436969	0.433654	0.444446	0.466091	0.732559	0.92289
M205T26_NEG	0.891745	1.16217	1.10799	1.10793	1.23084	1.2785	1.26375
M260T57_NEG	0.462461	0.750561	0.770481	0.784916	0.786113	0.774119	0.773864
M430T167_NEG	0.76255	1.0264	0.97948	0.978563	0.995232	1.01919	1.01029
M535T181_NEG	0.191442	1.5688	1.55281	1.55191	1.55804	1.59134	1.60857
M97T58_NEG	0.281692	1.03287	1.03594	1.05288	1.14351	1.21105	1.20489
M469T291_2_NEG	0.48025	1.0574	1.08514	1.06626	1.04855	1.03256	1.02229
M831T384_NEG	1.09863	0.963006	0.943293	0.930133	0.943983	0.96327	0.951766
M366T34_1_NEG	1.05006	0.82114	0.843572	0.833035	0.847071	0.832752	0.832738
M234T764_NEG	0.954562	1.05682	1.16471	1.21508	1.29181	1.35324	1.38462
M195T135_NEG	0.809781	0.952068	0.935075	0.917405	0.907076	0.89202	0.882262
M99T691_NEG	1.69276	1.42593	1.35135	1.34474	1.37702	1.42067	1.4341
M665T290_NEG	0.0653427	0.24374	0.417172	0.43474	0.476808	0.56827	0.601447
M99T739_NEG	0.906773	0.668865	0.642891	0.635569	0.641018	0.630156	0.748436
M313T385_NEG	0.902267	1.44804	1.68801	1.77438	2.01566	2.09076	2.14047
M755T382_NEG	1.52185	1.11874	1.08238	1.0628	1.04645	1.03226	1.02816
M235T57_NEG	0.550651	1.01299	0.960663	0.950315	0.939117	0.923608	0.930297
M97T725_NEG	0.82757	0.605454	0.593362	0.607669	0.599669	0.704152	0.852187
M217T170_NEG	1.20344	1.13088	1.09891	1.08599	1.10415	1.08824	1.16986
M399T35_NEG	1.24708	0.938343	0.982629	0.970416	0.962626	0.952585	0.998682
M757T409_NEG	0.0241635	1.42051	1.53852	1.58821	1.71367	1.75967	1.87484
M99T714_NEG	0.0935504	1.16106	1.33445	1.34894	1.47796	1.64895	1.75023
M389T291_NEG	0.602165	0.774194	0.80444	0.801939	0.830324	0.819146	0.850801
M235T277_NEG	2.1326	2.47995	2.43755	2.39086	2.36313	2.3902	2.3847
M498T363_NEG	1.03354	1.41665	1.34289	1.32158	1.40624	1.39894	1.4003
M407T376_NEG	1.51137	1.12917	1.07391	1.07799	1.06176	1.04418	1.0411
M99T768_NEG	0.315955	0.318852	0.303786	0.330026	0.333194	0.399578	0.441362
M547T168_NEG	0.529539	1.59346	1.54746	1.57487	1.56875	1.55152	1.53746
M321T253_NEG	1.73867	1.35169	1.37189	1.35184	1.32904	1.30854	1.29238
M267T357_NEG	1.13588	0.980461	1.06748	1.10629	1.14839	1.22505	1.27515
M783T498_1_NEG	0.480162	1.41263	1.35279	1.3681	1.43352	1.47291	1.47619
M136T159_NEG	1.34382	0.980739	0.941196	0.927433	0.923911	0.928569	0.951632
M473T229_NEG	0.200415	0.469425	0.504338	0.527911	0.577159	0.592005	0.594787
M267T366_NEG	0.424745	0.417589	0.43094	0.449182	0.546766	0.700931	0.794847
M455T409_NEG	0.0442835	0.219283	0.30463	0.30292	0.301081	0.355352	0.353865
M214T170_NEG	1.12485	0.861596	0.816589	0.811833	0.800937	0.791553	0.795201
M465T372_NEG	1.2614	0.973324	0.922609	0.911341	0.89786	0.90378	0.905603
M267T168_NEG	0.836944	0.661228	0.698253	0.687079	0.676292	0.706031	0.707817
M295T46_NEG	0.84507	0.810485	0.776726	0.763043	0.787134	0.811615	0.874819
M413T58_NEG	0.711929	0.519615	0.499235	0.560586	0.564418	0.567109	0.560589
M97T763_NEG	0.652409	0.482832	0.476875	0.485239	0.520724	0.564127	0.655712
M329T199_NEG	0.354474	0.271847	0.289534	0.284719	0.294793	0.421206	0.425701
M315T328_NEG	1.28979	0.953806	0.919293	0.904712	1.01148	1.04545	1.05822
M739T500_NEG	0.178378	1.10365	1.04754	1.05513	1.10656	1.13561	1.15686
M547T216_NEG	0.128029	0.531211	0.508904	0.551175	0.578909	0.586673	0.579443
M222T37_NEG	1.06174	0.835329	0.800807	0.812362	0.8319	0.838196	0.864931
M319T736_NEG	0.0169111	0.0178972	0.242725	0.238421	0.488346	0.513957	0.562452
M293T24_NEG	0.832026	1.03621	0.993638	0.98142	0.967553	0.952394	0.941015
M857T448_NEG	1.71371	1.30324	1.25945	1.23762	1.22186	1.20268	1.18782
M669T368_NEG	1.1754	0.92422	0.921457	0.903861	0.895716	0.901991	0.900435
M664T206_NEG	1.42686	1.51449	1.46724	1.44855	1.42282	1.40826	1.3913
M727T184_NEG	0.451968	1.17759	1.14658	1.12699	1.1389	1.12014	1.11661
M352T163_NEG	0.217734	0.734922	0.696573	0.720065	0.763455	0.769356	0.785248
M316T58_NEG	0.217117	0.562071	0.709477	0.719895	0.709119	0.700192	0.696128
M413T386_NEG	0.618748	0.489724	0.471974	0.464974	0.456456	0.44923	0.443705
M593T184_NEG	1.04368	0.862872	0.834075	0.821633	0.81785	0.819279	0.810154
M535T159_NEG	0.376287	1.34032	1.30196	1.28437	1.2728	1.25266	1.23834
M208T58_NEG	0.537063	0.45875	0.806612	0.798695	0.78509	0.773268	0.835716
M351T646_NEG	0.672659	1.0964	1.09508	1.11538	1.09613	1.09527	1.10776
M297T168_NEG	0.988561	0.726286	0.699375	0.687603	0.676429	0.730317	0.812584
M885T225_NEG	0.206832	0.701828	0.689654	0.705086	0.712583	0.705232	0.730108
M619T374_NEG	1.48185	1.09061	1.10296	1.08536	1.06515	1.05311	1.04141
M319T768_NEG	1.11961	1.26682	1.25005	1.2262	1.20605	1.19233	1.17947
M269T704_NEG	0.277545	0.215831	0.206402	0.207592	0.259896	0.365125	0.410485
M255T248_NEG	1.3661	1.04054	0.986514	0.968877	0.952205	0.942088	0.933851
M185T26_NEG	0.657422	0.671618	0.756581	0.742352	0.854065	0.854825	0.864292
M381T409_NEG	0.348517	0.666686	0.84929	0.834819	0.844404	0.870032	0.912062
M379T287_NEG	1.2607	0.940704	0.8932	0.880671	0.961803	1.02148	1.11547
M553T355_NEG	2.14844	2.33841	2.2824	2.30189	2.27357	2.25675	2.25294
M545T322_NEG	0.671951	0.616194	0.595364	0.718246	0.961184	1.11086	1.27494
M451T236_NEG	0.544996	1.54429	1.46442	1.43685	1.40994	1.39936	1.38708
M517T201_NEG	1.5635	1.58744	1.5165	1.50094	1.52682	1.54068	1.63238
M619T391_NEG	1.16553	1.383	1.50486	1.5072	1.48356	1.47406	1.45614
M315T670_NEG	1.11706	1.47327	1.39974	1.37435	1.42997	1.43197	1.41427
M127T105_NEG	0.986877	0.720984	0.688204	0.677927	0.708543	0.701284	0.694568
M313T714_NEG	0.286677	0.836994	0.857432	0.868554	0.859285	0.846134	0.842007
M294T62_NEG	1.4337	1.15482	1.18976	1.16996	1.18129	1.20282	1.21213
M311T503_NEG	0.362773	0.528798	0.561629	0.586905	0.588133	0.627695	0.624134
M891T445_2_NEG	0.914218	0.762175	0.938557	0.920605	0.915866	0.901306	0.893094
M201T660_NEG	1.91644	1.83555	1.80491	1.79146	1.79577	1.78571	1.7763
M779T375_NEG	1.2079	0.96806	0.917981	0.907664	0.906859	0.908283	0.897979
M513T219_NEG	0.0439445	0.408694	0.410315	0.43046	0.432521	0.450897	0.494268
M377T283_NEG	1.39313	1.43543	1.40267	1.37817	1.40771	1.38689	1.40021
M397T311_NEG	1.85113	1.46485	1.40748	1.42345	1.4165	1.43292	1.48725
M227T236_NEG	0.999053	0.814315	0.853676	0.838397	0.823567	0.809656	0.804674
M169T106_NEG	0.270549	0.908027	0.861868	0.879572	0.866946	0.85514	0.844823
M403T148_1_NEG	0.587621	1.08916	1.09906	1.08593	1.08363	1.06516	1.06342
M317T173_NEG	0.634732	1.16901	1.14252	1.23064	1.244	1.25651	1.29059
M663T350_NEG	0.357383	0.347041	0.552553	0.544287	0.540022	0.600999	0.600879
M346T142_NEG	0.251406	1.15986	1.23946	1.27209	1.25055	1.23165	1.2214
M228T58_NEG	0.876976	0.674011	0.650506	0.66912	0.677481	0.791428	0.857333
M761T497_NEG	0.272386	0.748625	0.759621	0.821868	1.06564	1.30916	1.40727
M117T26_1_NEG	0.376566	0.472258	0.565442	0.703812	0.914198	0.930326	0.918859
M534T387_NEG	0.183527	0.560262	0.945388	0.942955	0.930342	0.915287	0.904262
M744T410_NEG	0.61061	0.484372	0.489387	0.481144	0.526822	0.524365	0.538238
M450T168_NEG	0.618072	0.78909	0.938107	0.921253	0.983345	1.09671	1.23111
M721T379_NEG	0.661134	0.484729	0.771784	0.86655	0.860485	0.875054	0.914457
M390T410_NEG	1.40247	1.02342	0.990172	0.978591	1.01263	1.01337	1.03057
M313T447_NEG	1.27602	1.43826	1.41865	1.41103	1.39918	1.37615	1.36378
M425T171_NEG	0.785	0.799132	0.757422	0.769681	0.758052	0.745239	0.738624
M791T213_NEG	1.23273	0.901851	0.857242	0.84575	0.881945	0.90116	0.901789
M223T219_NEG	0.635696	0.63748	0.605429	0.593877	0.622907	0.615183	0.646832
M807T370_NEG	1.21599	1.02767	0.980241	0.987228	0.970713	0.962974	0.964594
M675T218_NEG	2.11547	1.85319	1.76139	1.72792	1.69968	1.67374	1.66608
M535T220_NEG	1.09341	1.0194	1.09203	1.07955	1.08189	1.06822	1.06339
M194T14_NEG	0.436588	1.15832	1.18114	1.27129	1.44087	1.55921	1.57377
M338T187_NEG	1.36712	1.36704	1.358	1.33244	1.30806	1.3438	1.35294
M423T250_NEG	0.38126	1.22392	1.16591	1.14503	1.12641	1.1074	1.10286
M653T409_NEG	1.53532	1.12031	1.06201	1.05214	1.06867	1.07329	1.09994
M286T160_NEG	0.979001	1.69438	1.60833	1.57819	1.56489	1.55126	1.53334
M378T193_NEG	1.56758	1.80702	1.76161	1.73076	1.69843	1.66949	1.65014
M199T768_NEG	0.812275	1.66786	1.6653	1.64305	1.61988	1.61058	1.59447
M753T482_NEG	0.983451	1.09266	1.04343	1.02601	1.00734	0.990375	0.978158
M673T347_NEG	1.04446	1.27678	1.24599	1.22329	1.20434	1.19597	1.19017
M425T298_NEG	2.20482	2.0969	1.98978	1.95202	1.91592	1.88858	1.92013
M153T26_NEG	0.371635	1.26097	1.32479	1.32788	1.30832	1.2869	1.27107
M445T168_NEG	1.25851	1.80295	1.7291	1.70072	1.66896	1.64118	1.6221
M401T148_NEG	0.300979	0.251728	0.608746	0.614785	0.672042	0.695666	0.708724
M303T164_NEG	0.87017	0.648443	0.626218	0.709683	0.696704	0.686144	0.677736
M184T169_NEG	1.33197	0.990559	0.970527	0.967945	0.97684	0.972819	0.975144
M244T98_NEG	1.30524	1.18337	1.12151	1.1463	1.16922	1.25295	1.38242
M545T241_NEG	0.696966	0.674161	0.646925	0.660557	0.65808	0.647096	0.662052
M211T235_NEG	0.839456	1.49219	1.46157	1.43943	1.41751	1.39696	1.3842
M119T644_NEG	1.99825	2.9684	3.09133	3.06352	3.04243	3.01163	2.97924
M361T326_NEG	1.7553	1.58222	1.50284	1.48824	1.46129	1.4383	1.42226
M434T252_NEG	0.400206	0.292159	0.378027	0.500196	0.566363	0.639999	0.675715
M547T448_NEG	1.52929	1.11989	1.06493	1.04689	1.03871	1.03234	1.046
M201T20_NEG	0.937265	0.735441	0.748502	0.802526	0.876951	0.927012	1.0649
M324T165_NEG	1.7769	1.50358	1.4269	1.39986	1.37712	1.3625	1.34568
M147T241_NEG	0.548111	0.774415	0.764447	0.758813	0.744605	0.764802	0.90603
M187T44_NEG	0.209358	0.348938	0.534699	0.544948	0.725578	0.787214	0.86216
M393T138_NEG	0.517709	1.36293	1.37711	1.35072	1.33485	1.39342	1.5001
M451T208_NEG	0.77939	0.568991	0.634573	0.622732	0.66027	0.650077	0.651912
M354T333_NEG	0.0608247	0.578452	0.556229	0.587741	0.59227	0.635454	0.80382
M457T343_NEG	1.01197	0.816131	0.845098	0.846218	0.837694	0.824516	0.81638
M1001T329_NEG	1.33115	1.86731	1.92001	1.89017	1.86459	1.83622	1.81465
M310T144_NEG	1.55622	1.41917	1.44338	1.44499	1.41855	1.39503	1.38571
M242T153_NEG	0.738759	1.76292	1.74544	1.71504	1.69325	1.66455	1.66278
M755T198_NEG	0.270975	0.687894	0.654848	0.642389	0.630383	0.686647	0.680785
M377T54_NEG	0.296366	0.396073	0.403742	0.47119	0.622408	0.700859	0.72096
M177T764_NEG	0.341644	0.342778	0.393601	0.396845	0.502039	0.800202	1.07676
M429T185_NEG	0.251713	0.49171	0.466162	0.471075	0.476519	0.556477	0.652147
M456T247_NEG	0.292708	0.764052	0.724158	0.719066	0.711228	0.705549	0.713703
M747T405_NEG	1.08268	1.05434	1.10679	1.19622	1.17962	1.21269	1.22905
M636T493_NEG	0.954854	1.85541	1.9046	1.88889	1.85353	1.86087	1.90441
M343T56_NEG	1.34424	1.27133	1.33145	1.30707	1.33302	1.31349	1.30035
M262T132_NEG	0.758805	0.860989	0.906031	0.914843	0.899584	0.88692	0.879881
M392T196_NEG	2.16181	2.3335	2.22023	2.17786	2.15332	2.11783	2.09423
M565T338_NEG	0.500345	0.375545	0.36745	0.497378	0.738188	0.725829	0.717078
M304T60_NEG	0.644237	1.10579	1.17189	1.20542	1.25426	1.23291	1.24048
M541T209_NEG	1.27606	0.93256	0.978004	0.982652	1.02982	1.01385	1.00458
M304T167_NEG	0.323532	0.640477	0.721541	0.733495	0.748956	0.828396	0.84175
M197T58_NEG	0.278174	0.220798	0.251803	0.344746	0.338752	0.348339	0.440438
M151T106_NEG	0.27869	0.901504	0.855703	0.869512	0.859691	0.849477	0.838997
M1130T202_NEG	1.23209	1.87521	1.79938	1.76608	1.78544	1.75531	1.73834
M345T25_NEG	0.389104	0.55793	0.544613	0.535432	0.525992	0.550687	0.72555
M940T413_NEG	0.883203	0.64438	0.630807	0.620122	0.624595	0.641186	0.663546
M455T247_NEG	0.360361	0.510094	0.763473	0.753914	0.770331	0.786491	0.788825
M181T775_NEG	0.425159	0.468556	0.451592	0.467379	0.462652	0.587384	0.725685
M432T247_NEG	1.14627	1.35782	1.37784	1.35441	1.32906	1.31089	1.29672
M362T380_NEG	1.1349	0.838667	0.803644	0.809907	0.812752	0.799035	0.789218
M390T24_NEG	1.32677	0.968018	0.99264	1.00204	0.983299	0.991106	0.999322
M260T150_NEG	0.294096	0.21533	0.249495	0.275271	0.290454	0.290627	0.468157
M251T44_NEG	2.02937	1.80074	1.72998	1.71777	1.7359	1.72342	1.70597
M332T128_NEG	0.139558	0.123187	0.122437	0.173052	0.173526	0.185734	0.40396
M449T381_NEG	1.5357	1.90712	1.8223	1.79011	1.76311	1.74304	1.80127
M487T398_NEG	1.68771	1.3279	1.30365	1.27941	1.25613	1.25179	1.25503
M757T365_NEG	1.20234	0.967577	0.917321	0.904197	0.914698	0.900601	0.890028
M323T43_NEG	0.86907	1.001	0.996132	1.001	0.997095	0.990823	1.00234
M233T722_NEG	0.800924	0.640532	0.857813	0.884123	0.922382	0.921058	0.922262
M231T773_NEG	0.931391	1.25374	1.33376	1.38254	1.48034	1.54507	1.62781
M425T422_NEG	0.812171	0.752701	0.833596	0.838381	0.942468	1.04249	1.11608
M345T644_NEG	0.630767	0.485277	0.578615	0.58476	0.59002	0.585864	0.626146
M429T206_NEG	0.646039	0.712171	0.675482	0.667808	0.657842	0.654393	0.656301
M645T481_NEG	0.560343	0.494281	0.512858	0.54939	0.540372	0.564646	0.559732
M409T298_NEG	0.995468	1.22407	1.16007	1.14793	1.17681	1.16512	1.21094
M793T372_NEG	0.735612	0.667551	0.655604	0.664396	0.708955	0.703172	0.695473
M260T35_NEG	1.0923	0.95835	0.91583	0.902544	0.894963	0.898965	0.919344
M490T236_NEG	0.237668	0.912951	0.878454	0.86809	0.891638	0.880144	0.896416
M237T12_NEG	0.262665	1.01993	1.05202	1.05762	1.13209	1.16776	1.2163
M553T253_NEG	0.990331	0.787531	0.776273	0.777025	0.830768	0.818648	0.808639
M814T460_NEG	1.35984	1.6089	1.54669	1.52782	1.49953	1.47398	1.46106
M345T196_NEG	1.04104	0.77248	0.781687	0.767208	0.789279	0.791218	0.781684
M871T269_NEG	0.690574	0.504398	0.558738	0.601955	0.629416	0.660152	0.792819
M826T509_NEG	0.0526759	0.0795557	0.238209	0.398249	0.479075	0.519651	0.52373
M297T363_NEG	2.25378	2.67954	2.68373	2.68352	2.69995	2.65567	2.62535
M224T60_NEG	1.52702	1.13699	1.11239	1.13166	1.13335	1.1196	1.10592
M857T230_NEG	0.299551	1.08849	1.03852	1.01862	1.0455	1.04411	1.03271
M326T451_NEG	2.10377	1.80141	1.71013	1.67811	1.64702	1.63218	1.63885
M111T148_NEG	0.785189	0.684809	0.939181	0.936867	1.02476	1.02019	1.03442
M307T131_NEG	0.480799	1.53242	1.50745	1.48457	1.49331	1.48989	1.5635
M279T314_NEG	0.0666911	1.13306	1.25291	1.22891	1.22078	1.21296	1.23624
M593T168_NEG	0.458487	1.15298	1.12798	1.10924	1.11604	1.11067	1.09695
M715T161_NEG	1.08331	1.2366	1.52839	1.58546	1.5576	1.53288	1.51395
M200T42_NEG	1.12957	0.827567	0.78695	0.86222	0.952641	1.01727	1.10009
M659T408_NEG	1.94786	1.51094	1.44529	1.41832	1.39182	1.36845	1.35162
M99T665_NEG	1.21779	0.898561	0.851861	0.836169	0.827647	0.81354	0.803497
M741T202_NEG	0.604381	0.696938	0.70385	0.724086	0.825368	0.811319	0.809405
M637T192_NEG	1.26995	1.06679	1.19514	1.17314	1.15721	1.14661	1.14705
M254T54_NEG	1.00495	2.49386	2.42446	2.38058	2.34181	2.32233	2.29823
M1015T276_NEG	0.181167	0.690752	0.660641	0.663605	0.806034	0.803283	0.797576
M222T31_NEG	0.293256	0.861516	0.861662	0.845152	0.888334	0.908024	0.898614
M411T380_NEG	1.30863	0.9549	0.911393	0.907143	0.950698	1.00775	1.00735
M581T204_NEG	1.7182	2.23766	2.16936	2.1736	2.13432	2.10426	2.083
M325T189_NEG	1.54682	1.53328	1.46378	1.44258	1.41626	1.41631	1.40196
M441T252_NEG	0.456434	0.533567	0.531252	0.534168	0.527924	0.567472	0.717847
M175T698_NEG	0.210196	0.193094	0.570054	0.768862	0.952945	1.00361	1.03518
M199T725_NEG	1.0481	0.766629	0.733328	0.724463	0.724624	0.789925	0.900012
M318T145_NEG	0.451366	0.338563	0.443928	0.515157	0.701545	0.837337	0.866628
M325T138_NEG	0.235611	0.184202	0.243064	0.271693	0.266914	0.296856	0.305305
M150T272_NEG	0.698826	0.511668	0.493157	0.484158	0.610366	0.831264	1.0381
M237T43_NEG	1.51261	1.18526	1.14115	1.12103	1.12966	1.12193	1.10816
M339T34_NEG	0.150856	0.167423	0.252077	0.357754	0.428717	0.454298	0.449314
M686T410_NEG	0.552062	0.507615	0.54043	0.53293	0.527017	0.518268	0.562572
M823T498_NEG	0.480806	1.55645	1.80545	1.77679	1.7446	1.71825	1.70689
M235T217_NEG	1.39282	1.62165	1.57572	1.56899	1.56114	1.54915	1.53005
M761T374_NEG	0.799214	0.949402	0.946849	0.937805	0.932328	0.929004	0.928879
M365T303_NEG	0.347434	0.27512	0.349692	0.34501	0.358787	0.450336	0.469131
M445T148_NEG	0.381247	0.361941	0.928628	0.953491	1.08705	1.14168	1.17271
M549T174_NEG	0.297278	0.455447	0.5965	0.788486	0.774289	0.761287	0.752002
M164T32_NEG	1.09643	1.39862	1.33078	1.31933	1.31085	1.30382	1.2941
M889T368_NEG	1.60525	1.18155	1.16346	1.1421	1.12241	1.10675	1.09521
M295T352_NEG	1.91232	1.93127	1.8582	1.83771	1.85334	1.88997	1.90401
M430T168_NEG	1.75005	1.89231	1.83796	1.83644	1.8333	1.80492	1.79631
M845T498_NEG	0.752981	1.41733	1.45576	1.44149	1.44629	1.4273	1.42328
M317T225_NEG	0.534064	0.437014	0.414974	0.435694	0.447376	0.495795	0.697086
M379T147_NEG	1.16671	0.877718	0.910819	0.956766	0.975093	0.959738	0.952044
M212T34_NEG	0.433378	1.12676	1.08522	1.07559	1.08512	1.10008	1.08653
M817T489_NEG	1.1119	1.67331	1.60828	1.59127	1.60139	1.57653	1.56345
M377T171_NEG	1.6103	1.18758	1.13396	1.13191	1.11937	1.10037	1.08748
M789T482_NEG	1.00856	1.16348	1.11404	1.09445	1.07421	1.05651	1.044
M206T175_NEG	0.0280169	0.782919	0.751996	0.776679	0.766409	0.75342	0.754173
M269T776_NEG	0.745913	0.581235	0.575288	0.691561	1.01194	1.26376	1.50104
M467T166_NEG	0.609843	1.67743	1.59946	1.5823	1.55267	1.54576	1.53691
M388T169_NEG	0.980201	1.31839	1.25032	1.2398	1.21792	1.20137	1.2311
M775T452_NEG	1.67485	1.26266	1.24989	1.22735	1.20598	1.18685	1.17403
M255T663_NEG	0.222382	0.532357	0.61951	0.726747	0.876013	1.08337	1.28259
M511T266_NEG	0.551452	1.40145	1.48124	1.45675	1.45428	1.44083	1.43082
M346T183_NEG	1.49628	1.79747	1.71968	1.70545	1.67456	1.64726	1.63938
M513T368_NEG	0.438851	0.414027	0.465299	0.472443	0.478246	0.494285	0.530277
M324T248_NEG	1.39924	1.05629	1.07631	1.05686	1.04957	1.05287	1.0552
M391T337_NEG	0.471574	0.396933	0.380669	0.47573	0.469519	0.472005	0.466189
M241T23_NEG	0.576367	0.707202	0.71062	0.697208	0.689027	0.820024	0.972558
M509T262_NEG	0.794373	1.3845	1.49805	1.47108	1.44437	1.43615	1.44276
M819T257_NEG	0.509597	0.546434	0.526784	0.518775	0.568837	0.658822	0.652635
M505T246_NEG	0.635206	0.477797	0.492968	0.563033	0.553365	0.557576	0.573979
M633T194_NEG	1.01048	0.853453	0.817867	0.829918	0.857315	0.893309	0.961732
M259T725_NEG	1.21695	1.97381	1.94494	1.92254	1.907	1.89128	1.9183
M549T318_NEG	0.873502	0.637507	0.79821	0.786172	0.775308	0.766047	0.764989
M234T734_NEG	0.686321	0.627267	0.641012	0.742583	0.903272	0.959151	0.971502
M459T429_NEG	1.49608	1.0928	1.06089	1.04636	1.02716	1.01118	1.00374
M417T195_NEG	0.154847	1.20097	1.25712	1.24277	1.22644	1.20561	1.19322
M285T59_NEG	0.0202533	0.974658	0.958638	0.945081	0.945279	0.930048	0.91979
M727T394_NEG	1.34843	1.01533	0.963981	0.948844	0.968133	0.961659	0.961368
M199T37_NEG	0.788957	0.653031	0.712773	0.728873	0.766801	0.754402	0.751973
M307T155_2_NEG	0.321574	0.312816	0.394972	0.459815	0.504583	0.596843	0.690171
M528T294_NEG	1.73094	1.91581	1.91881	1.89149	1.85857	1.90824	1.92462
M281T59_NEG	1.35447	1.48679	1.43904	1.41347	1.41176	1.39577	1.46027
M220T162_NEG	0.0861544	0.910028	1.02358	1.12775	1.13002	1.13569	1.19216
M187T33_NEG	1.11045	0.959877	0.959266	0.953081	0.979511	0.980284	0.979229
M187T130_NEG	0.191511	0.803944	0.862083	0.880111	0.881931	0.898784	0.949249
M721T431_NEG	0.522198	0.435738	0.41335	0.526104	0.620179	0.615598	0.608391
M1027T339_NEG	1.24694	1.99112	2.14938	2.12623	2.10432	2.08401	2.05871
M766T419_NEG	1.42489	1.04825	1.01153	0.996237	1.00243	0.998535	1.01868
M332T155_NEG	0.0267528	0.834375	0.790749	0.842443	0.826665	0.833488	0.885736
M587T379_NEG	1.1275	0.824222	0.861978	0.851893	0.844457	0.835946	0.827178
M287T297_NEG	0.125254	0.747935	0.711075	0.702244	0.720931	0.88556	0.986583
M130T752_NEG	0.413753	0.381595	0.426978	0.523515	0.657798	0.657835	0.655228
M315T35_NEG	0.119349	0.0882185	0.333699	0.346722	0.340319	0.354397	0.382531
M623T407_NEG	2.11998	1.94363	1.91417	1.87785	1.84676	1.81583	1.79345
M412T36_NEG	1.10916	0.942171	0.893329	0.876211	0.864549	0.859942	0.890079
M539T239_NEG	0.494523	1.99292	1.90532	1.86957	1.83491	1.80969	1.79721
M291T319_NEG	1.50209	1.11587	1.21633	1.20225	1.18047	1.16291	1.15512
M293T41_NEG	0.644139	0.754144	0.752209	0.741068	0.739408	0.75351	0.756489
M423T188_NEG	0.704895	0.80683	0.766176	0.754066	0.742409	0.752829	0.761197
M490T247_NEG	0.895297	0.691285	0.658644	0.660361	0.666961	0.720728	0.76817
M397T326_NEG	1.36472	1.00289	0.99397	0.987232	1.0045	0.995467	1.0195
M311T447_NEG	0.863764	1.32092	1.27694	1.25415	1.24006	1.23409	1.22123
M563T339_NEG	1.00803	0.736846	0.706663	0.773214	0.848197	0.887077	0.947368
M305T308_NEG	1.63734	1.199	1.14217	1.12559	1.14822	1.1432	1.15991
M823T398_NEG	1.33703	1.00463	0.953686	0.935477	0.937294	0.925611	0.917756
M475T306_NEG	0.985982	0.744998	0.738294	0.724475	0.725205	0.767807	0.828578
M309T57_NEG	1.33213	1.22891	1.19556	1.24566	1.32324	1.32862	1.31582
M337T30_NEG	0.77108	0.562888	0.938771	1.00007	0.990421	0.985823	0.977858
M545T228_NEG	0.440172	0.933769	1.06409	1.06356	1.04392	1.02693	1.01568
M609T277_NEG	0.521683	0.60148	0.570066	0.681877	0.830622	0.865386	0.901567
M467T198_NEG	0.301101	0.226556	0.249323	0.381853	0.392711	0.488962	0.506005
M257T150_NEG	0.271395	0.567232	0.946998	0.989793	0.982237	1.04959	1.11775
M312T289_NEG	1.09879	1.60281	1.54665	1.53434	1.50605	1.50913	1.49056
M284T144_NEG	0.775369	0.760418	1.02047	1.15802	1.29403	1.30741	1.35969
M238T180_NEG	0.0216724	1.36627	1.32222	1.30398	1.29239	1.28031	1.30027
M129T217_NEG	1.89079	2.47898	2.61338	2.57537	2.54632	2.5144	2.49631
M562T436_NEG	1.58489	1.17538	1.11541	1.09507	1.07883	1.06045	1.05239
M387T233_NEG	0.984982	1.47211	1.53856	1.51718	1.49082	1.47206	1.46583
M717T259_NEG	0.357642	0.758929	0.99218	1.06794	1.26278	1.24669	1.23502
M82T120_NEG	0.372171	0.82246	0.831958	0.83382	0.845276	0.850819	0.850539
M211T665_NEG	0.109282	0.358997	0.350948	0.358108	0.353599	0.451431	0.553322
M83T32_NEG	0.452182	0.330582	0.388795	0.472272	0.470982	0.467557	0.627974
M143T643_NEG	0.31906	0.243215	0.412024	0.40903	0.469357	0.480197	0.567217
M287T97_NEG	1.43274	1.0676	1.01891	1.00247	0.986438	0.970011	0.974541
M586T307_NEG	0.100871	0.62667	0.609036	0.604584	0.594679	0.728591	0.719735
M835T490_NEG	0.0546477	0.664607	0.755411	0.744735	0.81923	0.8084	0.827587
M383T151_NEG	0.195773	0.197389	0.223531	0.233904	0.391037	0.417074	0.426713
M509T350_NEG	1.06211	1.15876	1.12265	1.11507	1.10214	1.08455	1.08079
M606T451_NEG	1.39853	1.06422	1.01472	1.0151	1.0114	1.06071	1.11364
M709T498_NEG	1.69189	2.3328	2.22526	2.20703	2.17495	2.13941	2.11614
M1165T199_NEG	0.7477	0.768298	0.924133	0.908472	0.897023	0.910039	0.939486
M129T146_NEG	0.301564	0.712064	0.698081	0.768929	0.913552	0.918925	0.909783
M158T46_NEG	0.708731	0.536404	0.510206	0.553446	0.554521	0.545668	0.592681
M671T347_NEG	1.12653	0.977644	0.930873	0.914902	0.897872	0.884509	0.88657
M159T645_NEG	0.755147	1.14306	1.1689	1.14821	1.12719	1.1354	1.19427
M495T280_NEG	0.0713268	0.89509	0.880454	0.863671	0.847498	0.83716	0.831713
M225T35_NEG	0.134487	0.215727	0.361233	0.395038	0.388152	0.409758	0.471543
M199T54_NEG	0.893984	1.92894	1.8675	1.86928	1.84178	1.81037	1.78801
M755T213_NEG	1.22137	0.894715	0.85055	0.839136	0.875417	0.892113	0.891603
M345T303_NEG	0.57592	1.05663	1.06233	1.08556	1.26032	1.46524	1.54805
M461T169_NEG	0.936987	1.46065	1.44815	1.43925	1.42125	1.397	1.39538
M829T498_NEG	0.112304	1.13203	1.08054	1.05988	1.04005	1.03629	1.02518
M181T710_NEG	0.171277	0.37793	0.360278	0.354787	0.369029	0.387172	0.402344
M855T257_NEG	0.289055	0.211286	0.254578	0.271826	0.490433	0.657225	0.663489
M924T501_NEG	0.880707	0.784642	0.775551	0.783688	0.77113	0.764629	0.755616
M523T158_NEG	1.91085	1.57969	1.49917	1.50875	1.53076	1.53177	1.51963
M355T225_NEG	0.446224	0.917024	0.967568	0.960341	0.98065	1.01951	1.18357
M374T306_NEG	0.804492	0.690888	0.694962	0.7656	0.798763	0.792254	0.783561
M767T207_NEG	0.39544	0.46217	0.460777	0.550169	0.588831	0.578966	0.585721
M735T362_NEG	1.14321	0.907184	0.86198	0.847256	0.840924	0.829335	0.820359
M482T353_NEG	1.26896	0.978054	0.928418	0.913878	0.954205	1.001	1.06479
M361T192_NEG	2.00834	1.81362	1.7275	1.70087	1.67025	1.65214	1.67231
M385T450_NEG	1.71442	1.35594	1.31329	1.29089	1.32001	1.31387	1.29933
M479T196_NEG	0.483606	0.637267	0.686856	0.930007	1.07586	1.08855	1.07731
M421T371_NEG	2.13171	2.39459	2.27911	2.23593	2.19843	2.16574	2.1854
M313T137_NEG	1.13286	1.74511	1.65384	1.62273	1.60155	1.63892	1.65371
M132T741_NEG	0.886441	0.65207	0.676157	0.701216	0.690328	0.691408	0.71632
M659T374_NEG	1.24073	0.9056	0.887447	0.885856	0.914224	0.950525	0.960744
M829T230_NEG	0.163949	0.302719	0.558544	0.682904	0.720376	0.739953	0.730862
M986T514_NEG	0.321558	0.444917	0.422123	0.426823	0.620613	0.642622	0.651277
M287T321_NEG	0.888187	0.79282	0.794401	0.780824	0.774655	0.786069	0.794224
M469T257_NEG	0.608701	1.75235	1.66108	1.62927	1.59876	1.57651	1.55933
M253T36_NEG	1.13195	0.844598	0.883999	0.867185	0.882866	0.868067	0.873083
M242T34_NEG	0.0385246	0.489263	0.629965	0.659484	0.671326	0.677206	0.801895
M720T511_NEG	1.2418	1.25071	1.2322	1.21201	1.19037	1.21913	1.32962
M585T178_NEG	0.826821	0.903582	0.870575	0.856153	0.840647	0.830476	0.824543
M300T158_NEG	0.417396	0.51749	0.497144	0.563736	0.582106	0.671082	0.684864
M313T221_NEG	0.864053	0.693033	1.05002	1.04007	1.04777	1.04094	1.04099
M313T56_NEG	1.90863	1.74602	1.71045	1.6778	1.66583	1.64005	1.62029
M397T189_NEG	1.21844	1.2102	1.15528	1.13459	1.11362	1.09646	1.11339
M579T231_NEG	1.12618	0.821914	0.97388	0.955935	0.938562	0.954106	0.970804
M236T299_NEG	0.678596	0.505294	0.717688	0.754747	0.869198	0.883143	0.87486
M189T59_NEG	0.0184797	0.824028	0.780969	0.855115	1.03195	1.17761	1.31299
M583T273_NEG	0.155447	1.23699	1.20003	1.18184	1.18382	1.17451	1.17686
M177T712_NEG	0.149622	0.55132	0.531193	0.570148	0.575076	0.615306	0.75079
M795T421_NEG	0.375018	0.529716	0.734133	0.724415	0.778877	0.766024	0.763437
M351T329_NEG	0.864116	1.16634	1.11033	1.09052	1.10226	1.09616	1.10447
M605T294_NEG	0.998387	1.01678	0.967279	0.952118	0.938319	0.923722	0.943766
M158T776_NEG	0.680912	0.540058	0.512928	0.514926	0.603471	0.655884	0.713836
M469T250_NEG	0.454091	1.4259	1.36011	1.33946	1.32145	1.3232	1.34944
M181T757_NEG	0.563503	0.461922	0.561512	0.551363	0.553447	0.560491	0.564639
M199T165_NEG	1.36745	1.28271	1.21658	1.24309	1.22152	1.20703	1.20575
M401T288_NEG	0.880732	0.787233	0.746698	0.773922	0.764369	0.817712	0.8347
M414T169_NEG	1.19872	1.44418	1.3877	1.39286	1.38699	1.38165	1.40329
M601T338_NEG	0.776353	0.800531	0.781914	0.774824	0.856999	0.84455	0.834261
M437T271_NEG	0.621471	1.20099	1.14078	1.11908	1.13596	1.143	1.17111
M337T387_NEG	0.335094	0.25652	0.318817	0.41996	0.415009	0.408695	0.405323
M130T778_NEG	0.381187	1.12013	1.11792	1.10209	1.11373	1.09522	1.08364
M371T357_NEG	2.23497	2.46861	2.42573	2.38596	2.34336	2.30366	2.27526
M86T36_NEG	0.93852	0.786101	0.788636	0.774536	0.760032	0.747875	0.744454
M145T53_NEG	0.237811	1.20127	1.3511	1.34947	1.33103	1.35881	1.44213
M723T241_NEG	1.15813	0.854214	0.809552	0.794637	0.779768	0.769036	0.78541
M491T133_NEG	1.38165	1.64781	1.57945	1.56076	1.53463	1.51746	1.49872
M895T449_NEG	0.242773	0.924041	0.894897	0.880658	0.870866	0.916215	0.964696
M425T24_NEG	0.948456	0.83465	0.841071	0.839351	0.834003	0.855891	0.855848
M299T225_NEG	0.10318	0.301672	0.53678	0.617546	0.645568	0.634625	0.645535
M284T173_NEG	0.985326	1.35864	1.28859	1.32056	1.32104	1.32066	1.32025
M235T773_NEG	0.307525	0.91065	0.905479	0.901731	0.908888	0.893403	0.891324
M221T277_NEG	0.34768	0.817615	0.777609	0.926288	1.16278	1.58439	1.79297
M381T205_NEG	1.042	1.16606	1.16894	1.17419	1.31813	1.45342	1.55118
M445T196_NEG	0.872333	0.955788	0.951028	0.934352	0.955171	0.953667	0.948801
M716T497_NEG	1.22256	0.95327	0.914695	0.897489	0.931144	0.97813	1.03057
M318T315_NEG	0.748667	0.547911	0.533714	0.556137	0.574713	0.565376	0.558437
M538T194_NEG	1.34796	1.50121	1.44748	1.46195	1.50534	1.59313	1.59066
M298T132_1_NEG	0.88412	0.887777	0.966833	0.957859	0.943924	0.942418	0.949836
M269T36_NEG	0.776044	1.80065	1.71949	1.68656	1.66606	1.64053	1.64043
M269T747_NEG	1.17395	0.857163	0.820493	0.836837	0.821266	0.808007	0.807217
M441T182_NEG	0.255221	1.22146	1.18154	1.15921	1.14026	1.14	1.19731
M515T168_NEG	1.01559	1.56019	1.52876	1.54615	1.52016	1.49432	1.47596
M1031T334_NEG	0.918095	2.02347	2.01475	1.97615	1.96217	1.93163	1.91096
M571T209_NEG	0.739341	1.65323	1.59113	1.56077	1.54628	1.53387	1.51492
M583T262_NEG	0.585608	1.35111	1.28517	1.29288	1.27201	1.25033	1.23548
M471T217_NEG	1.23569	1.76258	1.69342	1.66097	1.63509	1.6085	1.58928
M312T74_NEG	1.80496	1.78217	1.69728	1.68095	1.65208	1.62502	1.63251
M783T238_NEG	0.491174	0.485042	0.759468	0.774974	0.802384	0.789961	0.78613
M59T763_NEG	1.82121	1.7985	1.7181	1.68698	1.68806	1.82087	2.00925
M346T147_NEG	0.440299	1.5829	1.51938	1.50173	1.47663	1.45151	1.43565
M941T204_NEG	0.727879	0.602995	0.700873	0.687601	0.760266	0.772119	0.819479
M777T426_NEG	1.43894	1.275	1.31211	1.28701	1.28178	1.29223	1.32547
M244T45_NEG	0.419708	0.579402	0.568044	0.582752	0.580726	0.5802	0.59547
M373T253_NEG	0.438687	0.634	0.687493	0.717699	0.70445	0.712525	0.703804
M236T664_NEG	1.52206	1.63704	1.60808	1.57884	1.55056	1.55116	1.54868
M215T177_NEG	0.371363	1.23869	1.27654	1.25497	1.25384	1.24911	1.25313
M443T374_NEG	1.77441	1.4105	1.38369	1.3576	1.33771	1.31488	1.29935
M293T647_NEG	1.58642	1.63997	1.62991	1.604	1.57403	1.54723	1.53608
M215T117_NEG	0.333966	1.07139	1.07571	1.05639	1.07108	1.07011	1.07546
M215T55_NEG	1.35861	1.30483	1.23923	1.21697	1.19739	1.17699	1.16247
M151T159_NEG	1.49466	1.10915	1.06639	1.04806	1.04224	1.04808	1.06643
M423T298_NEG	1.78453	1.5786	1.49771	1.48042	1.45592	1.43948	1.52651
M270T148_NEG	0.298932	1.10118	1.08744	1.07748	1.09969	1.12999	1.12196
M569T240_NEG	0.30249	1.16899	1.39845	1.4256	1.44148	1.50335	1.53155
M319T81_NEG	0.229036	1.00936	0.956631	0.942516	0.926844	0.93607	1.03522
M782T490_1_NEG	1.21123	1.91028	1.81143	1.79169	1.77787	1.74865	1.72826
M336T366_NEG	0.251325	1.04575	1.10133	1.08037	1.06128	1.11153	1.2052
M559T374_NEG	1.73448	1.42224	1.38082	1.36026	1.36617	1.35132	1.34655
M710T561_NEG	2.06031	1.71646	1.65168	1.6201	1.59533	1.57413	1.55865
M346T134_NEG	1.95882	1.70879	1.61976	1.59792	1.5741	1.54876	1.53376
M302T185_NEG	0.810508	0.878812	0.833496	0.890816	0.884311	0.935976	0.9595
M231T46_NEG	0.352949	1.20634	1.14563	1.13218	1.16575	1.15658	1.16105
M225T645_NEG	0.281328	0.594941	0.689634	0.683611	0.691865	0.738696	0.794801
M449T328_NEG	1.03112	0.823398	1.00856	1.01744	0.998584	1.00556	1.00375
M517T491_NEG	0.521189	1.06371	1.09369	1.07301	1.05372	1.06251	1.06514
M269T322_NEG	1.33292	1.63964	1.72874	1.6977	1.66684	1.64013	1.62211
M323T165_NEG	1.76238	1.49354	1.41548	1.39625	1.38464	1.36401	1.35658
M308T33_NEG	0.0727541	0.112812	0.450711	0.442236	0.450848	0.456281	0.45067
M215T143_NEG	1.71047	1.61758	1.53963	1.51155	1.487	1.46163	1.45557
M97T691_NEG	0.897974	0.783758	0.769941	0.772883	0.809631	0.796204	0.786903
M733T445_NEG	1.39918	1.02365	0.971453	0.95753	0.966139	0.95373	0.966584
M375T215_NEG	1.69088	1.3546	1.29558	1.27081	1.25989	1.26399	1.30456
M258T46_NEG	1.11572	0.902403	0.956398	0.947943	0.930422	0.914549	0.93466
M895T330_NEG	1.68888	2.74103	2.74311	2.69377	2.64338	2.6242	2.59635
M341T340_NEG	0.176643	0.325993	0.41393	0.702875	1.19503	1.69999	2.1767
M864T456_NEG	0.910194	0.689341	0.683475	0.708808	0.696308	0.691769	0.686023
M773T232_NEG	0.664785	0.881767	0.910638	1.01165	1.00832	1.01515	1.00936
M271T148_NEG	1.58449	1.32448	1.25676	1.24522	1.2979	1.36747	1.50317
M239T664_NEG	0.644197	1.1588	1.09978	1.08963	1.09359	1.1101	1.12269
M753T238_NEG	0.853697	0.667429	1.0222	1.0821	1.16055	1.17315	1.2134
M293T173_NEG	0.0196784	1.36174	1.29359	1.2688	1.27138	1.26047	1.24619
M592T362_NEG	0.397954	0.484495	0.488892	0.504751	0.55855	0.553804	0.586564
M59T693_NEG	1.70084	1.47891	1.46886	1.46302	1.47988	1.52402	1.56564
M121T38_NEG	0.151453	0.110541	0.663855	0.731148	0.769048	0.766397	0.784434
M324T164_NEG	0.860611	1.69423	1.60834	1.57818	1.54881	1.52424	1.5092
M883T419_NEG	1.11014	0.998855	1.00146	0.985623	1.00048	1.00346	1.01836
M319T704_NEG	0.200001	0.387467	0.373731	0.366754	0.413509	0.593267	0.668784
M411T202_NEG	0.131824	1.50664	1.69543	1.66711	1.67032	1.65507	1.65096
M353T146_NEG	1.37548	1.13693	1.09343	1.07463	1.05876	1.14011	1.20109
M338T165_NEG	0.745989	0.844756	0.816593	0.810383	0.822501	0.825974	0.840319
M443T249_NEG	0.566725	0.98272	0.958006	1.03522	1.01727	1.03538	1.02261
M1018T456_NEG	1.61505	1.64676	1.6772	1.65201	1.63266	1.60783	1.60004
M377T168_1_NEG	0.538458	1.27047	1.26501	1.27484	1.26212	1.24611	1.23305
M342T193_NEG	1.2507	1.40857	1.4083	1.38798	1.36201	1.34254	1.34792
M763T334_NEG	1.53815	1.12336	1.09668	1.07825	1.0585	1.04164	1.04012
M179T170_NEG	1.06783	0.821457	0.870187	0.867008	0.864598	0.858594	0.848362
M200T33_NEG	0.265352	0.380306	0.365858	0.368218	0.430642	0.437067	0.519275
M505T316_NEG	0.34721	1.10536	1.0599	1.04128	1.02502	1.01231	1.00037
M375T225_NEG	0.891775	0.663959	0.629542	0.687372	0.741027	0.760577	0.861886
M607T294_NEG	0.738139	0.727832	0.691952	0.687525	0.674734	0.722511	0.728779
M405T376_1_NEG	1.61585	1.1841	1.126	1.11148	1.09192	1.07353	1.06371
M362T152_NEG	0.656377	1.20011	1.14228	1.15913	1.14784	1.12913	1.11617
M507T186_NEG	0.829648	0.636584	0.631672	0.679847	0.714871	0.706819	0.70349
M509T188_NEG	0.00464762	1.20667	1.14359	1.1217	1.10075	1.10726	1.11197
M685T268_NEG	0.495002	0.676161	0.746374	0.740383	0.752867	0.771545	0.824422
M549T204_NEG	0.665037	0.927996	1.17415	1.16016	1.14464	1.12688	1.12006
M189T39_NEG	1.23253	0.990702	1.00932	0.989981	0.974052	0.994878	1.16977
M235T729_NEG	0.696667	0.849861	0.981303	1.09363	1.22426	1.27574	1.26996
M689T335_NEG	1.56021	1.14054	1.08095	1.06149	1.04202	1.05201	1.05844
M671T233_NEG	0.359488	0.798052	0.936008	0.918933	0.940315	0.971866	1.01039
M303T55_2_NEG	0.169161	1.42389	1.35361	1.32945	1.32304	1.30048	1.28516
M769T207_NEG	0.0562247	0.431526	0.44059	0.532649	0.537102	0.528709	0.534225
M175T37_NEG	0.366245	1.60286	1.55578	1.5275	1.49889	1.50887	1.50514
M319T670_NEG	1.07235	2.06375	2.09613	2.07478	2.07449	2.0391	2.02915
M806T166_NEG	0.685387	0.761918	0.730072	0.781644	0.819345	0.87283	0.889604
M89T653_NEG	0.214065	0.577445	0.608652	0.695722	1.08608	1.25366	1.35936
M73T26_NEG	0.486683	0.909665	0.933622	0.982047	1.09499	1.1091	1.11801
M253T747_NEG	1.50125	1.6925	1.70168	1.75068	1.79678	1.78839	1.781
M863T219_NEG	0.0503349	1.48182	1.40868	1.38305	1.36538	1.35276	1.34225
M156T696_NEG	1.02199	0.896702	0.892478	0.886052	0.924441	0.935787	0.924235
M313T244_NEG	0.294962	0.951497	0.910176	0.919303	0.905453	0.892316	0.92116
M501T374_NEG	1.45046	1.11012	1.1592	1.14576	1.12532	1.11368	1.10739
M221T183_NEG	0.573882	0.559119	0.619476	0.709409	0.698833	0.83397	0.830708
M953T495_NEG	0.354253	0.55236	0.609686	0.743451	0.936725	0.920784	0.928331
M391T131_NEG	0.195201	0.395998	0.376838	0.60725	0.696788	0.769917	0.823363
M169T37_NEG	0.361293	1.44916	1.39838	1.40194	1.37661	1.36635	1.42363
M171T316_NEG	0.0491886	0.654974	0.749993	0.771399	0.757064	0.797719	0.813719
M466T150_NEG	0.636669	1.65431	1.59783	1.57356	1.59768	1.59429	1.58863
M228T39_NEG	2.01391	1.97905	1.94417	1.92568	1.89565	1.87352	1.85097
M303T46_NEG	0.159222	0.717212	0.766047	0.781621	0.844092	0.898499	0.893422
M343T35_NEG	0.378294	0.977065	0.948666	0.965748	0.98678	0.973542	0.975057
M353T646_NEG	0.0977806	0.916957	0.872262	0.855554	0.862176	0.867141	0.8833
M531T293_NEG	1.62261	1.40142	1.36945	1.42807	1.44912	1.43793	1.44288
M224T58_NEG	0.613525	1.16463	1.10506	1.08541	1.07074	1.05249	1.06783
M232T143_NEG	0.308696	0.424802	0.404269	0.450226	0.472098	0.492714	0.546386
M257T59_NEG	1.45037	1.06155	1.01845	1.00271	0.983946	0.967169	0.956108
M481T507_NEG	0.0209709	0.0655104	0.399479	0.392953	0.439735	0.560846	0.784883
M253T716_NEG	0.123592	0.72541	0.698592	0.685986	0.695149	0.729026	0.755992
M553T454_NEG	1.23509	0.902995	0.868916	0.853031	0.923413	0.992224	1.13541
M871T438_NEG	1.03929	0.780229	0.774944	0.768525	0.760756	0.749136	0.749426
M241T26_NEG	0.394395	0.569016	0.569333	0.559258	0.627111	0.840496	1.16156
M259T172_NEG	1.19788	0.874917	0.837458	0.822094	0.89652	0.881704	0.875429
M391T264_NEG	0.579189	0.843492	0.880231	0.873791	0.894863	0.879679	0.871346
M591T284_NEG	0.534693	0.650213	0.763824	0.756802	0.742973	0.74182	0.798487
M373T129_NEG	0.709149	0.808093	0.963833	1.00342	1.13289	1.16275	1.21581
M357T246_NEG	0.779092	0.66884	1.0161	1.13175	1.21614	1.35654	1.45497
M366T171_NEG	0.171388	1.23994	1.18613	1.16928	1.15004	1.1331	1.13696
M793T429_NEG	1.44239	1.05236	1.00514	0.999759	1.05801	1.10591	1.16577
M284T131_NEG	0.530252	0.919282	1.05199	1.03454	1.01754	1.01342	1.01103
M257T179_NEG	1.17558	0.890438	0.912141	0.896036	0.879291	0.869363	0.864326
M995T471_NEG	0.449834	0.805508	0.984024	0.970437	1.02429	1.012	1.03184
M284T147_NEG	0.54973	0.583337	0.874485	0.859339	0.900161	0.898228	0.887665
M257T700_NEG	1.4347	1.59951	1.52627	1.54766	1.65019	1.66361	1.66322
M269T14_NEG	0.239409	0.33384	0.584807	0.633284	0.759536	0.758502	0.750293
M232T168_NEG	1.34383	1.39535	1.32348	1.32642	1.32711	1.3403	1.39067
M369T645_NEG	0.977861	0.717964	0.809362	0.805733	0.792875	0.779382	0.820067
M332T144_NEG	1.83289	1.54026	1.46218	1.4374	1.44859	1.46427	1.5068
M337T299_NEG	1.313	0.963233	0.93585	0.918357	0.903899	0.889056	0.88076
M424T409_NEG	0.632295	0.465095	0.629439	0.644458	0.638987	0.664244	0.656169
M407T120_NEG	0.98403	0.924209	0.877808	0.871303	0.854986	0.842022	0.863254
M783T398_NEG	1.38052	1.00832	0.959415	0.948889	0.968815	0.961158	0.964919
M603T467_NEG	1.88918	1.45515	1.39699	1.37098	1.3506	1.32785	1.3115
M216T34_2_NEG	0.840973	0.617938	0.705447	0.693005	0.713156	0.70138	0.696871
M455T366_NEG	1.7419	1.48126	1.43847	1.43677	1.41022	1.38724	1.38674
M223T116_NEG	0.656874	1.2116	1.1593	1.14219	1.17622	1.16039	1.21845
M974T361_NEG	1.69449	2.10212	1.99234	1.95444	1.92171	1.89344	1.877
M488T236_NEG	0.0278338	0.370563	0.412601	0.45679	0.51136	0.77629	1.02495
M881T270_NEG	0.693775	0.514261	0.599752	0.601878	0.604593	0.70059	1.02149
M911T491_NEG	0.0560916	0.936346	0.997059	0.97799	0.973175	0.992703	0.982435
M371T167_NEG	0.752371	1.74004	1.65312	1.62348	1.59439	1.56775	1.55335
M435T183_NEG	0.604312	0.776193	0.846259	0.84021	0.828251	0.859802	0.898662
M175T42_NEG	0.398895	1.0803	1.12285	1.10743	1.14024	1.14819	1.14316
M882T413_NEG	0.421635	0.812965	0.783776	0.768772	0.75653	0.773504	0.875249
M156T744_NEG	0.262626	0.19186	0.342854	0.364117	0.368585	0.617734	0.782593
M130T723_NEG	0.829572	0.915043	0.980395	1.01186	1.05765	1.04469	1.03953
M791T206_NEG	0.30819	0.300441	0.341469	0.489838	0.491311	0.483169	0.479173
M599T272_NEG	0.463696	0.990986	0.941446	0.923882	0.957959	0.969378	1.00168
M213T262_NEG	0.882401	1.11175	1.06719	1.10462	1.1358	1.17567	1.29671
M477T170_NEG	0.494303	1.49545	1.47006	1.47581	1.44925	1.42511	1.40752
M455T473_NEG	1.58247	1.27067	1.24645	1.23537	1.22237	1.21409	1.19918
M678T449_NEG	0.937543	0.728014	0.712136	0.70002	0.687026	0.686709	0.7748
M239T368_NEG	0.0453431	0.55405	0.557498	0.56088	0.573514	0.588916	0.582248
M401T410_NEG	1.06091	2.22686	2.11112	2.07737	2.05405	2.01905	1.99476
M417T364_NEG	1.62321	1.91043	1.84116	1.85311	1.91865	2.04333	2.2286
M703T429_NEG	0.794627	1.03551	1.11416	1.15367	1.13644	1.1277	1.11423
M352T165_NEG	0.389379	0.506412	0.659531	0.685303	0.689144	0.7291	0.803947
M571T200_NEG	0.345632	1.43995	1.42278	1.40808	1.41923	1.4755	1.51745
M229T664_NEG	0.28791	0.282859	0.294214	0.330981	0.449505	0.625111	0.835329
M887T392_NEG	1.61485	1.1919	1.13578	1.11683	1.10753	1.09052	1.0787
M133T656_2_NEG	1.19229	0.954697	0.933612	0.91694	0.902233	0.899224	0.906626
M419T364_NEG	0.906829	1.32436	1.34852	1.35891	1.34665	1.36548	1.43357
M277T31_NEG	1.38513	1.01502	1.00908	1.00332	0.986204	0.971337	0.979639
M319T19_NEG	0.612307	0.451997	0.526568	0.525593	0.520486	0.511835	0.515045
M174T37_NEG	1.87909	1.57799	1.49558	1.46835	1.4506	1.54456	1.64129
M801T482_NEG	0.439584	0.36672	0.356875	0.436074	0.427908	0.47181	0.550536
M177T247_NEG	1.27923	1.85685	1.77624	1.76294	1.73044	1.70432	1.68741
M274T65_NEG	0.371176	1.45065	1.3952	1.40766	1.43962	1.43229	1.42129
M318T41_NEG	0.520817	0.389843	0.372454	0.365348	0.4153	0.473971	0.473024
M261T168_NEG	0.341294	1.14762	1.08844	1.06813	1.05339	1.0377	1.02515
M213T669_NEG	0.708994	1.35807	1.29075	1.31142	1.33601	1.34029	1.32467
M304T310_NEG	1.60926	1.33739	1.26865	1.31296	1.36427	1.43769	1.45411
M616T305_NEG	0.991537	0.724503	0.900078	0.882835	0.866421	0.85184	0.859525
M348T152_NEG	0.973249	0.977004	0.962917	0.94515	0.930984	0.915745	0.904573
M591T356_NEG	1.3487	1.13758	1.15492	1.15279	1.13719	1.12473	1.1378
M799T217_NEG	0.89492	1.55912	1.47757	1.46311	1.43608	1.42643	1.42175
M800T480_NEG	2.53007	3.17826	3.05676	3.00513	2.94893	2.89877	2.86304
M435T180_NEG	1.18899	1.05331	1.0895	1.07129	1.05124	1.03812	1.02535
M680T432_NEG	0.191748	0.140484	0.150953	0.177337	0.209719	0.375537	0.379877
M661T200_NEG	0.313971	0.340436	0.34551	0.357212	0.352974	0.423869	0.529708
M415T187_NEG	0.231658	0.563412	0.555715	0.560312	0.597071	0.853892	1.10677
M264T33_NEG	0.376546	1.18968	1.15563	1.15783	1.14318	1.1283	1.12862
M663T200_NEG	0.370245	1.19857	1.19586	1.17735	1.16934	1.15235	1.15032
M301T132_NEG	0.272078	0.657652	1.07031	1.198	1.24135	1.27728	1.30799
M453T153_NEG	1.6301	1.64563	1.57371	1.5528	1.52488	1.53108	1.5231
M421T340_NEG	0.896476	0.667755	0.633078	0.630298	0.64072	0.630256	0.624573
M799T475_NEG	1.39208	1.2923	1.32531	1.30116	1.31011	1.28798	1.29412
M463T227_NEG	0.958453	1.36351	1.3357	1.33701	1.34662	1.32398	1.30786
M397T351_NEG	1.66235	2.05951	2.15801	2.1295	2.09658	2.06512	2.06955
M236T113_NEG	0.824021	0.642103	0.63227	0.740976	0.744201	0.733356	0.725075
M369T390_NEG	1.2732	1.18346	1.12987	1.10963	1.10121	1.2254	1.29753
M269T171_NEG	1.62903	1.97738	1.88413	1.88432	1.85267	1.82351	1.82879
M637T196_NEG	1.74128	2.23266	2.16437	2.17296	2.14308	2.11763	2.11576
M411T35_NEG	1.13338	0.918066	0.950417	0.93224	0.931414	0.920543	0.914094
M543T231_NEG	0.255038	0.887385	0.884947	0.883212	0.890435	0.947785	1.0876
M499T222_NEG	1.85523	2.05238	2.04037	2.00268	1.96684	1.93364	1.92469
M467T191_NEG	1.20137	0.887517	0.860058	0.87544	0.870499	0.860523	0.852434
M185T54_NEG	1.1164	1.1904	1.13486	1.11877	1.10085	1.12621	1.13286
M1136T254_NEG	1.20721	0.951111	0.902922	0.907346	0.890683	0.895316	0.906134
M139T26_NEG	1.30966	0.960192	0.911873	0.896924	0.904856	0.916858	0.981644
M195T186_NEG	0.728696	1.24384	1.20101	1.18091	1.19132	1.1841	1.17007
M360T317_NEG	1.64703	1.5166	1.62814	1.59908	1.57142	1.54525	1.52624
M355T195_NEG	1.09552	0.805594	0.771156	0.783437	0.792265	0.783033	0.773912
M259T771_NEG	0.560802	0.830831	0.897058	0.95494	0.94093	0.92588	0.918201
M869T517_NEG	0.717792	0.743613	0.730069	0.739948	0.856323	0.938088	0.957558
M368T499_NEG	1.40779	1.26473	1.2094	1.18649	1.16686	1.15162	1.18798
M267T166_NEG	0.0584503	0.233663	0.622384	0.659839	0.653166	0.672783	0.689546
M187T26_NEG	0.0141482	0.373263	0.411369	0.429487	0.424728	0.426993	0.427672
M647T356_NEG	2.0176	2.09993	2.11323	2.09736	2.06459	2.0309	2.02549
M665T301_NEG	0.270537	0.785504	0.754056	0.758193	0.802054	0.810568	0.808233
M132T778_NEG	0.651284	0.636871	0.678681	0.697129	0.684207	0.67377	0.744647
M371T292_NEG	0.752253	0.578464	0.672822	0.692471	0.68054	0.678315	0.670404
M157T52_NEG	0.540511	1.03471	1.00367	0.987132	0.970932	0.954622	0.942875
M201T229_NEG	1.18354	0.924638	0.877911	0.868587	0.853495	0.840488	0.833174
M216T39_NEG	1.20802	1.1722	1.17966	1.17269	1.16905	1.15557	1.16188
M593T368_NEG	0.797244	0.702558	0.672784	0.66687	0.654381	0.714018	0.762951
M185T57_NEG	0.61113	0.447338	0.432356	0.49051	0.481359	0.478734	0.487474
M403T216_NEG	0.016743	0.0541444	0.25777	0.424685	0.429381	0.497955	0.494373
M557T193_NEG	1.15195	0.956655	0.906635	0.892551	0.878598	0.864576	0.85414
M757T175_NEG	1.39672	1.70549	1.62082	1.58983	1.56028	1.53546	1.52413
M675T391_NEG	0.825956	1.05687	1.33826	1.4053	1.47735	1.47672	1.54592
M497T166_NEG	0.475313	0.451433	0.677653	0.672509	0.659951	0.658769	0.669275
M701T248_NEG	1.42247	1.12514	1.07276	1.06041	1.05223	1.03839	1.02635
M103T26_NEG	1.00729	0.934827	0.917582	0.941158	0.95077	0.938416	0.93515
M697T450_NEG	0.2848	1.35765	1.33697	1.31363	1.30355	1.33367	1.38222
M705T264_NEG	0.00179936	0.114134	0.108172	0.296799	0.467587	0.623591	0.874316
M667T207_NEG	0.557752	0.426372	0.426804	0.671778	0.706379	0.694405	0.719022
M328T649_NEG	0.956616	0.799951	0.8166	0.801012	0.786071	0.773568	0.764309
M184T61_NEG	1.29881	1.10327	1.18294	1.16063	1.163	1.18749	1.17312
M278T47_NEG	1.01688	0.742642	0.742721	0.797969	0.806288	0.800926	0.792375
M231T29_NEG	0.674844	1.29019	1.24252	1.21882	1.20634	1.21948	1.28725
M533T176_NEG	0.18643	0.682794	0.79937	0.79277	0.777951	0.7671	0.757644
M433T153_NEG	0.796411	1.9463	1.84575	1.81219	1.77837	1.75963	1.73796
M265T157_NEG	0.42841	0.916151	0.870171	0.854283	0.845571	1.11788	1.34081
M187T36_NEG	1.40668	1.03051	0.995365	0.981753	0.96686	0.951757	0.940899
M1195T497_NEG	0.712864	1.14224	1.09011	1.07258	1.10223	1.08389	1.08381
M405T337_NEG	0.290292	1.34317	1.33927	1.33232	1.32702	1.33378	1.33866
M189T35_2_NEG	1.18299	1.88988	1.79633	1.76204	1.73179	1.72304	1.70722
M249T160_NEG	0.0315195	1.04363	0.989413	0.971287	0.963313	0.948114	0.942057
M316T644_NEG	0.491476	0.500288	0.483654	0.527739	0.579183	0.642855	0.685959
M551T213_NEG	0.0872997	1.31949	1.3731	1.34697	1.33637	1.35471	1.37018
M213T26_NEG	1.13468	0.940728	0.899873	0.884287	0.8732	0.858401	0.848654
M229T45_NEG	0.684136	0.710806	0.674048	0.666767	0.732227	0.80177	0.811193
M391T208_NEG	0.320921	0.93054	0.952675	0.935134	0.919974	0.904322	0.900086
M239T59_1_NEG	1.22166	0.891428	0.918578	0.914598	0.90072	0.886556	0.876569
M665T350_NEG	0.141854	0.634861	0.624209	0.614918	0.620229	0.619822	0.625974
M344T155_NEG	1.1337	0.912238	0.898472	0.88681	0.875676	0.860749	0.850197
M545T159_NEG	1.17018	1.10061	1.04541	1.04868	1.05064	1.0329	1.02648
M377T66_NEG	0.617721	0.525093	0.565838	0.579546	0.569995	0.561165	0.627638
M459T162_NEG	0.121206	0.180648	0.284605	0.279203	0.277951	0.34334	0.362553
M152T304_NEG	0.535915	0.411254	0.423535	0.415683	0.498303	0.516191	0.568435
M613T224_NEG	0.277339	0.632628	0.602328	0.60977	0.653988	0.695901	0.690681
M379T146_NEG	1.46059	1.92403	1.86217	1.86365	1.8704	1.92674	2.01669
M172T140_NEG	0.528966	0.397827	0.513166	0.568233	0.580835	0.668547	0.727194
M414T356_NEG	2.12788	2.00056	2.02852	2.02445	2.01684	1.98984	1.97032
M437T218_NEG	1.68135	1.542	1.50443	1.51379	1.49015	1.46473	1.44767
M692T258_NEG	1.31616	1.19402	1.16739	1.17145	1.15054	1.16618	1.15605
M237T759_NEG	0.856495	0.810714	0.810121	0.80308	0.913206	0.956569	1.03993
M595T157_NEG	1.77781	1.47012	1.39906	1.37368	1.35319	1.3948	1.38895
M105T28_NEG	1.04967	0.782204	0.742133	0.742922	0.72922	0.734045	0.743827
M181T738_NEG	1.50847	1.75221	2.07752	2.34163	2.62743	2.89711	3.28289
M453T324_NEG	0.245262	0.783633	1.02329	1.03582	1.1278	1.2578	1.27583
M306T164_NEG	0.418279	1.00049	1.04132	1.02178	1.00956	1.00963	1.06046
M380T175_1_NEG	0.278483	0.487169	0.560782	0.675961	0.679325	0.678542	0.67574
M201T26_NEG	0.114948	0.284451	0.54196	0.583551	0.575896	0.614235	0.608762
M737T374_NEG	0.981347	0.818318	0.914721	0.89729	0.882594	0.870969	0.86645
M518T368_NEG	0.987701	0.782368	0.888594	0.890979	0.874604	0.883778	0.890045
M535T350_NEG	0.863965	0.665736	0.642653	0.633435	0.631577	0.629734	0.622846
M519T262_NEG	1.84554	2.51425	2.52881	2.48171	2.43662	2.39812	2.36859
M553T353_NEG	0.924402	0.678086	0.787119	0.775639	0.790995	0.778588	0.782224
M546T374_NEG	1.48184	1.09471	1.0733	1.05274	1.03848	1.02108	1.00977
M727T359_NEG	1.36076	0.993462	0.949082	0.934676	0.927719	0.913371	0.934703
M379T165_NEG	0.979362	0.726964	0.699064	0.76647	0.754166	0.768702	0.75924
M455T176_NEG	0.673685	0.549613	0.552012	0.588824	0.589438	0.641546	0.636755
M390T157_NEG	0.580957	0.657368	0.625718	0.614133	0.618409	0.70492	0.697228
M770T484_NEG	1.77848	2.11781	2.13601	2.09533	2.0572	2.02505	2.0201
M271T26_NEG	0.98108	0.764677	0.735786	0.726071	0.759478	0.763657	0.782946
M924T323_NEG	0.989608	0.782099	0.764685	0.757119	0.767441	0.856258	0.947243
M271T210_NEG	0.37051	0.503111	0.549065	0.665606	0.653142	0.642943	0.644926
M826T293_NEG	1.21806	1.51505	1.62044	1.58944	1.58748	1.59852	1.61079
M337T25_NEG	0.388505	0.526221	0.600961	0.60564	0.595937	0.593271	0.59453
M413T283_NEG	1.95668	1.58211	1.49976	1.49088	1.52383	1.52566	1.54714
M315T25_NEG	0.902224	0.995105	1.02914	1.04893	1.03453	1.01709	1.00529
M183T663_NEG	0.143478	1.34907	1.49834	1.48058	1.45449	1.43172	1.41443
M409T235_NEG	1.15411	1.39886	1.45017	1.43406	1.41054	1.38648	1.36946
M331T169_NEG	0.563391	0.94179	0.899898	0.921941	0.905185	0.889891	0.883893
M527T478_NEG	0.623673	0.481989	0.493666	0.484635	0.478006	0.473135	0.468074
M671T254_NEG	0.278475	1.10311	1.10708	1.08683	1.07855	1.07936	1.0833
M202T21_NEG	1.13845	1.00845	0.955741	0.954576	0.974649	0.958024	0.954242
M791T461_NEG	1.22454	0.936476	0.889089	0.898405	0.992252	1.05092	1.11514
M309T138_NEG	1.36206	1.28664	1.22019	1.23714	1.22299	1.20227	1.18896
M259T700_NEG	0.157144	0.391015	0.446576	0.513982	0.637118	0.627548	0.623117
M253T277_NEG	1.78229	2.72813	2.65081	2.60025	2.56705	2.61476	2.66851
M114T643_NEG	1.01689	0.867376	0.827283	0.82007	0.8271	0.81692	0.810103
M320T310_NEG	0.980795	1.11748	1.09032	1.09377	1.07468	1.07138	1.07478
M775T489_NEG	1.6496	1.79809	1.74311	1.72851	1.75119	1.72159	1.70413
M393T358_NEG	0.961896	0.779927	0.801689	0.842152	0.826623	0.821585	0.845341
M159T162_NEG	1.76242	1.46394	1.41168	1.38533	1.38831	1.36582	1.35123
M59T652_NEG	0.562936	0.41444	0.490392	0.585923	0.779169	0.937016	1.05775
M721T375_NEG	1.47354	1.07599	1.04472	1.02511	1.00717	0.990368	0.985422
M212T60_NEG	0.600767	0.827086	0.899689	0.889929	0.873716	0.861781	0.851945
M591T490_NEG	0.421456	0.31491	0.903946	0.976897	1.11743	1.10147	1.09311
M125T150_NEG	0.577913	0.719334	0.76145	0.748702	0.753082	0.740752	0.731704
M563T319_NEG	0.614428	0.460869	0.447171	0.441111	0.45277	0.466997	0.658852
M237T715_NEG	0.313258	0.290456	0.286674	0.443453	0.562915	0.733029	1.09044
M795T190_NEG	1.40073	2.35026	2.50981	2.53104	2.53816	2.51452	2.54768
M883T460_NEG	1.65329	1.24374	1.17892	1.15761	1.18275	1.17656	1.16639
M239T351_NEG	0.0755183	0.749987	0.732243	0.729098	0.715931	0.725069	0.719697
M411T220_NEG	1.64473	1.59543	1.54832	1.54756	1.56646	1.59301	1.63014
M611T271_NEG	0.586225	1.35426	1.43783	1.41722	1.42074	1.39667	1.37942
M441T254_NEG	0.786426	0.740087	0.729296	0.716108	0.702823	0.698368	0.732141
M251T655_NEG	0.959758	1.18416	1.15162	1.13077	1.16514	1.23072	1.24553
M345T278_NEG	0.154352	0.175831	0.567123	0.558654	0.570112	0.566002	0.561648
M83T56_NEG	0.552116	0.917804	0.911155	0.89919	0.901198	0.886954	0.897543
M579T325_NEG	1.13968	0.844495	0.855989	0.964748	1.10838	1.21016	1.36571
M503T374_NEG	1.98111	1.69076	1.67886	1.64846	1.61808	1.59217	1.57258
M345T135_NEG	0.273226	0.577398	0.549721	0.669764	0.739388	0.833417	0.917534
M551T196_NEG	0.695545	0.809864	0.819359	0.809284	0.81662	0.80296	0.793361
M755T503_NEG	1.42184	1.19555	1.25264	1.235	1.21195	1.19771	1.20173
M856T323_NEG	0.272781	1.22439	1.20284	1.19568	1.18391	1.19169	1.17938
M653T351_NEG	0.624702	0.464571	0.649819	0.644464	0.731113	0.79658	0.787989
M278T149_NEG	0.36527	0.800075	0.846174	0.885013	0.86979	0.885418	0.919623
M470T372_NEG	0.862642	1.0342	1.02713	1.00751	0.989473	1.0303	1.09716
M255T18_NEG	1.21953	0.913628	0.871477	0.856642	0.855572	0.841238	0.899426
M715T256_NEG	0.961309	1.8612	2.08391	2.06335	2.03936	2.00457	1.98395
M203T644_NEG	0.491909	0.532449	0.506202	0.550103	0.672226	0.846818	0.872813
M568T198_NEG	0.156229	1.2549	1.24677	1.22569	1.27626	1.30115	1.3402
M255T46_NEG	1.35441	1.10352	1.08555	1.07354	1.05347	1.04218	1.03536
M417T166_NEG	0.12842	1.01127	0.963378	0.949475	0.933468	1.00324	1.00372
M777T460_NEG	1.29149	0.978656	0.928663	0.912211	0.90323	0.88784	0.879784
M193T40_NEG	0.502845	0.726754	0.718262	0.704591	0.751017	0.894763	0.912914
M349T297_NEG	0.174477	0.206392	0.215847	0.222963	0.362967	0.368313	0.438745
M577T226_NEG	0.381137	1.21325	1.19871	1.20658	1.23424	1.27531	1.28482
M253T772_NEG	0.71092	0.572605	0.722637	0.962584	1.30056	1.45665	1.59259
M243T294_NEG	1.95106	1.78687	1.77595	1.77925	1.76276	1.78096	1.79527
M365T157_NEG	0.972446	0.999236	0.94758	0.961876	0.950038	0.995339	1.06011
M307T186_NEG	0.952583	0.745743	0.995337	0.987546	0.988354	0.986555	1.00802
M431T329_NEG	1.8064	1.61288	1.55016	1.52046	1.49302	1.47495	1.46158
M251T31_NEG	0.686638	0.75767	0.733691	0.740514	0.762466	0.755162	0.909957
M375T202_NEG	0.489528	0.559351	0.841255	0.830862	0.832944	0.83812	0.837291
M581T504_NEG	1.04362	0.768442	0.737392	0.768033	0.876708	0.921737	0.947937
M779T362_NEG	1.34461	1.21622	1.21249	1.20938	1.25738	1.27435	1.30519
M272T48_NEG	0.312963	0.302805	0.606651	0.601622	0.598351	0.714077	0.760528
M385T57_NEG	0.832479	1.68829	1.61512	1.58443	1.60216	1.60043	1.58132
M317T232_2_NEG	0.55145	1.07226	1.21965	1.2011	1.20164	1.23983	1.24639
M181T15_NEG	0.563233	1.04346	1.10903	1.10326	1.2566	1.29099	1.27754
M204T155_NEG	0.347293	0.710986	0.755618	0.741322	0.728641	0.716802	0.718478
M721T435_NEG	0.864848	0.841219	0.825737	0.818215	0.802932	0.790725	0.786683
M98T37_NEG	0.231315	0.617929	0.630785	0.628982	0.620564	0.620076	0.612487
M755T362_NEG	0.809901	1.45597	1.40304	1.37622	1.35056	1.34256	1.35839
M771T382_NEG	0.0254512	1.16976	1.1131	1.0926	1.0761	1.05899	1.0476
M457T195_NEG	1.43357	1.83717	1.78476	1.7559	1.72585	1.69656	1.67565
M802T459_NEG	1.00935	1.56781	1.64755	1.61981	1.60189	1.57732	1.55848
M235T13_NEG	0.835023	0.838793	0.868688	0.855487	0.902663	1.01925	1.12354
M385T202_NEG	0.160689	0.888495	1.37027	1.43146	1.52898	1.55937	1.62785
M539T341_NEG	1.07952	0.895466	0.961169	0.944482	0.957569	1.00925	1.01218
M164T12_NEG	0.347278	0.797255	0.802199	0.796341	0.782198	0.792946	0.87543
M561T374_NEG	1.50672	1.12125	1.11592	1.09814	1.07815	1.06012	1.04736
M539T286_NEG	0.0399277	0.266978	0.255611	0.409694	0.404894	0.541039	0.534791
M457T246_NEG	0.327203	0.402526	0.398836	0.427077	0.419503	0.431807	0.427341
M880T412_NEG	0.377012	0.684925	0.649241	0.638689	0.626992	0.6548	0.718577
M209T26_NEG	1.53323	1.60956	1.56132	1.53297	1.51165	1.4941	1.48265
M171T261_NEG	1.9745	1.64186	1.56327	1.53335	1.50841	1.48299	1.46529
M387T35_NEG	0.905292	1.50996	1.44209	1.41979	1.3932	1.41338	1.41235
M787T249_NEG	1.91563	2.60906	2.50162	2.4664	2.42376	2.4033	2.37864
M855T297_NEG	0.807805	0.600136	0.70019	0.734693	0.721007	0.913936	1.20194
M695T266_NEG	0.421133	0.334915	0.432826	0.426152	0.422208	0.534134	0.660813
M154T514_NEG	0.318709	0.7741	0.758948	0.749962	0.736691	0.74122	0.733166
M277T768_NEG	0.229958	0.214573	0.360393	0.38864	0.482072	0.476408	0.480087
M281T144_NEG	0.322859	0.575441	0.762742	0.775591	0.778304	0.803237	0.797726
M443T218_NEG	0.448242	1.01798	1.03424	1.0146	1.00217	0.986947	0.986086
M213T21_NEG	0.520155	0.423394	0.401741	0.398644	0.472857	0.603417	0.714783
M201T46_NEG	0.199762	0.419509	0.503174	0.504242	0.4949	0.497065	0.614568
M294T35_NEG	0.081205	1.28624	1.29792	1.27921	1.29889	1.32386	1.41478
M395T188_NEG	0.801686	1.07126	1.15999	1.13934	1.15033	1.13603	1.14844
M209T40_NEG	1.13509	0.930871	0.904785	0.888386	0.873632	0.86516	0.895664
M366T157_NEG	0.891681	0.8657	0.820563	0.812193	0.809569	0.795776	0.807515
M326T167_NEG	1.53295	1.12587	1.0682	1.04946	1.03329	1.02017	1.01192
M495T391_NEG	1.41011	1.73169	1.68062	1.65026	1.61964	1.60057	1.60678
M195T37_NEG	0.0452253	0.288154	0.405648	0.479922	0.472809	0.476302	0.494285
M478T372_NEG	0.227522	0.76524	0.815279	0.919645	0.905332	0.93392	0.980277
M187T34_NEG	0.499081	0.856188	0.835977	0.831428	0.855857	0.851456	0.897867
M221T148_NEG	0.715704	0.580956	0.758472	0.746945	0.738455	0.731693	0.722697
M369T164_NEG	0.482613	0.594212	0.623688	0.687551	0.677011	0.794005	0.837879
M513T437_NEG	0.711805	0.704602	0.6682	0.656436	0.652127	0.647741	0.644663
M331T62_NEG	0.929743	0.850743	0.857282	0.859666	0.892366	0.890249	0.879664
M759T398_NEG	1.05101	0.862275	0.818937	0.834695	0.830531	0.897583	0.936832
M583T418_NEG	0.78954	1.20944	1.23756	1.25176	1.24055	1.22251	1.20741
M271T23_NEG	0.626469	0.634092	0.616836	0.60858	0.652153	0.643557	0.635997
M321T166_NEG	0.00346004	0.871856	0.862146	0.846144	0.830881	0.825512	0.816779
M554T240_NEG	1.52693	1.15559	1.10072	1.12568	1.1051	1.08753	1.08183
M237T644_NEG	0.434207	0.329494	0.402401	0.400514	0.446632	0.440716	0.483366
M156T514_NEG	0.593876	0.456207	0.456725	0.48712	0.520466	0.68652	0.728112
M739T210_NEG	1.06645	1.02214	1.12789	1.10723	1.09399	1.10892	1.09897
M519T221_NEG	0.0464948	1.26344	1.21356	1.20608	1.1862	1.17872	1.17166
M353T321_NEG	1.17044	1.00205	0.976465	0.959293	0.945923	0.937543	0.93258
M405T202_NEG	0.752906	0.549539	0.744309	0.836561	0.95721	1.01615	1.11109
M619T481_NEG	2.55622	3.24971	3.25791	3.19763	3.13936	3.08607	3.04804
M505T385_NEG	0.158277	0.153847	0.37645	0.547784	0.733767	0.941405	1.0017
M319T191_NEG	0.662862	0.637325	0.753826	0.759984	0.75299	0.761337	0.829116
M413T488_NEG	2.17329	1.88129	1.81096	1.77662	1.76947	1.747	1.73195
M239T336_NEG	0.238378	0.7274	0.73938	0.738371	0.725434	0.72883	0.74937
M354T179_NEG	1.13563	1.16941	1.19434	1.17678	1.18909	1.16889	1.19313
M308T135_NEG	0.0877479	0.587513	0.58125	0.59011	0.78018	0.862293	0.857061
M418T165_NEG	0.327626	1.53526	1.46125	1.43643	1.41091	1.4047	1.4155
M59T729_NEG	0.469051	0.448208	0.453887	0.675784	0.73865	0.760964	0.772853
M247T34_NEG	1.41573	1.42369	1.4202	1.39558	1.3716	1.35352	1.37311
M453T150_NEG	0.391201	1.22893	1.21989	1.19786	1.1763	1.15634	1.14323
M251T168_NEG	0.546229	0.41155	0.855838	0.956855	0.941788	0.930687	0.921729
M279T60_NEG	0.819965	1.46556	1.42494	1.40642	1.50004	1.5012	1.48334
M499T401_NEG	0.0510042	1.14951	1.16609	1.14397	1.19262	1.27899	1.35775
M917T463_NEG	1.24831	1.07556	1.15792	1.14501	1.12447	1.10896	1.09865
M567T190_NEG	0.789529	0.995959	0.952381	0.934392	0.917098	0.903216	0.892319
M293T368_NEG	0.593576	0.615119	0.705443	0.715025	0.723392	0.771551	0.914221
M267T139_NEG	0.148875	0.874693	0.862073	0.864372	0.965691	1.09053	1.15582
M299T31_NEG	0.012431	0.0822398	0.504732	0.564598	0.562109	0.552739	0.580398
M311T164_NEG	1.55392	1.13565	1.11679	1.11081	1.10314	1.10713	1.11739
M507T237_NEG	0.68471	0.894327	0.847581	0.832414	0.817084	0.810738	0.825196
M257T665_NEG	0.419597	0.911504	0.863918	0.855876	0.857959	0.872468	0.960983
M759T454_NEG	1.74394	1.6002	1.67502	1.64682	1.61635	1.58954	1.57595
M387T374_NEG	1.15721	0.873184	0.829793	0.836061	0.898009	0.921603	0.963978
M177T666_NEG	0.850554	0.625842	0.657484	0.70855	0.780675	0.982731	1.3312
M677T260_NEG	0.534316	0.393433	0.562527	0.60291	0.596432	0.593576	0.599159
M819T295_NEG	0.675878	0.629187	0.611183	0.617361	0.632578	0.73298	0.77984
M657T241_NEG	0.990869	1.53348	1.45719	1.43857	1.41306	1.39704	1.39333
M488T374_NEG	1.84189	1.56035	1.55365	1.52638	1.50001	1.47449	1.45948
M277T456_NEG	0.0697285	0.30361	0.697031	0.779241	0.927231	0.929902	0.996262
M247T163_NEG	0.322662	0.516344	0.576708	0.596929	0.601733	0.595247	0.590085
M395T339_NEG	1.78553	1.35194	1.2911	1.26777	1.24424	1.23228	1.23967
M641T489_NEG	0.852535	0.97342	1.02717	1.01533	1.02361	1.00682	1.01572
M762T412_NEG	0.379006	0.35832	0.362347	0.362551	0.367655	0.543645	0.728248
M534T214_NEG	1.61966	1.49363	1.4489	1.44802	1.4224	1.40071	1.41726
M454T247_NEG	0.134314	0.966733	0.923765	0.93674	0.921147	0.906884	0.903085
M757T226_NEG	0.647248	0.805066	0.768753	0.758652	0.744473	0.740556	0.763079
M203T36_NEG	1.11888	0.876165	0.836545	0.82152	0.810244	0.796425	0.795632
M202T29_NEG	0.730464	0.938659	0.913281	0.917241	0.90007	0.884788	0.877299
M431T152_NEG	0.338012	1.23326	1.17954	1.15776	1.14206	1.13053	1.1185
M227T135_NEG	0.905305	0.661246	0.666384	0.654193	0.680025	0.668717	0.669578
M955T501_NEG	0.0683094	0.890241	0.950054	0.950717	0.981464	1.0538	1.04336
M651T213_NEG	0.566357	1.5575	1.68781	1.6731	1.67871	1.74411	1.80355
M399T139_NEG	0.984305	1.73535	1.72095	1.68875	1.70463	1.72015	1.71861
M239T29_NEG	0.727564	0.872522	0.827723	0.811907	0.801587	0.793115	0.805515
M737T256_NEG	0.482455	0.527718	0.502681	0.534538	0.56989	0.567451	0.5626
M367T162_NEG	1.53364	1.18201	1.12385	1.11302	1.10977	1.0993	1.08631
M219T171_NEG	0.682614	0.73407	0.735691	0.727332	0.714802	0.72987	0.748471
M331T645_NEG	0.283452	0.926522	0.897812	0.882101	0.868411	0.854381	0.844662
M323T173_NEG	0.948683	1.16138	1.13858	1.13807	1.13556	1.13202	1.11814
M488T185_NEG	1.29093	0.942634	0.95256	0.937831	0.920301	0.904669	0.913547
M487T435_NEG	1.78922	1.33256	1.26293	1.24373	1.2307	1.26941	1.30431
M465T344_NEG	0.853833	1.8186	1.75572	1.72975	1.70503	1.67595	1.68355
M573T291_NEG	0.918613	0.885102	0.88389	0.871466	0.869824	0.85504	0.845437
M139T148_1_NEG	0.404998	0.312384	0.779614	0.788249	0.906409	0.910045	0.921819
M348T166_NEG	1.08746	0.930543	0.929418	0.919446	0.902808	0.89025	0.882428
M503T265_NEG	0.062771	0.886115	0.863535	0.857542	0.863114	0.863582	0.853795
M445T313_NEG	0.219099	0.31312	0.319918	0.351918	0.345374	0.395686	0.39399
M835T223_NEG	0.436925	0.566031	0.56306	0.596549	0.590696	0.581294	0.590031
M357T26_NEG	0.400638	1.00225	1.13902	1.15276	1.13206	1.19495	1.23665
M330T42_NEG	0.367283	1.01029	1.05132	1.0636	1.15619	1.21725	1.22864
M287T339_NEG	0.442246	0.771712	0.816043	0.822099	0.832302	0.837604	0.840786
M323T178_NEG	1.26517	1.39375	1.38432	1.39267	1.36659	1.34936	1.35263
M554T412_NEG	0.452949	0.701903	0.67251	0.704507	0.698083	0.781465	0.876899
M139T148_2_NEG	0.216519	0.369113	0.993366	1.02255	1.18478	1.20267	1.22982
M355T161_NEG	1.8534	2.12481	2.02355	1.98494	2.01163	2.02295	2.02629
M330T771_NEG	0.724433	0.82561	0.831758	0.815836	0.805275	0.843683	0.874783
M573T205_NEG	0.136635	0.51202	0.560282	0.553772	0.55228	0.572977	0.576912
M824T412_NEG	0.625023	0.536592	0.517753	0.521131	0.526111	0.633751	0.771602
M425T236_2_NEG	0.295303	0.678892	0.793287	0.797287	0.827021	0.87704	0.87014
M829T249_NEG	1.08223	1.40875	1.54474	1.51935	1.50349	1.51524	1.6064
M255T665_NEG	0.756648	0.847704	0.813474	0.799518	0.784644	0.797734	0.890248
M330T752_NEG	0.0885904	0.143105	0.306156	0.301055	0.295426	0.32073	0.333063
M721T268_NEG	0.59699	0.547155	0.613756	0.612766	0.638149	0.665201	0.741026
M760T498_NEG	0.0600842	0.416755	0.646229	0.673314	0.830358	0.864974	0.861795
M551T391_NEG	1.14372	1.56727	1.53944	1.5118	1.48387	1.4664	1.47686
M259T730_NEG	0.224548	0.483845	0.467734	0.46031	0.467664	0.488194	0.498635
M685T257_NEG	0.0752793	1.50493	1.49551	1.46809	1.45183	1.42937	1.41177
M295T153_NEG	0.592076	1.40054	1.40537	1.4388	1.42867	1.40432	1.39271
M177T663_NEG	0.836472	0.649174	0.618221	0.625452	0.659459	0.763197	0.876452
M412T218_NEG	1.1123	2.10733	2.00245	1.96435	1.92763	1.90431	1.89295
M523T435_NEG	1.98186	1.56425	1.48394	1.45741	1.43061	1.44239	1.45427
M62T345_NEG	1.22618	1.40662	1.43309	1.52358	1.57373	1.61898	1.63033
M285T134_NEG	0.8259	1.30881	1.27686	1.26236	1.2602	1.2413	1.23763
M511T188_NEG	1.35018	1.7027	1.63495	1.61287	1.65564	1.70282	1.77975
M623T233_NEG	0.537302	0.68627	0.763958	0.773137	0.758984	0.777032	0.868784
M455T277_NEG	0.418781	0.381933	0.65667	0.651971	0.647474	0.695765	0.759067
M281T277_NEG	0.532361	0.453291	0.429736	0.438388	0.451197	0.45081	0.464981
M851T498_NEG	0.340206	0.993737	1.02917	1.03209	1.03667	1.01899	1.10838
M179T663_NEG	1.24927	1.11666	1.10424	1.08789	1.13426	1.41758	1.7061
M274T67_NEG	0.761323	1.21324	1.18482	1.16481	1.15203	1.13693	1.13991
M370T490_NEG	1.46659	1.23005	1.18744	1.16776	1.15399	1.13432	1.13176
M537T192_NEG	0.231044	1.18372	1.17993	1.15732	1.14964	1.16336	1.16492
M256T646_NEG	1.38626	2.61153	2.61645	2.64836	2.67966	2.71459	2.80071
M214T59_NEG	1.19713	0.936497	0.887549	0.88547	0.869038	0.855134	0.84461
M777T508_NEG	0.631804	1.19832	1.15755	1.1443	1.12932	1.12052	1.1228
M346T57_2_NEG	1.42632	1.05642	1.02791	1.02855	1.02343	1.02266	1.05103
M799T399_NEG	1.4392	1.06801	1.01746	1.00188	1.01729	1.0195	1.02751
M281T177_NEG	2.3218	2.22212	2.11352	2.07386	2.03518	2.00311	1.98842
M617T219_NEG	0.638194	0.828164	0.890055	0.921944	0.952685	1.01127	1.05716
M259T47_NEG	0.520699	1.10997	1.09663	1.07814	1.05871	1.05069	1.04453
M271T186_NEG	0.553012	0.462385	0.748131	0.734291	0.756898	0.762475	0.866082
M305T57_NEG	0.706988	1.53896	1.46506	1.46709	1.52388	1.49815	1.48587
M265T186_NEG	0.825899	1.02227	1.00198	0.982781	0.964478	0.948306	0.939008
M317T205_NEG	1.71833	1.43308	1.39065	1.37483	1.34997	1.32812	1.32096
M307T155_3_NEG	0.359192	0.70107	0.676028	0.707472	0.706387	0.694803	0.6922
M193T156_NEG	1.12509	0.821118	0.795182	0.787914	0.788694	0.796021	0.826799
M443T470_NEG	1.55614	1.13752	1.08612	1.06735	1.05143	1.04414	1.04545
M186T84_NEG	1.69597	1.93779	2.04831	2.00956	1.97193	1.94615	1.945
M357T291_NEG	0.645351	0.87166	0.979049	0.963519	0.945492	0.957349	0.997623
M146T72_NEG	1.07046	1.40866	1.65057	1.6249	1.59453	1.5695	1.55029
M483T158_NEG	0.315959	0.605662	0.613149	0.742949	0.730443	0.730232	0.726266
M687T207_NEG	0.314659	0.292291	0.393766	0.402144	0.405564	0.442784	0.477034
M231T26_NEG	0.604997	1.04816	1.01474	1.00282	0.986406	0.969727	1.00475
M335T178_NEG	1.23211	1.48359	1.53875	1.52502	1.51844	1.52198	1.52478
M230T34_NEG	1.59172	1.62473	1.55235	1.54212	1.54133	1.59182	1.64179
M843T517_NEG	0.0518259	0.92002	1.01978	1.00637	0.994654	0.999645	1.00734
M368T412_NEG	0.169251	0.414148	0.39268	0.439955	0.61278	0.604038	0.598353
M332T718_NEG	1.41877	2.11066	2.12731	2.10783	2.09106	2.06695	2.07425
M337T243_NEG	1.75989	2.16051	2.1835	2.14691	2.10879	2.07527	2.05054
M549T201_NEG	0.665952	1.50651	1.55872	1.53269	1.56516	1.59597	1.60036
M479T279_NEG	0.168712	0.831127	0.788022	0.816883	0.80728	0.794241	0.809084
M186T59_NEG	1.81144	1.87619	1.7853	1.75127	1.75809	1.7336	1.74202
M285T343_NEG	0.655811	0.99609	1.01631	1.01433	1.01425	1.01452	1.00502
M637T201_NEG	1.63552	2.16139	2.12499	2.14477	2.12266	2.08901	2.07968
M261T664_NEG	0.256518	1.10797	1.18926	1.18231	1.1618	1.14914	1.13498
M72T31_NEG	0.485588	0.575861	0.546273	0.562635	0.564941	0.597181	0.593446
M227T134_NEG	0.744356	0.669645	0.687982	0.775911	1.01906	1.06362	1.06995
M310T131_NEG	0.753828	0.603024	0.57885	0.60943	0.604453	0.623642	0.687551
M665T368_NEG	0.796153	0.584986	0.582349	0.571291	0.574024	0.588124	0.624024
M433T173_NEG	1.17127	1.97307	2.11685	2.1473	2.17843	2.16951	2.2204
M273T68_NEG	0.297052	0.975017	0.926263	0.920959	0.905197	0.89449	0.891204
M249T654_NEG	0.0914036	1.28519	1.27771	1.25445	1.25803	1.2403	1.22506
M599T379_NEG	0.478888	0.825528	1.07047	1.05006	1.03039	1.01361	1.00254
M357T238_NEG	0.697469	1.00023	1.01342	1.08316	1.10287	1.26209	1.44142
M316T635_NEG	0.116988	0.634598	0.634386	0.649248	0.650893	0.64352	0.637785
M165T310_NEG	0.888467	0.650362	0.806065	0.800729	0.810986	0.801784	0.883605
M237T131_NEG	0.140814	1.0963	1.07435	1.09188	1.07432	1.06224	1.055
M511T211_NEG	0.755035	0.587103	0.799896	0.80552	0.7931	0.785015	0.776655
M325T499_NEG	0.576937	0.564397	0.542217	0.531887	0.537395	0.53359	0.558241
M194T180_NEG	0.30976	1.211	1.16238	1.15717	1.14937	1.15265	1.20406
M447T144_NEG	0.364184	1.20609	1.18876	1.18178	1.17046	1.1546	1.14037
M112T36_NEG	0.88428	0.803987	0.785749	0.770878	0.756455	0.744171	0.740857
M479T176_NEG	1.82884	1.86457	1.76752	1.73963	1.71951	1.69018	1.67528
M383T303_NEG	0.13176	0.591145	0.78784	0.788106	0.773403	0.773571	0.820705
M349T59_NEG	0.670284	0.62542	0.814259	0.801146	0.790378	0.778188	0.809973
M541T157_NEG	1.05435	0.879152	0.833497	0.81762	0.803335	0.825918	0.818642
M272T145_NEG	1.29296	1.72013	1.66322	1.6529	1.6255	1.60125	1.58426
M597T268_NEG	0.840279	0.644543	0.629995	0.624531	0.612888	0.650869	0.643479
M719T375_NEG	1.50236	1.10047	1.06619	1.04641	1.0356	1.02046	1.00802
M221T220_NEG	0.652671	0.482642	0.457997	0.467346	0.57006	0.562621	0.565511
M421T168_NEG	0.051475	0.267744	0.318263	0.361418	0.374307	0.374606	0.370011
M663T257_NEG	0.212943	0.603867	0.705759	0.69233	0.683366	0.671937	0.682354
M507T251_NEG	1.64644	1.81617	1.7215	1.69069	1.66017	1.66617	1.66403
M261T181_NEG	0.650285	0.622244	0.753113	0.738704	0.820761	0.873111	0.864886
M822T412_NEG	0.496597	0.599658	0.569035	0.560744	0.551085	0.56746	0.633339
M143T252_NEG	0.986373	0.719656	0.68234	0.67961	0.676481	0.744633	0.744162
M549T218_NEG	0.23735	0.311965	0.303192	0.299639	0.366039	0.383394	0.456144
M749T447_NEG	0.425955	0.321069	0.476543	0.543129	0.570698	0.563942	0.577363
M320T143_NEG	0.834425	0.859728	1.06349	1.11494	1.19443	1.20883	1.20705
M300T170_NEG	0.7476	0.988512	0.938017	0.944791	0.952121	0.949279	0.949557
M288T160_NEG	0.967353	1.70583	1.62647	1.59652	1.57961	1.56218	1.5429
M353T154_NEG	0.247764	0.308868	0.378763	0.404685	0.438755	0.563317	0.638996
M333T311_1_NEG	1.14225	0.952474	0.903311	0.902832	0.911043	0.903527	0.917385
M231T180_NEG	0.689675	0.82115	0.787706	0.777802	0.776292	0.769311	0.764806
M179T353_NEG	1.19224	0.905551	0.858189	0.854129	0.872678	0.874583	1.05091
M579T266_NEG	1.43255	2.44921	2.33153	2.28807	2.24524	2.21091	2.18641
M863T479_NEG	1.23594	0.95656	0.922964	0.915417	0.964495	1.06239	1.25442
M391T189_NEG	0.025742	1.21989	1.25517	1.26088	1.28763	1.33939	1.38526
M330T722_NEG	0.338505	0.459781	0.505065	0.778177	1.05099	1.10995	1.12985
M320T384_NEG	0.217393	1.06316	1.01501	1.01925	1.0038	0.990582	0.991197
M195T36_NEG	0.0481944	0.129313	0.49502	0.744576	0.901039	1.07175	1.29938
M205T57_NEG	1.23987	1.43377	1.47293	1.55271	1.54889	1.52686	1.51079
M229T29_NEG	0.278394	1.1547	1.09975	1.0791	1.05966	1.05973	1.08842
M739T289_NEG	1.20927	1.41357	1.4221	1.39522	1.3711	1.43736	1.45378
M693T348_NEG	1.18149	0.951331	0.901592	0.909828	0.921918	0.917306	0.919606
M577T303_NEG	1.54322	1.87963	1.78337	1.78019	1.85453	1.8643	1.85494
M429T187_NEG	1.02087	0.872268	0.988102	0.997351	0.983678	0.984566	0.97468
M454T236_NEG	0.289919	1.13486	1.10961	1.08945	1.07327	1.05555	1.04259
M207T215_NEG	0.724937	0.776868	1.14246	1.14747	1.14105	1.12251	1.10876
M255T158_NEG	1.16791	1.03507	1.02647	1.00738	1.02231	1.0338	1.13346
M745T244_NEG	1.06282	0.88508	0.844752	0.83266	0.818653	0.809877	0.819028
M739T306_NEG	1.45933	1.81691	1.84171	1.8306	1.8279	1.89808	1.89831
M338T36_NEG	0.474568	0.482772	0.646472	0.654393	0.651123	0.645599	0.637669
M220T277_NEG	2.16971	3.21625	3.17657	3.11817	3.06193	3.03926	3.00557
M567T255_NEG	0.441595	1.01415	0.996739	0.991075	0.977147	0.963106	0.952394
M112T26_NEG	1.3872	1.02241	1.03602	1.03251	1.01578	1.02799	1.06195
M856T475_NEG	1.96345	1.61237	1.55317	1.53041	1.50252	1.48875	1.48535
M294T169_1_NEG	0.651808	0.60521	0.642195	0.637464	0.746249	0.923596	1.03163
M263T169_NEG	0.128126	1.27879	1.21509	1.19226	1.17144	1.15147	1.14278
M1157T203_NEG	0.541941	0.552717	0.735057	0.774614	0.786114	0.774935	0.78445
M603T278_NEG	1.26098	0.991863	1.04304	1.05052	1.03163	1.02855	1.01685
M405T135_NEG	1.4343	1.06184	1.09605	1.09937	1.12101	1.13782	1.15689
M687T375_NEG	0.789397	0.783131	0.743871	0.750724	0.74623	0.740167	0.731509
M343T341_NEG	1.00938	0.893193	0.941045	0.93613	0.941572	0.941141	0.98395
M404T39_NEG	0.803976	0.591896	0.577944	0.572464	0.562016	0.669161	0.855751
M503T235_NEG	0.52873	0.386605	0.876331	0.869369	0.854501	0.839928	0.835188
M242T236_NEG	0.58997	1.02175	0.977679	0.964665	0.966219	1.03369	1.05939
M617T391_NEG	0.695267	1.09098	1.36251	1.41035	1.43378	1.41332	1.45636
M975T339_NEG	1.43137	2.46557	2.4458	2.39984	2.35633	2.34805	2.322
M697T408_2_NEG	1.54997	1.13178	1.0813	1.06086	1.04818	1.0303	1.01872
M599T404_NEG	0.664533	1.0514	1.11726	1.1424	1.13148	1.12037	1.10745
M349T221_NEG	0.354897	0.600884	0.818285	0.804353	0.791895	0.795243	0.888041
M857T223_NEG	0.361508	0.517603	0.536001	0.574113	0.56485	0.555235	0.563827
M719T372_NEG	1.05422	0.779337	0.778676	0.779182	0.806959	0.816828	0.852209
M557T190_NEG	0.589857	0.432081	0.612343	0.608884	0.671513	0.66051	0.676213
M393T204_NEG	1.15585	0.967434	1.00887	0.992571	1.06809	1.07092	1.09251
M415T333_NEG	0.069457	0.805545	0.829108	0.817872	0.835992	0.823821	0.818826
M330T191_NEG	1.34868	0.999664	0.95944	0.964051	0.983014	0.994477	1.01579
M156T778_NEG	1.09041	1.39491	1.40038	1.39608	1.37138	1.39875	1.50459
M285T394_NEG	1.482	2.11064	2.04015	2.00568	1.96912	1.94309	1.92862
M375T64_NEG	0.841245	0.917612	0.902481	0.888471	0.875802	0.872208	0.883085
M574T195_NEG	0.302222	0.882987	0.840108	0.844804	0.83207	0.857108	0.859016
M227T167_2_NEG	1.52931	1.22802	1.20165	1.21226	1.19084	1.17698	1.16322
M637T365_NEG	0.911882	0.95229	0.908997	0.898317	0.882008	0.89236	0.892636
M154T696_NEG	0.0631835	0.0928269	0.210562	0.208853	0.207247	0.283373	0.336997
M144T36_NEG	1.49232	1.35714	1.2871	1.27292	1.2495	1.2565	1.25918
M267T82_NEG	1.62909	1.30116	1.33351	1.32557	1.32156	1.32043	1.33534
M532T198_NEG	0.0357099	0.996896	0.9639	0.962148	1.10513	1.16875	1.23118
M473T188_NEG	0.298664	0.370344	0.410655	0.500861	0.542784	0.546005	0.712422
M233T89_NEG	1.86586	1.59921	1.51618	1.4883	1.4624	1.43783	1.42355
M239T669_NEG	0.496558	0.47068	0.590849	0.58237	0.610966	0.657383	0.763755
M799T249_NEG	0.44207	0.534876	0.785165	0.850664	0.851277	0.839238	0.843785
M626T410_NEG	0.306193	0.253667	0.250531	0.245866	0.286692	0.294863	0.301791
M158T744_NEG	0.161266	0.157867	0.437584	0.849591	1.11201	1.13993	1.16765
M342T186_NEG	0.937501	1.77673	1.68918	1.65835	1.65254	1.66324	1.65435
M451T343_NEG	1.13936	0.898382	0.85687	0.840456	0.82703	0.826195	0.829147
M475T356_NEG	1.56601	1.66206	1.71895	1.70831	1.693	1.67608	1.66102
M195T657_NEG	0.235215	1.15911	1.2588	1.24248	1.224	1.26589	1.28167
M367T391_NEG	1.56026	1.81506	1.87947	1.87079	1.86572	1.84855	1.85013
M298T132_2_NEG	0.936191	0.810279	0.924636	0.910537	0.89526	0.88362	0.874274
M114T644_NEG	1.47731	1.53268	1.45973	1.45014	1.49803	1.54415	1.56236
M343T319_NEG	1.40552	1.61735	1.55202	1.52255	1.57731	1.56216	1.57171
M227T40_NEG	1.5809	1.15391	1.10123	1.08416	1.06386	1.04572	1.03401
M463T431_NEG	0.452259	1.47561	1.40098	1.38093	1.35857	1.34482	1.33964
M188T164_NEG	1.09489	1.22208	1.18844	1.19055	1.20537	1.18621	1.18341
M393T291_NEG	1.08209	0.886403	0.877633	0.86427	0.853167	0.84284	0.840706
M803T243_NEG	0.0306896	0.294603	0.652662	0.648183	0.674633	0.746023	0.893217
M368T144_1_NEG	1.79823	2.10118	2.00658	1.96838	1.93224	1.90721	1.89205
M419T253_NEG	1.16424	0.965266	1.01477	0.996507	0.979939	1.00462	1.08486
M419T374_NEG	1.14633	0.851497	0.816347	0.806572	0.800623	0.872981	0.884092
M225T155_NEG	0.369374	0.276985	0.815623	0.955657	0.959933	0.978821	1.07433
M332T156_NEG	0.0136352	1.35816	1.28789	1.26585	1.24477	1.22631	1.21137
M389T334_NEG	0.585657	0.737174	0.721038	0.710311	0.731297	0.730037	0.745031
M299T170_NEG	0.569617	1.21265	1.18665	1.16902	1.15535	1.14468	1.15263
M445T281_NEG	0.778739	0.650813	0.692897	0.749917	0.867542	0.89725	0.92668
M399T391_NEG	0.862803	0.950582	1.11709	1.19557	1.30554	1.33805	1.48131
M325T481_NEG	0.225928	0.983209	1.11763	1.16394	1.26673	1.25592	1.24062
M160T154_NEG	0.330906	0.660575	0.691726	0.681666	0.674766	0.667981	0.666042
M477T149_NEG	0.461075	1.31181	1.25357	1.22956	1.21525	1.21836	1.22021
M307T25_NEG	1.30659	1.51878	1.49605	1.46844	1.45841	1.43382	1.41927
M1095T486_NEG	0.721648	0.64645	0.612862	0.676186	0.705916	0.751581	0.863464
M695T408_NEG	1.91977	1.47942	1.415	1.38853	1.36259	1.33957	1.32302
M558T463_NEG	1.15151	1.70714	1.62996	1.61486	1.58634	1.58344	1.58223
M338T647_NEG	0.303396	0.310797	0.346735	0.414999	0.523074	0.562226	0.60525
M103T33_NEG	1.74135	1.44227	1.43554	1.4268	1.40015	1.38762	1.37065
M395T178_NEG	0.124522	0.5058	0.581648	0.596151	0.646604	0.833165	1.04541
M515T213_NEG	0.563406	0.738628	0.700269	0.695068	0.683656	0.722893	0.74927
M174T42_NEG	0.432663	0.423009	0.653912	0.648165	0.637331	0.626466	0.623215
M377T225_NEG	0.0892236	0.545035	0.521518	0.537033	0.651794	0.666623	0.892535
M742T408_NEG	1.48811	1.57558	1.50595	1.49454	1.48104	1.49916	1.48436
M405T149_NEG	2.13617	2.56854	2.46758	2.42033	2.3852	2.34487	2.31591
M843T482_NEG	1.38196	1.01907	0.965958	0.947915	0.944435	0.929287	0.918127
M349T57_NEG	0.0419293	0.231134	0.23439	0.240323	0.387307	0.480268	0.6204
M253T449_NEG	0.991847	1.34137	1.33764	1.33373	1.32211	1.30077	1.28876
M371T131_NEG	0.843241	1.06466	1.04293	1.02786	1.00875	1.00533	1.0104
M537T368_NEG	0.984061	0.732272	0.716483	0.756313	0.773641	0.889804	1.08068
M341T252_NEG	1.52661	1.12057	1.16608	1.14392	1.12301	1.10433	1.0943
M777T444_NEG	1.52572	1.20626	1.17305	1.15066	1.14511	1.13681	1.15868
M397T252_2_NEG	0.750977	0.731268	0.731433	0.72974	0.716996	0.705072	0.701305
M379T190_NEG	1.53258	1.6751	1.60638	1.57871	1.58944	1.56398	1.54719
M701T132_NEG	1.81213	2.77404	2.75432	2.73012	2.68932	2.64483	2.61627
M203T148_NEG	0.139296	0.153639	0.724985	0.804351	1.16785	1.23492	1.25625
M577T211_NEG	0.070452	0.166323	0.528224	0.520092	0.554724	0.548678	0.558823
M549T230_NEG	0.166471	0.901713	0.857612	0.893558	0.883808	0.873456	0.879408
M411T142_NEG	1.39152	1.15122	1.16357	1.1482	1.14067	1.18267	1.24332
M277T159_NEG	0.936158	1.25822	1.19269	1.18495	1.19305	1.19289	1.17934
M330T243_NEG	0.242823	0.966685	0.93976	0.92222	0.906957	0.902448	0.891387
M111T28_NEG	1.18742	0.873369	0.828522	0.822796	0.807917	0.795928	0.80397
M235T23_NEG	0.176943	1.51675	1.47792	1.4694	1.44272	1.41876	1.40139
M219T30_NEG	0.108671	0.820741	1.03389	1.01565	1.02904	1.10086	1.14825
M755T229_NEG	0.691369	0.663149	0.677427	0.665141	0.668271	0.659993	0.692583
M245T39_NEG	0.351058	0.278808	0.363445	0.435517	0.543849	0.660762	0.655128
M247T655_NEG	0.835654	0.858923	0.814992	0.79992	0.801242	0.846367	0.912226
M565T414_NEG	1.11607	1.59528	1.53136	1.54152	1.56124	1.53904	1.52031
M395T142_NEG	1.2779	0.93244	0.889142	0.89714	0.889579	0.874421	0.863778
M237T770_NEG	0.704529	0.611329	0.660722	0.74266	0.875528	0.860711	0.852143
M445T311_NEG	0.71239	0.732214	0.759459	0.807937	0.94302	1.01961	1.17241
M318T133_NEG	1.37206	1.25002	1.18467	1.20321	1.19541	1.19489	1.20266
M339T241_NEG	1.60396	1.65527	1.61903	1.59887	1.5882	1.56376	1.55412
M347T222_NEG	0.0354102	1.02879	0.982328	0.996779	0.988657	1.00272	1.01209
M370T144_NEG	2.33435	2.25781	2.14398	2.10291	2.06463	2.03029	2.00657
M221T31_NEG	0.437379	1.11529	1.06037	1.04886	1.06225	1.04837	1.05928
M489T218_NEG	0.960759	0.719202	0.825324	0.867073	0.899366	0.891646	0.910609
M477T201_NEG	1.48406	1.10645	1.09441	1.08917	1.08448	1.07023	1.05701
M477T242_NEG	1.13354	0.827209	0.812488	0.808267	0.796279	0.854011	0.849889
M448T235_NEG	0.447253	0.329988	0.319285	0.409031	0.463041	0.466512	0.466921
M305T26_NEG	0.146819	0.693962	0.785235	0.77488	0.771063	0.776737	0.824739
M211T44_NEG	0.477395	0.624994	0.599575	0.622726	0.732503	0.851106	0.9692
M513T426_NEG	1.55462	1.13773	1.07978	1.06072	1.04989	1.03731	1.02626
M501T236_NEG	1.15255	2.17408	2.09921	2.08264	2.054	2.01898	2.00074
M330T171_NEG	0.124031	1.14331	1.10336	1.08915	1.06963	1.05229	1.0537
M229T257_NEG	1.74264	1.83916	1.81917	1.78631	1.7543	1.74925	1.74868
M877T434_NEG	1.18505	0.894744	0.855369	0.846875	0.842301	0.84386	0.8647
M228T154_NEG	0.212606	0.210558	0.283898	0.290538	0.300744	0.3118	0.332922
M215T668_NEG	1.20378	2.09804	2.05619	2.05352	2.07133	2.0553	2.02997
M259T111_NEG	1.55197	1.97297	1.91361	1.877	1.84582	1.82165	1.80636
M291T291_NEG	1.69975	1.38568	1.36157	1.33759	1.35447	1.33149	1.31524
M351T144_NEG	0.548331	0.62464	0.601238	0.599024	0.673772	0.686054	0.678697
M721T456_NEG	1.67214	1.62055	1.53609	1.51041	1.48213	1.45735	1.4472
M559T211_NEG	0.440166	1.21098	1.46202	1.50944	1.69251	1.7639	1.79931
M481T206_NEG	0.519353	0.676765	0.778139	0.807827	0.873134	0.858258	0.847777
M99T40_NEG	1.69916	1.39185	1.32823	1.30393	1.28865	1.26882	1.26099
M291T368_NEG	0.634197	0.462822	0.45042	0.442782	0.435063	0.433832	0.432553
M204T135_NEG	1.27021	1.55567	1.48201	1.49427	1.48028	1.46529	1.45394
M439T186_NEG	1.06144	0.854432	0.810303	0.826049	0.821589	0.844156	0.978519
M661T375_NEG	1.7382	1.34376	1.32627	1.30108	1.28259	1.26077	1.24716
M605T350_NEG	0.529891	0.423976	0.536208	0.525986	0.52151	0.538821	0.553103
M771T213_NEG	0.355594	0.649266	0.967116	0.95538	0.937559	0.947347	0.973312
M575T239_NEG	0.103961	1.03216	0.982411	0.966277	0.968138	0.958314	0.981581
M819T283_NEG	0.113851	0.919733	0.900091	0.91961	0.906995	0.896887	0.902781
M377T260_NEG	1.29054	1.35713	1.3914	1.38963	1.37888	1.35607	1.34733
M421T230_NEG	1.33827	1.08952	1.03418	1.02042	1.01228	0.998968	0.988035
M255T33_NEG	1.16588	1.61878	1.63509	1.60376	1.61884	1.6646	1.78647
M315T44_NEG	0.730193	0.618752	0.586678	0.642265	0.654958	0.644763	0.687956
M198T33_NEG	0.150775	1.07064	1.05399	1.03523	1.0448	1.04063	1.03452
M415T171_NEG	0.639502	1.54838	1.57181	1.62825	1.63959	1.64299	1.62869
M363T46_NEG	0.821688	0.709572	0.751392	0.739639	0.792	0.787901	0.82102
M391T287_NEG	0.703138	0.518901	0.558555	0.569797	0.580411	0.571863	0.567927
M277T727_NEG	0.615803	0.536633	0.53336	0.562501	0.558838	0.554004	0.583031
M601T375_NEG	1.51966	1.15314	1.13184	1.11907	1.16496	1.24361	1.28126
M313T35_NEG	0.110965	0.304335	0.382403	0.405231	0.471869	0.605618	0.707112
M1013T280_NEG	0.469697	0.878274	0.835616	0.886	0.942186	0.949148	0.98606
M999T621_NEG	0.638647	1.04014	1.07116	1.07628	1.1486	1.1521	1.1874
M391T358_NEG	0.802587	0.586843	0.592437	0.643928	0.6353	0.62484	0.641616
M449T215_NEG	0.219124	0.321008	0.487459	0.484909	0.479007	0.540054	0.555874
M59T140_NEG	0.614546	0.804426	0.831469	0.839426	0.842502	0.83337	0.857095
M329T645_NEG	0.15992	0.635315	0.637528	0.635283	0.626248	0.662673	0.656361
M533T227_NEG	0.802473	0.599174	0.660302	0.725764	0.745712	0.73318	0.728705
M533T357_NEG	1.81316	2.29378	2.35789	2.33416	2.29278	2.25478	2.24011
M471T257_NEG	0.357015	0.585618	0.850334	0.866243	0.850372	0.927825	0.993509
M302T57_NEG	0.698581	0.638504	0.679838	0.704688	0.712233	0.706105	0.700195
M339T150_NEG	0.65572	1.22668	1.16452	1.19088	1.16857	1.15125	1.13737
M675T260_NEG	0.405574	0.354917	0.637132	0.634778	0.623828	0.623109	0.618572
M893T340_NEG	0.709048	0.520803	0.559155	0.577508	0.72325	0.72392	0.730616
M783T424_NEG	1.56629	1.14453	1.09865	1.0928	1.07509	1.07101	1.07814
M364T149_NEG	0.0675876	0.0886797	0.339588	0.463037	0.6118	0.718463	0.763328
M795T251_NEG	0.674992	0.896068	1.00066	1.0841	1.0638	1.04627	1.03376
M419T260_NEG	0.895207	1.45188	1.40672	1.38345	1.35769	1.38595	1.38318
M695T425_NEG	1.47643	1.09071	1.03532	1.01772	0.999946	0.983003	0.971436
M1055T632_NEG	0.143227	0.812064	0.894688	0.877767	0.889837	0.88719	0.876427
M175T663_NEG	0.680862	0.528897	0.502788	0.497711	0.52573	0.552856	0.711683
M865T440_NEG	1.26399	0.925843	0.88247	0.870032	0.867294	0.854959	0.857446
M687T455_NEG	1.92885	2.11712	2.16622	2.16611	2.22465	2.20876	2.19748
M366T169_NEG	0.752521	1.30913	1.2412	1.26274	1.23914	1.21949	1.20453
[truncated: 1,749 more rows]
