# Supplementary material for: Metabolome-based prediction of yield heterosis contributes to the breeding of elite rice
Source: Life Sci Alliance. 2019 Dec 13;3(1):e201900551. doi: 10.26508/lsa.201900551 (PMC6918511; doi:10.26508/lsa.201900551)
Supplement: Supplementary file 11 [file LSA-2019-00551_TableS11.xls]

## Sheet: Sheet1
Table S11 PLS of core hybrids with 1,400 predictive variables.
Proportion of Variance Explained
Latent Factors	Statistics
	X Variance	Cumulative X Variance	Y Variance	Cumulative Y Variance (R-square)	Adjusted R-square
1	0.228716	0.228716	0.279939	0.279939	0.275106
2	0.107701	0.336417	0.135725	0.415664	0.407767
3	0.0607178	0.397135	0.0719717	0.487635	0.477179
4	0.0354602	0.432595	0.040158	0.527793	0.514856
5	0.0370934	0.469689	0.0176451	0.545438	0.529764
6	0.039863	0.509552	0.0123266	0.557765	0.539339
7	0.03182	0.541372	0.0111975	0.568962	0.547863
8	0.0219268	0.563299	0.00736853	0.576331	0.552462
9	0.0251909	0.58849	0.00317918	0.57951	0.55267
Parameters
Independent Variables	Dependent Variables
	BPHYPP
(Constant)	0.24008
M619T481_NEG	0.00607913
M220T277_NEG	-0.00565855
M800T480_NEG	-0.00258056
M119T644_NEG	-0.00530119
M853T560_NEG	-0.00229703
M329T278_NEG	0.000828038
M754T483_NEG	-0.00168158
M236T278_NEG	0.000709163
M721T182_NEG	-0.00158379
M297T363_NEG	-0.000705467
M165T9_NEG	0.000678871
M701T132_NEG	-0.00443007
M895T330_NEG	0.00057337
M529T357_NEG	-0.00328278
M253T277_NEG	0.00130959
M723T448_NEG	0.000698275
M331T652_NEG	0.00120059
M256T646_NEG	0.0110625
M623T436_NEG	0.000744965
M129T217_NEG	-0.0119264
M293T278_NEG	0.00157905
M383T286_NEG	0.00260098
M381T368_NEG	0.00302899
M903T323_NEG	0.00201005
M787T249_NEG	-0.0100976
M857T479_NEG	0.00617202
M697T482_NEG	0.00023083
M405T149_NEG	-0.00240545
M420T215_NEG	0.000829696
M417T368_NEG	0.00341478
M355T223_NEG	-0.00417579
M235T277_NEG	-0.00072331
M519T262_NEG	0.000768799
M181T738_NEG	-0.0107107
M371T357_NEG	-0.0012785
M795T190_NEG	-0.00841722
M277T668_NEG	-0.00181946
M322T74_NEG	-0.00550741
M254T72_NEG	-0.00384497
M421T317_NEG	0.00151239
M527T284_NEG	-0.00225123
M413T357_NEG	-0.000500195
M156T682_NEG	-0.00433006
M867T325_NEG	0.00212497
M505T258_NEG	0.00494423
M173T46_NEG	0.00185931
M553T355_NEG	-0.003185
M355T473_NEG	-0.00213741
M975T339_NEG	0.00202944
M435T363_NEG	0.00248217
M421T371_NEG	0.00711859
M533T357_NEG	0.000844499
M198T236_NEG	-0.00524302
M117T569_NEG	0.00829382
M385T317_NEG	0.00118857
M654T467_NEG	0.00225361
M393T368_NEG	0.000134165
M254T54_NEG	0.00311038
M392T196_NEG	0.00196177
M229T144_NEG	0.00242762
M177T742_NEG	0.00159182
M879T318_NEG	0.00618129
M579T266_NEG	0.00349606
M360T153_NEG	-0.00955192
M160T109_NEG	-0.00646117
M479T233_NEG	-0.00190571
M687T455_NEG	-0.0052617
M188T37_NEG	0.00295035
M349T330_NEG	0.00441866
M370T144_NEG	0.00345159
M709T498_NEG	-0.0017916
M366T144_NEG	-0.00359691
M461T407_NEG	-0.0013551
M431T251_NEG	0.000581156
M667T196_NEG	-0.00122471
M281T177_NEG	-4.21705e-05
M218T38_NEG	0.00598113
M795T481_NEG	0.00349223
M218T71_NEG	-0.00277337
M924T458_NEG	-0.000142246
M637T196_NEG	-0.000438899
M581T204_NEG	-0.00274487
M363T159_NEG	0.00246267
M337T243_NEG	0.0031475
M647T356_NEG	-0.00376033
M391T516_NEG	-0.00113691
M825T497_NEG	-0.000707577
M637T201_NEG	-0.000959948
M255T30_NEG	-0.00220313
M397T351_NEG	-0.00487447
M770T484_NEG	-0.00180532
M665T294_NEG	-0.00285716
M491T401_NEG	-0.00338542
M414T356_NEG	0.000717466
M637T464_NEG	-0.0041131
M369T236_NEG	-0.00226489
M329T652_NEG	-0.00685646
M355T161_NEG	0.00112356
M312T33_NEG	0.00592012
M332T718_NEG	0.00484906
M433T173_NEG	-0.0013474
M425T298_NEG	-0.00558158
M353T30_NEG	-0.00353101
M302T83_NEG	-0.00226517
M133T643_NEG	-0.00597846
M198T708_NEG	-0.00216636
M283T339_NEG	-0.000464339
M411T463_NEG	0.00143645
PG100160	-0.000311699
M196T236_NEG	-0.00310184
M215T353_NEG	-0.000698086
M683T245_NEG	0.00842451
M435T190_NEG	0.000825292
M429T246_NEG	0.00189294
M365T516_NEG	-0.0019522
M499T222_NEG	0.00185594
M155T37_NEG	0.00196199
M1027T339_NEG	0.00154497
M353T473_NEG	-0.0047004
M95T383_NEG	0.000169988
M557T486_NEG	3.85141e-05
M330T144_NEG	-0.00456832
M348T307_NEG	0.00757272
M376T138_NEG	0.00440668
M283T33_NEG	0.00502448
M368T144_1_NEG	-0.00441026
M740T382_NEG	-0.00261895
M451T30_NEG	-0.00373861
M180T15_NEG	-0.012523
M145T41_NEG	-0.00125323
M501T236_NEG	0.00562351
M215T668_NEG	-0.00499593
M157T31_NEG	0.000175314
Berberine	0.000328593
M186T84_NEG	0.000831501
M401T410_NEG	-0.000912066
M261T17_NEG	0.0160186
M691T283_NEG	-0.00227209
M228T39_NEG	0.00277809
M285T394_NEG	-0.000986627
M271T364_NEG	0.00135216
M145T124_NEG	-0.00129297
M319T670_NEG	0.00310679
M974T361_NEG	-0.00471424
M708T538_NEG	0.00193601
M417T364_NEG	0.0101331
M163T35_NEG	0.00564295
M435T161_NEG	-0.00346223
M392T488_NEG	-0.000322695
M623T407_NEG	0.000112554
M253T745_NEG	-0.0219944
Salicylicacid	-0.000106196
M122T56_NEG	-0.00164434
M295T352_NEG	-0.00356009
M510T338_NEG	0.00276522
M528T294_NEG	0.000759479
M439T425_1_NEG	0.00491237
M397T463_NEG	0.000599022
M433T454_NEG	-0.00260611
M345T309_NEG	0.00330534
PG205182	-0.00301033
PG17000	-0.000163309
M297T358_NEG	-0.000438532
M333T236_NEG	-0.000517941
M627T232_NEG	-0.00177469
M389T488_NEG	-0.000295295
M347T330_NEG	0.00456033
M391T488_NEG	-0.000457267
M333T25_NEG	-0.00181291
M473T357_NEG	0.000480857
M715T256_NEG	0.00230587
M309T340_NEG	0.00272734
M302T144_NEG	0.000863399
M234T60_NEG	0.0033608
M133T29_NEG	0.000255572
M737T469_NEG	-3.28909e-05
M379T146_NEG	0.00509966
M617T470_NEG	0.00179851
M412T218_NEG	0.000617782
M532T186_NEG	0.00814126
M213T40_NEG	0.00419711
M413T488_NEG	0.000238283
M269T171_NEG	0.000411823
PG184150	0.000379822
M382T357_NEG	-0.000414866
M803T476_NEG	0.00459173
M196T100_NEG	0.0131813
M587T356_1_NEG	-0.00213321
M491T282_NEG	-0.000471933
M259T111_NEG	-0.00111207
M669T201_NEG	0.000762271
M259T725_NEG	0.00178791
M711T497_NEG	-0.00280801
M430T168_NEG	0.00188929
M1031T334_NEG	0.000473044
M201T660_NEG	-0.00562299
M367T391_NEG	-0.00300911
M329T30_NEG	-0.00157132
M891T624_NEG	0.00646194
M575T214_NEG	-0.000161399
M239T709_NEG	-0.00493687
M243T294_NEG	0.0023758
M395T236_NEG	0.000235474
M371T184_NEG	0.000690291
M739T306_NEG	0.00397197
M577T303_NEG	0.00510798
M390T488_NEG	-0.000196026
M59T763_NEG	0.00807025
M1001T329_NEG	0.000567871
M393T367_NEG	0.00485221
M675T218_NEG	-0.00158653
M186T59_NEG	0.00135322
M331T81_NEG	-0.00200758
M379T313_NEG	0.00118663
M307T320_NEG	0.000321711
M251T44_NEG	0.00184763
M229T257_NEG	0.00221197
M381T283_NEG	0.00248596
M665T348_NEG	0.00175868
M331T326_NEG	-0.00255969
M319T25_NEG	-0.00732593
M62T302_NEG	-0.00105764
M235T644_NEG	-0.000679651
M449T381_NEG	0.00162235
M1075T329_NEG	0.00117598
M387T463_NEG	0.000179331
M471T357_NEG	-0.000556881
M479T176_NEG	0.00185271
M444T168_NEG	0.00126732
M561T427_NEG	0.00170243
M361T192_NEG	0.00247629
M765T196_NEG	-0.00359703
M181T145_NEG	-0.00137658
M636T493_NEG	-0.00268737
M136T487_NEG	-0.00416547
M326T451_NEG	-0.00230897
M499T177_NEG	-0.00243317
M784T501_NEG	-0.00119725
M158T645_NEG	0.000176782
M651T469_NEG	-3.18792e-05
M647T374_NEG	-0.0028413
M589T356_1_NEG	-0.00249727
M265T42_NEG	0.00627094
M386T145_NEG	0.00126627
M327T348_NEG	0.000563099
M494T350_NEG	-0.00443992
M245T156_NEG	-0.000867933
M281T525_NEG	0.000865633
M321T17_NEG	0.00245535
M308T145_NEG	0.00120983
M775T489_NEG	0.000413884
M367T36_NEG	0.00570266
M453T468_NEG	0.0116966
M738T362_NEG	-0.000158129
M313T385_NEG	-0.00598014
M331T30_NEG	-0.00189771
M253T747_NEG	-0.00437074
M199T54_NEG	-0.00249763
M402T635_NEG	-0.00393728
M429T184_NEG	0.00018508
M621T427_NEG	-0.00172792
M782T490_1_NEG	0.00206623
M313T56_NEG	-0.000911938
M427T30_NEG	-0.00155026
M1071T358_NEG	0.00172024
M437T426_NEG	-0.00258796
M501T153_NEG	-0.00233865
M1130T202_NEG	-0.00247199
M231T30_NEG	-0.00189287
M457T195_NEG	0.00136474
M378T193_NEG	0.000871265
M850T543_NEG	0.00143354
M312T74_NEG	-0.000404797
M599T226_NEG	-0.00155837
M507T251_NEG	0.000320659
M124T647_NEG	-0.000988451
M346T157_NEG	0.00140015
M631T452_NEG	-0.000835348
M675T432_NEG	-0.00270061
M667T483_NEG	-0.00138262
M99T645_NEG	-0.00839096
M693T218_1_NEG	-0.00291305
M797T210_NEG	0.00355706
M945T339_NEG	0.000858724
M471T249_NEG	0.00439687
M419T348_NEG	0.00510182
M276T72_NEG	-0.00246538
M177T247_NEG	-0.00104639
M189T35_2_NEG	0.00120868
M503T374_NEG	-0.000914751
M710T561_NEG	0.00130145
M617T358_NEG	-0.000965991
M455T177_NEG	-0.00247839
M495T273_NEG	0.000416748
M543T251_NEG	0.000289133
M311T330_NEG	-0.00515831
M539T239_NEG	-0.000349139
M701T482_NEG	-0.00204533
M475T356_NEG	0.000733631
M346T183_NEG	-0.000378481
M433T153_NEG	0.00294472
M783T464_NEG	8.97888e-05
M737T503_NEG	0.00351212
M163T131_NEG	0.00377455
M367T387_NEG	-0.000931501
M338T329_NEG	-0.00227282
M629T233_NEG	0.00262119
M286T180_NEG	-0.000556592
M346T134_NEG	0.000474739
M344T32_NEG	0.00015922
M317T46_NEG	0.002125
M161T745_NEG	-0.00800676
M396T376_NEG	-0.00128149
M293T139_NEG	0.0055957
M759T454_NEG	0.00148245
M511T188_NEG	0.00214872
M715T409_NEG	-0.000981156
M1018T456_NEG	0.000362792
M445T168_NEG	0.00101375
M237T24_1_NEG	0.00294181
M657T399_NEG	-0.00158331
M579T284_NEG	-0.00179096
M653T439_NEG	4.96599e-05
M402T147_NEG	0.0027416
M751T460_NEG	0.00241021
M713T382_NEG	-0.0007172
M607T454_NEG	4.94297e-05
M453T161_NEG	0.00247274
M621T483_NEG	-0.00117919
M288T144_NEG	-0.00138975
M269T322_NEG	-0.00399708
M1127T202_NEG	-0.00354366
M419T135_NEG	-0.00257103
M267T776_NEG	0.0007295
M837T611_NEG	-0.0012707
M495T391_NEG	-0.00325329
M375T139_NEG	0.00532047
M643T455_NEG	-6.34513e-05
M131T645_NEG	-0.00242279
M309T146_NEG	0.00167455
M373T153_NEG	0.000353278
M399T139_NEG	0.00275665
M375T420_NEG	0.000563457
M653T452_NEG	0.000910429
M408T36_NEG	0.000614382
M316T173_NEG	0.000564832
M465T344_NEG	0.001709
M415T241_NEG	-0.0031979
M458T149_NEG	0.00227345
M318T142_NEG	0.00286031
M220T43_NEG	0.0020151
M471T217_NEG	-0.00350097
M339T241_NEG	0.00104159
M569T198_NEG	0.00612127
M171T261_NEG	0.000923231
M853T538_NEG	-0.000569616
M477T447_NEG	-0.000481139
M272T145_NEG	0.000193032
M856T475_NEG	0.00103824
M413T283_NEG	0.0018718
M411T220_NEG	0.00216522
M353T139_NEG	0.00627187
M623T376_NEG	-0.000777649
M293T647_NEG	-0.00529123
M319T164_NEG	-0.0016213
M271T654_NEG	0.000524594
M353T31_NEG	0.00221539
M165T188_NEG	0.00171988
M255T33_NEG	-0.0112419
M379T190_NEG	-0.000742947
M291T350_NEG	0.0030702
M230T34_NEG	0.000974239
M257T700_NEG	0.00672277
M189T89_NEG	0.00080399
M523T158_NEG	-0.00238175
M787T460_NEG	0.00241889
M435T24_NEG	-0.000685718
M161T25_NEG	-0.00159872
M686T596_NEG	0.000741863
M311T375_NEG	-8.86683e-05
M309T157_NEG	-0.000475783
M174T37_NEG	0.00260463
M377T218_NEG	0.000893396
M313T137_NEG	-0.00264586
M269T297_NEG	0.000631084
M360T317_NEG	-0.00103008
M342T186_NEG	-0.00259646
M201T177_NEG	0.00452027
M575T391_NEG	-0.00298084
M111T27_NEG	-0.00162186
M385T375_NEG	-0.000304419
M236T664_NEG	-0.00676844
M242T153_NEG	-0.000366317
M453T153_NEG	-0.00021202
M218T183_NEG	-0.000119962
M202T46_NEG	-0.000340977
M375T242_NEG	6.09747e-05
M485T374_NEG	5.48324e-05
M311T319_NEG	-0.000574856
M253T19_NEG	0.000203594
M593T336_NEG	-0.00198057
M443T438_NEG	-0.00146345
M840T493_NEG	0.00101596
M757T175_NEG	-0.00231316
M269T36_NEG	0.00119043
M411T420_NEG	0.000458438
M431T329_NEG	0.00451192
M253T660_NEG	-0.00441551
M488T374_NEG	0.00118926
M405T365_NEG	0.00412021
M59T31_NEG	0.000584989
M351T172_NEG	0.00209754
M787T392_NEG	0.000158334
M156T16_NEG	-0.00796459
LArginine	0.0013128
M756T499_NEG	-0.000541942
M553T305_NEG	0.00196636
M517T201_NEG	-0.00805615
M341T282_NEG	0.00247999
M558T463_NEG	-0.000464521
M589T305_NEG	0.0022089
M780T490_NEG	0.00243295
M523T435_NEG	0.00142343
M343T319_NEG	0.0015689
M235T217_NEG	-0.00158674
M233T89_NEG	0.000838102
M823T498_NEG	-0.00191699
M215T143_NEG	0.000552513
M379T205_NEG	0.00119638
M251T89_NEG	0.000672034
M241T161_NEG	0.00353227
M423T298_NEG	-0.00375329
PA182183	-0.000398092
M826T293_NEG	-0.000442653
M817T489_NEG	0.000297026
M721T456_NEG	0.00179509
M209T26_NEG	-0.00143704
M491T133_NEG	-0.0018269
M335T150_NEG	0.000632777
M645T376_2_NEG	-0.000950725
M150T83_NEG	0.000834818
M575T446_NEG	0.000761757
M651T213_NEG	-0.00140301
M304T83_NEG	0.00137157
M135T201_NEG	-0.00179817
M332T144_NEG	-0.000511656
M209T27_NEG	0.00500261
M59T693_NEG	0.000439815
M541T477_NEG	-0.000624037
M231T664_NEG	-0.00598539
M361T326_NEG	-0.00107325
M437T218_NEG	-0.000442123
M419T150_NEG	0.00814026
M344T147_NEG	0.00187327
M191T28_NEG	0.00290368
M145T89_NEG	0.000620506
M153T201_NEG	-0.00166041
M669T455_NEG	-0.00439736
M433T415_NEG	0.00467567
M359T248_NEG	-0.000721682
M291T51_NEG	0.00126456
M199T768_NEG	-0.000638539
M331T113_NEG	0.000275891
M615T440_NEG	0.00201511
M802T459_NEG	0.000578247
M171T133_NEG	0.000315875
M288T160_NEG	0.00176681
M734T484_NEG	-0.000576034
M775T476_NEG	-0.00359199
M839T534_NEG	0.00162043
M204T37_NEG	0.00355269
M737T326_NEG	0.00232016
M294T34_NEG	-0.00662555
M841T230_NEG	0.00371519
M742T408_NEG	-0.00132328
M114T644_NEG	-0.000653413
M384T341_NEG	0.00230876
M720T437_NEG	-0.00326776
M309T131_NEG	-0.00144885
M519T336_NEG	0.0033793
M286T160_NEG	0.000865241
M359T350_NEG	0.00823018
M385T57_NEG	0.00201548
M437T372_2_NEG	-0.00652744
M747T227_NEG	-0.00119914
M371T167_NEG	0.000430539
M397T311_NEG	0.00279107
M372T145_NEG	0.00183636
M861T453_NEG	0.00230656
M398T375_NEG	-0.00245019
M814T460_NEG	0.0025736
M146T72_NEG	-0.00334247
M169T103_NEG	-0.00215975
PE183182	-0.000837313
M538T194_NEG	-0.00600303
M121T89_NEG	0.000768742
M500T636_NEG	-0.000209344
M401T237_NEG	0.00166056
M659T408_NEG	-0.000215703
M309T314_NEG	0.00375787
M62T345_NEG	-0.00303759
M434T373_NEG	0.00162106
M565T414_NEG	-0.00328349
M579T318_NEG	-0.000656248
M133T16_NEG	-0.0138688
M469T257_NEG	-9.87428e-05
M701T326_NEG	0.00280418
M177T38_NEG	0.00578193
M217T96_NEG	0.000860011
M250T85_NEG	0.0026396
M154T645_2_NEG	-0.0011599
M335T178_NEG	-0.0110708
M246T46_NEG	0.00194737
M972T644_NEG	-0.00194082
M859T461_NEG	-0.000183142
M324T164_NEG	0.00287937
M579T432_NEG	-3.41194e-05
M126T647_NEG	-0.000168244
M491T472_NEG	-0.00274321
M415T171_NEG	0.00247958
M741T475_NEG	-0.00183683
M171T103_NEG	-0.00345296
M491T360_NEG	-0.00447809
M312T289_NEG	-0.00244768
M159T643_NEG	-0.000580513
M205T57_NEG	0.00756671
M455T366_NEG	0.00232953
M597T371_NEG	-0.0032888
M341T216_NEG	-0.000877648
M725T428_NEG	0.000395246
M209T32_NEG	0.00635477
PG140183	-0.00636238
M717T489_NEG	-0.000562967
M699T486_NEG	0.000442122
M534T214_NEG	-0.000687556
M466T150_NEG	0.000888034
M200T144_NEG	0.000788189
M695T408_NEG	-7.03726e-05
M157T90_NEG	0.00387395
M325T189_NEG	-0.00103438
M595T351_NEG	-0.00137621
M676T431_NEG	0.00506132
M103T33_NEG	0.00303877
M204T135_NEG	0.00316437
M324T165_NEG	-0.000320086
M551T391_NEG	-0.00278262
M829T249_NEG	-0.00390534
M853T474_NEG	-9.64522e-05
M587T307_NEG	0.00121251
M467T385_NEG	-0.000264296
M419T57_NEG	-0.00636368
M555T296_NEG	0.000884603
M323T165_NEG	0.000111405
M595T157_NEG	-0.00100229
M145T30_NEG	-0.000443554
M531T293_NEG	0.000259277
M515T168_NEG	-0.00108052
M571T209_NEG	-0.000426909
M577T450_NEG	0.00179175
M355T146_NEG	-0.00598434
M159T162_NEG	0.00113521
M417T248_NEG	0.00263459
M369T375_NEG	-5.28984e-05
M529T166_NEG	-0.00298671
M101T31_NEG	-0.00804361
M200T30_NEG	-0.0019106
M455T236_NEG	0.00187814
M467T166_NEG	-0.00474264
M603T467_NEG	0.00186866
M307T25_NEG	-0.00150895
M172T26_NEG	-0.00900458
M673T391_2_NEG	-0.00414554
M315T484_NEG	0.000128051
M585T406_NEG	0.000359759
M703T374_NEG	-0.00316269
M539T47_NEG	-0.00430465
M664T206_NEG	5.98895e-05
M653T424_NEG	0.00126487
M605T430_NEG	0.00149895
M140T120_NEG	0.00134969
M310T144_NEG	-0.000756896
M485T411_NEG	0.00123417
M99T691_NEG	0.0026612
M433T373_NEG	0.00431541
M165T161_NEG	0.000313056
M715T161_NEG	0.00365525
M309T115_NEG	-0.00248911
M277T447_NEG	0.00011709
M549T201_NEG	0.0010133
M392T298_NEG	0.00113408
M669T338_NEG	0.00179435
M196T721_NEG	0.00986041
M709T450_NEG	-0.000122274
@14Dihydroxybenzene	-0.00211165
M196T646_NEG	0.00522776
M411T202_NEG	-0.00256788
M619T391_NEG	0.0019425
M374T140_NEG	0.0079277
M496T368_NEG	-0.000712225
M559T374_NEG	7.07951e-05
M281T59_NEG	6.53059e-05
M427T374_NEG	-0.00110953
M160T681_NEG	-0.00720055
M279T484_NEG	0.000109782
M259T774_NEG	-0.00726962
M561T205_NEG	-0.00122446
M387T233_NEG	0.000386685
M923T356_NEG	0.000416604
M289T278_NEG	-0.000835707
M428T247_NEG	-0.00125185
M241T483_NEG	0.00152291
M233T24_NEG	-0.000729203
M757T409_NEG	-0.00278293
M376T218_NEG	0.000618779
M725T482_NEG	-0.00482603
M317T205_NEG	-0.000118115
M441T391_NEG	-0.00340232
PA17200	0.0148865
M97T656_NEG	0.00464516
M547T168_NEG	-0.00193426
PG183183	-0.001019
M357T248_NEG	0.00108715
M673T304_NEG	3.96346e-05
M1049T314_NEG	0.000433779
M509T251_NEG	-0.000470528
M277T200_NEG	0.00101749
M331T20_NEG	-0.00269388
M355T357_NEG	-8.02442e-05
M559T211_NEG	-0.0165414
M443T374_NEG	0.000851797
M739T459_NEG	3.62072e-05
M325T391_NEG	-0.00405016
M258T144_2_NEG	0.00015347
M198T646_NEG	-0.00225848
M365T327_NEG	0.000477624
M383T341_NEG	0.00207238
M811T492_NEG	0.00388779
M405T203_NEG	0.000767523
M237T168_NEG	-0.0059822
M531T357_NEG	0.00129077
M587T455_NEG	-0.00034537
M609T197_NEG	0.00183844
M725T195_NEG	0.000998116
M521T410_NEG	0.0011631
M377T283_NEG	0.00113661
M196T151_NEG	0.00104879
M421T57_NEG	-0.00857839
PA160226	-0.00367279
M291T291_NEG	0.00229505
M304T310_NEG	0.000659155
M777T375_NEG	0.000298431
M846T492_NEG	0.00163275
M559T503_NEG	0.00134325
M247T34_NEG	0.00449441
M321T253_NEG	4.4531e-05
M135T30_NEG	-3.26849e-05
M397T258_NEG	0.00124582
M514T201_NEG	-0.00250374
M223T148_NEG	0.00500678
M343T190_NEG	-0.000940407
M200T133_NEG	-0.00412114
M641T429_NEG	0.00149725
M739T289_NEG	0.00231372
M699T348_NEG	0.00262005
M455T252_NEG	-0.000403076
M351T313_NEG	-4.83657e-05
M305T57_NEG	0.00715036
M313T447_NEG	1.89831e-05
M127T776_NEG	-0.00460525
M799T217_NEG	-0.000333729
M581T267_NEG	-0.000742026
M145T33_NEG	0.00168528
M243T83_NEG	0.00212408
M95T25_NEG	0.00321017
M1002T490_NEG	0.00523366
M315T670_NEG	0.00136374
M98T25_NEG	0.00414587
M657T241_NEG	-0.00104821
M535T181_NEG	-0.00188865
Myristicacid	0.00281876
M385T450_NEG	-0.00047957
M293T193_NEG	0.012851
M409T235_NEG	-0.000815609
M279T60_NEG	-0.00239924
M414T169_NEG	0.000453789
M587T362_NEG	0.00419546
M216T57_NEG	0.00670033
M293T394_NEG	0.00490415
M271T148_NEG	-0.00817029
M339T358_NEG	0.00141196
M267T82_NEG	0.00162548
M175T37_NEG	0.00153725
M719T362_NEG	0.00149005
M156T778_NEG	-0.00422593
M231T773_NEG	0.010779
M307T131_NEG	0.000385226
M277T154_NEG	0.00195095
M804T475_NEG	-0.000899391
M224T163_NEG	0.00157817
M99T40_NEG	-0.00091484
Arbutin	0.00149913
M381T250_NEG	0.000453018
Palmiticacid	0.00110375
M486T379_NEG	0.00163074
M563T199_NEG	-0.00106297
M377T260_NEG	0.0014754
M342T193_NEG	0.00129928
M385T178_NEG	-0.000198299
M323T178_NEG	-3.62727e-05
M319T147_NEG	0.00177824
M661T375_NEG	-0.000221101
M461T169_NEG	0.00338785
M387T35_NEG	-0.000909578
M343T271_NEG	0.00135847
M131T31_NEG	0.00278352
M281T67_NEG	-0.00020359
M361T147_NEG	0.00190599
@15Deoxydelta1214PGJ2	0.000316031
M773T261_NEG	0.00515185
M357T274_NEG	-0.00189738
M217T21_NEG	0.000618385
M509T262_NEG	-0.00239133
M347T45_NEG	0.00199317
M456T215_NEG	0.00261364
M461T392_NEG	0.000583203
M313T146_NEG	-0.0072471
M866T503_NEG	0.00329798
M232T168_NEG	-0.00446508
M837T624_NEG	0.000583873
M521T230_NEG	-0.00192573
M375T215_NEG	0.00293671
M219T138_NEG	0.00299405
M593T450_NEG	-3.80905e-05
M725T443_NEG	-0.00835947
M487T435_NEG	0.00110215
M211T235_NEG	-0.000666966
M338T187_NEG	0.000975874
M191T656_NEG	0.000785758
M395T339_NEG	0.00182292
M346T147_NEG	0.00230713
M325T253_NEG	0.00558751
M371T45_NEG	-0.000412737
M200T768_NEG	0.00249356
Guanosine	0.00216658
M439T425_2_NEG	-0.00148695
M351T394_NEG	0.00547994
M159T10_NEG	0.00537003
M605T215_NEG	0.00234074
M845T498_NEG	0.000238787
M723T471_NEG	0.00121832
M487T398_NEG	0.0066108
M359T268_NEG	0.000998894
M257T248_NEG	-0.00133336
M163T707_NEG	0.0164019
LPhenylalanine	0.000213696
M368T191_NEG	0.0030147
M645T197_NEG	0.00204432
M1019T314_NEG	0.000707816
M309T352_NEG	-0.000406491
M498T363_NEG	-0.00169481
M844T512_NEG	0.000511006
M439T281_NEG	-0.000554083
M213T633_NEG	-0.00132203
M122T120_NEG	-0.00463344
M273T206_NEG	-0.000433416
M341T260_NEG	0.00101145
M846T512_2_NEG	0.00109014
M667T270_NEG	-0.000996938
M325T322_NEG	-0.000905739
M419T260_NEG	0.00280412
M755T482_NEG	0.00230515
M515T196_NEG	-0.00117439
M615T469_NEG	-0.000765007
M143T89_NEG	-0.000807211
M152T120_NEG	0.0043715
M477T170_NEG	-0.00118457
M511T266_NEG	0.00370146
M232T664_NEG	-0.00900624
M777T426_NEG	0.00468918
M473T450_NEG	0.000123016
M401T386_NEG	0.0101824
M567T373_1_NEG	-0.0101275
M799T475_NEG	-0.00126718
M343T56_NEG	-0.00582766
M383T391_NEG	-0.00414743
M426T231_NEG	0.000476949
M345T291_NEG	0.0016769
M410T372_NEG	-0.000232736
M451T236_NEG	-0.00106094
M185T34_2_NEG	-0.000534712
M635T428_NEG	0.00103894
M144T36_NEG	-0.000337534
M433T252_NEG	0.000113606
M432T247_NEG	-0.00131257
M787T471_NEG	-0.000932001
M284T310_NEG	0.00102808
Cholesterylsulfate	-0.000223841
M295T60_NEG	-0.00163841
M183T752_NEG	-0.000888499
M314T157_NEG	0.00544206
M669T420_NEG	0.00105456
M327T364_NEG	-0.00788755
M555T221_NEG	0.000563116
M675T391_NEG	-0.00454298
M857T448_NEG	0.000340385
M121T220_NEG	-0.00252065
M368T231_NEG	-3.83137e-05
M374T372_NEG	-0.00119064
M415T357_NEG	-0.000127921
M79T656_NEG	0.00207655
M305T282_NEG	-0.000236057
M732T492_NEG	0.00471004
M755T362_NEG	-0.000678082
M487T374_NEG	-0.00014772
PA160225	-0.00355692
M419T364_NEG	0.0062408
M729T320_NEG	0.000606905
M336T35_NEG	-0.00376714
M325T120_NEG	0.00103965
M229T157_NEG	0.00216168
Vanillicacid	-0.000781574
M443T180_NEG	-0.00172107
M295T153_NEG	-0.0053811
M164T32_NEG	-0.000963239
M93T364_NEG	-9.39398e-05
M229T126_NEG	0.00117604
M555T376_NEG	-0.000487351
M179T335_NEG	0.00111028
M271T750_NEG	0.00171981
Urocanicacid	0.000138059
M571T200_NEG	-0.00753482
M405T236_NEG	-0.000929266
M749T194_NEG	0.00154804
M423T247_NEG	-0.00160161
M185T34_3_NEG	-0.000759831
M753T257_NEG	-0.00283812
M445T158_NEG	0.00288728
PG18000	-0.000345051
M359T188_NEG	0.00172191
M783T498_1_NEG	-0.00108965
M223T169_NEG	0.000297797
M727T447_NEG	-0.00103928
M611T271_NEG	0.00214012
M418T165_NEG	-0.000277065
M749T405_NEG	-0.00214127
M503T157_NEG	0.00284584
M588T294_NEG	-0.00345643
M775T452_NEG	0.00116854
M203T656_NEG	-0.000654201
M194T384_NEG	0.000949987
M463T227_NEG	-0.00266976
M455T473_NEG	0.00231432
M309T57_NEG	0.00687837
M365T169_NEG	0.0016854
M315T314_NEG	-0.00128841
M323T282_NEG	0.000292376
M311T33_NEG	0.00264214
M731T477_NEG	-0.00139849
M749T456_NEG	0.00119155
M972T482_NEG	-0.00156367
M615T411_NEG	-0.00102566
M348T157_NEG	0.00103427
M386T146_NEG	-0.00205831
M368T169_NEG	0.000787855
M274T65_NEG	-0.00272987
M253T449_NEG	0.000127385
M679T650_NEG	0.00200642
M284T173_NEG	-0.00070412
M281T138_NEG	0.00499397
M235T23_NEG	-0.00182413
M245T34_NEG	-0.00195854
M327T187_NEG	-0.000695238
M381T181_1_NEG	0.00113746
M381T205_NEG	0.00764359
M317T660_NEG	-0.000966642
M603T375_NEG	0.000933238
M617T391_NEG	-0.00507916
M1047T322_NEG	-0.000571433
M197T335_NEG	0.000887262
M373T187_NEG	-0.000322638
M607T430_NEG	-0.000287049
M235T664_NEG	-0.00633544
M507T308_NEG	-0.000751064
M395T415_NEG	0.000357795
M627T253_NEG	-0.000585458
M145T26_NEG	0.000329124
M493T391_NEG	-0.00256176
M972T455_NEG	-0.00017147
M258T648_NEG	0.000876285
M393T138_NEG	0.00413129
M685T257_NEG	-0.000391882
M284T166_NEG	-0.00348962
M154T34_NEG	0.00136845
M779T362_NEG	0.000548019
M337T415_NEG	-0.000609566
M703T464_NEG	-0.00159065
M179T663_NEG	-0.0143685
M99T714_NEG	0.00608866
M332T668_NEG	0.00135802
LTryptophan	0.000510204
M545T375_NEG	-0.000262337
M198T21_NEG	0.00713958
M677T650_NEG	0.00170262
M803T375_NEG	-0.000896469
M349T346_NEG	0.000505693
M503T651_NEG	0.000136004
M131T29_NEG	0.00238751
M169T37_NEG	0.00432257
M211T20_NEG	0.0136101
M183T663_NEG	0.00252715
M569T240_NEG	-0.000638874
M400T635_NEG	-0.000127121
M772T261_NEG	0.00426655
M531T262_NEG	0.00146807
M883T460_NEG	0.000934773
M463T431_NEG	-0.00263224
M527T451_NEG	-5.63376e-05
PG184183	0.00239964
M223T26_NEG	0.00139404
M173T65_NEG	0.000744541
M199T165_NEG	-0.00253619
M329T411_NEG	-0.00197061
M605T375_NEG	0.000319861
M153T335_NEG	0.000980366
M212T153_NEG	0.0115589
M413T197_NEG	-0.0045061
M551T451_NEG	-0.00387234
M309T138_NEG	-0.00518426
M755T503_NEG	0.00263425
M274T58_NEG	0.00315996
M427T214_NEG	-0.0145044
M227T167_2_NEG	-0.000824567
M656T450_NEG	0.0011568
M505T350_NEG	-0.00310942
M161T9_NEG	0.0027783
PI160182	-0.000148456
M619T455_NEG	9.6734e-05
M720T511_NEG	0.00438574
M213T669_NEG	-0.00182356
M367T432_NEG	0.0067349
M707T329_NEG	0.00215257
M409T386_NEG	-0.00229413
M335T131_NEG	0.0077564
M215T55_NEG	-0.00191872
M127T645_NEG	-0.000917478
M138T265_NEG	0.00350077
M341T232_NEG	-0.00507201
M435T373_NEG	0.00162368
M296T60_NEG	0.000427934
M333T668_NEG	0.00202724
M152T645_2_NEG	-0.000885595
M194T14_NEG	0.00427015
M592T305_NEG	0.00278782
M601T375_NEG	0.000389762
M318T133_NEG	0.000558453
M496T337_NEG	-0.000517025
M277T474_NEG	-0.00557393
M340T144_NEG	-0.0016167
M329T337_NEG	-0.00332991
M295T393_NEG	-0.00322642
M368T499_NEG	0.00114945
M469T250_NEG	0.00188183
M385T202_NEG	-0.00936507
M200T706_NEG	-0.000352746
M244T98_NEG	0.00695754
M305T308_NEG	0.00096345
M701T349_NEG	0.00244226
M294T62_NEG	0.000892246
M543T375_NEG	0.000947818
M291T319_NEG	-0.00154233
M195T28_NEG	-0.000590124
M495T214_NEG	-0.00449378
M244T64_NEG	-0.00405713
M757T282_NEG	0.000776849
M499T391_1_NEG	0.000638303
M653T405_NEG	0.00180576
M617T438_NEG	-0.00132086
M153T160_NEG	0.00319317
M527T315_NEG	0.0069918
M198T189_NEG	-0.010243
M558T292_NEG	-0.00332803
M401T178_NEG	-0.000858901
M283T34_NEG	0.00128736
M327T251_NEG	0.00282097
M777T444_NEG	0.00662444
M166T333_NEG	0.00158764
M307T271_NEG	-0.00055739
M834T624_NEG	0.0019131
M370T490_NEG	-0.00609909
PG161160	0.00533383
M154T66_NEG	1.79373e-05
M353T376_NEG	0.000517913
M445T383_NEG	0.00156011
M626T444_NEG	-0.00118483
PG202160	0.00222864
M319T768_NEG	0.00413199
M388T169_NEG	-0.0048625
M181T31_NEG	-0.000555517
M411T298_NEG	0.0059405
M522T346_NEG	0.000636891
M251T137_NEG	0.00440856
M889T485_NEG	0.000337627
M401T169_NEG	0.00317742
M131T746_NEG	-0.00274126
M411T142_NEG	0.00494336
M234T764_NEG	-0.00104053
M677T391_NEG	-0.00213221
M402T46_NEG	0.000237879
M889T368_NEG	0.000426746
M285T134_NEG	-0.00053535
M311T447_NEG	-0.00454305
M409T314_NEG	0.0025182
M359T274_NEG	-0.00496331
M541T358_2_NEG	-0.000174582
M421T196_NEG	0.000290147
M443T235_NEG	-0.000464447
M863T219_NEG	-0.00113775
M673T347_NEG	-0.000358112
M377T171_NEG	0.00129317
M793T391_NEG	0.000999921
Azelaicacid	0.00179329
M555T389_NEG	0.000847626
M675T431_NEG	-0.000341758
M721T282_NEG	0.000321389
M368T36_NEG	0.0117824
M191T47_NEG	0.00131107
M357T126_NEG	0.000251063
M191T131_NEG	-0.000349349
M861T469_NEG	-0.00124887
M87T33_NEG	-0.00128634
M887T392_NEG	0.000528669
M766T511_NEG	2.12401e-05
M692T258_NEG	-0.000354333
M369T390_NEG	-0.000819528
M237T43_NEG	0.000284843
M139T159_NEG	0.00356896
M683T396_NEG	0.000189918
M697T450_NEG	0.00326471
M613T376_NEG	-0.000453637
M405T337_NEG	-0.00148274
M345T128_NEG	-0.00161058
M565T215_NEG	0.00122134
M156T47_NEG	0.00273438
M897T291_NEG	-0.000737798
M449T142_NEG	-0.00339176
M341T252_NEG	0.000113362
M576T404_NEG	0.000994629
M583T262_NEG	-0.000960064
M757T467_NEG	0.000378044
M145T53_NEG	0.000960251
M239T168_2_NEG	0.000768494
M188T164_NEG	-0.0030868
M184T61_NEG	0.00185996
M356T195_NEG	0.00106293
M224T60_NEG	-0.000124525
M405T376_1_NEG	0.000170191
M441T434_NEG	0.00149171
M855T460_NEG	0.00046631
M555T461_NEG	-0.00104548
M480T412_NEG	-0.000603206
M144T164_NEG	-0.00362957
M279T155_NEG	0.000784094
M561T216_NEG	0.00379951
M399T391_NEG	-0.0042646
M311T480_NEG	-0.00474688
M367T162_NEG	-0.00135993
M844T501_NEG	0.000974224
M311T164_NEG	0.0013194
M585T385_1_NEG	-0.00500217
M337T165_NEG	-0.000687525
M378T179_NEG	-0.000717305
M334T34_NEG	0.00146612
M415T194_NEG	0.00124456
M366T169_NEG	4.82215e-05
M354T179_NEG	-0.00109354
M227T184_NEG	-0.000235414
M323T120_NEG	-0.000701622
M216T39_NEG	-0.0017527
M330T158_NEG	0.000228915
M501T374_NEG	-0.00208351
M288T29_NEG	-0.000623901
M739T501_NEG	-0.00139828
M472T386_NEG	-0.0015999
M116T643_NEG	-0.000165182
M165T218_NEG	-0.0067769
M591T356_NEG	-0.000185085
M275T25_NEG	0.000754473
M169T62_NEG	0.00217744
M551T213_NEG	-0.00188479
M303T55_2_NEG	0.00324051
M554T240_NEG	0.000380572
M489T374_NEG	-0.00169105
M228T184_NEG	-0.000611955
M235T170_NEG	-0.00363341
M872T270_NEG	-0.00479429
M562T436_NEG	-0.0011553
M327T236_NEG	-0.00021409
M583T418_NEG	-0.000101308
M637T192_NEG	0.000171552
M699T233_NEG	-0.000109232
M153T26_NEG	-0.00163003
M198T671_NEG	0.00113476
M717T454_NEG	-0.000228725
@16Hydroxypalmiticacid	-0.000606207
M685T231_NEG	-0.00676465
M231T29_NEG	-0.00178415
M323T141_NEG	0.00121267
M277T159_NEG	0.00193147
Pyridoxine	0.0022164
M258T60_NEG	0.000546784
M371T166_NEG	0.0101925
M783T424_NEG	0.00246934
M319T222_NEG	-0.00115054
M795T515_NEG	0.000898873
M363T236_NEG	-0.000238513
M795T514_NEG	0.00457393
M315T118_NEG	-0.00591214
M270T143_NEG	-7.77947e-05
M314T137_NEG	-0.0106392
M516T350_NEG	-0.00324721
M455T41_NEG	-0.00784778
M405T135_NEG	0.000635604
M289T36_NEG	0.00021372
PA16100	0.000747319
M169T131_NEG	0.0041861
M782T430_NEG	-0.00102132
M677T458_NEG	0.000853849
M377T168_1_NEG	0.00350888
M725T372_NEG	0.00129917
M353T146_NEG	-0.00308592
M409T298_NEG	-0.00303822
M787T498_NEG	0.000940472
M766T478_NEG	0.0024973
M523T176_NEG	-0.00584536
M274T60_NEG	0.000746655
M251T655_NEG	-0.0077211
M535T159_NEG	-0.00222822
M227T40_NEG	0.000329949
M747T405_NEG	-0.00388185
PE16000	-0.00251541
M735T349_NEG	0.00245551
M250T446_NEG	-0.000457022
M345T303_NEG	0.00796558
M273T58_NEG	-0.00239
M143T40_NEG	0.000667994
M359T154_NEG	0.000459443
M205T26_NEG	0.00343913
M397T189_NEG	-0.00393938
M443T419_NEG	0.000437336
M561T374_NEG	-0.000177604
M417T343_NEG	-0.00276934
M420T187_NEG	0.00210635
M681T210_NEG	0.00123936
M361T322_NEG	-0.000206156
M845T477_NEG	0.000472324
M813T278_NEG	-0.00223599
M517T644_NEG	0.00595598
M765T320_NEG	-8.21944e-05
M507T215_NEG	-0.00211194
M461T151_NEG	-0.00102392
M653T409_NEG	-0.000403605
M426T410_NEG	0.00074745
M559T307_NEG	0.000647074
M523T307_NEG	0.000656018
M253T160_NEG	0.0029677
M843T506_NEG	0.0024277
M689T335_NEG	0.00260606
M349T205_NEG	-0.000676634
M127T695_NEG	-0.0042081
M794T515_NEG	0.000841065
M343T217_NEG	-0.0036093
M443T470_NEG	0.000206607
M477T201_NEG	-0.0031985
M385T181_NEG	0.000928177
M294T35_NEG	-0.010827
M325T295_NEG	-0.00245442
M1087T294_NEG	-0.00145917
M589T455_NEG	-0.000964032
M763T334_NEG	0.00113247
M867T368_NEG	-0.000774181
M269T363_NEG	-0.000135803
M317T173_NEG	0.00118404
M917T463_NEG	0.00275079
M671T455_NEG	-0.0152931
PA17100	0.0009236
M719T210_NEG	0.0001861
M571T236_NEG	0.000579975
M223T166_NEG	-0.0144096
M513T426_NEG	5.62979e-05
M907T219_NEG	-0.00137841
M131T643_NEG	-0.00136528
M407T376_NEG	0.00030266
M267T357_NEG	-0.00481932
M93T479_NEG	0.0068579
M671T329_NEG	0.000975632
M334T189_NEG	-0.000652368
M809T624_NEG	0.00280691
PA182225	-0.00267311
M507T168_NEG	-0.00263019
M697T408_2_NEG	0.000427237
M619T374_NEG	-0.000908282
M185T54_NEG	0.000336116
M356T184_NEG	0.000849489
M237T272_NEG	-0.00199149
M477T149_NEG	0.00048012
M355T236_NEG	0.00022799
M329T59_NEG	-0.00174075
M569T399_NEG	-0.000230818
M195T186_NEG	0.0041324
M215T177_NEG	-0.00061709
M755T382_NEG	0.00198175
M554T452_NEG	-0.000278435
M238T180_NEG	0.00113943
M492T364_NEG	-0.00418802
M466T275_NEG	-0.000403479
M217T170_NEG	0.00102336
M547T448_NEG	-0.000709149
M151T159_NEG	0.00289044
M382T190_NEG	0.00387174
M547T375_NEG	6.16083e-05
M663T375_NEG	-0.000926557
M695T480_NEG	-0.00504086
M211T63_NEG	-0.000762762
M177T15_NEG	0.00168914
M304T60_NEG	-0.00291662
M559T204_NEG	-0.00217279
M196T54_NEG	0.00387467
M331T770_NEG	-0.00941173
M637T406_NEG	-0.00170485
M735T391_NEG	-0.00325622
M259T751_NEG	0.00187238
M127T721_NEG	0.00615735
M671T375_NEG	-0.00039619
M149T34_NEG	0.00269628
M326T167_NEG	5.38669e-05
M721T463_NEG	0.000426532
Fructose1phosphate	0.00161491
M767T373_NEG	-0.00197257
M799T497_NEG	0.000604836
M368T346_NEG	0.00495338
M793T429_NEG	-0.000463799
M431T238_NEG	0.00104003
M563T444_NEG	-0.00216935
M659T437_NEG	0.000276148
M161T131_NEG	0.00302416
M179T773_NEG	0.000376257
M568T198_NEG	-0.000174662
M177T21_NEG	-0.00417009
M973T489_NEG	0.000887479
M416T181_NEG	0.00491327
M519T220_NEG	-0.000209691
M701T248_NEG	-0.000932086
M577T226_NEG	-0.00332506
M345T228_NEG	-0.00374373
Dihydroxyacetonephosphate	-0.00186475
M325T154_NEG	-2.97661e-05
M218T634_NEG	-0.00246455
M249T328_NEG	0.0021932
M311T455_NEG	-0.00104705
M409T192_NEG	-0.00179331
M719T375_NEG	-0.000203834
M613T430_NEG	0.00320549
PA16000	-0.00301295
M213T262_NEG	0.00358173
M391T189_NEG	-0.00134902
M323T173_NEG	-0.000592706
M546T374_NEG	-7.39325e-05
@2Hydroxyadenine	0.00235701
M323T248_NEG	-0.00285783
M763T429_NEG	-0.000672223
M505T651_NEG	-0.0029071
M327T319_NEG	-0.00157166
M479T329_NEG	0.000472693
M333T19_NEG	0.0120399
M282T138_1_NEG	0.00749293
M274T67_NEG	-0.00197766
PA17000	-0.00125162
M173T39_NEG	0.00323639
M255T46_NEG	0.00243425
M324T248_NEG	-0.00127204
M242T59_NEG	0.000255957
M277T32_NEG	0.00666118
M459T429_NEG	0.00152509
M479T268_NEG	0.0098698
M551T418_NEG	-0.000409568
M505T235_NEG	0.00164376
M317T232_2_NEG	0.00521477
M509T350_NEG	-0.00299949
M745T373_NEG	-0.0034733
M223T116_NEG	0.00432134
M218T35_NEG	0.000800501
M293T173_NEG	0.000407116
M423T154_NEG	-0.000577652
M617T431_NEG	-0.00226914
M495T145_NEG	-0.00222692
M339T150_NEG	-0.00260513
M293T51_NEG	0.00295994
M831T486_NEG	0.00312598
M715T462_NEG	0.000245637
M183T184_NEG	0.00195599
M357T202_NEG	-0.000508148
M239T111_NEG	-0.00149248
M350T181_NEG	-0.00231378
M606T451_NEG	0.00142368
M549T434_NEG	-0.000567877
M287T159_NEG	-0.00304713
M161T154_NEG	0.00462487
M284T144_NEG	-0.00540445
M393T248_NEG	-0.00072881
M651T335_NEG	-0.000594194
M305T140_NEG	-0.00175375
M159T645_NEG	0.00430425
M69T42_NEG	-0.00349604
M195T657_NEG	0.0042883
M393T203_NEG	-0.00132804
M689T448_NEG	-0.00238436
M799T413_NEG	-0.000638316
M519T425_NEG	-0.00089609
M999T588_NEG	-0.000573262
M303T123_NEG	-0.00334393
M787T239_NEG	-0.00189643
M771T475_NEG	-0.000629796
M653T209_NEG	-0.00198129
M269T654_NEG	-0.00218367
M181T15_NEG	-0.0021899
Mevalonicacid	-0.00117369
M386T275_NEG	0.00183121
M735T445_NEG	0.00187567
M346T57_2_NEG	-0.00145414
M278T62_NEG	0.00100593
M249T654_NEG	0.00131445
M346T142_NEG	-0.00145773
M739T210_NEG	0.00341107
M357T246_NEG	-0.0134395
M757T463_NEG	0.000529897
M717T210_NEG	-0.00127015
M555T464_NEG	-0.00133084
M332T156_NEG	0.000344286
M237T188_NEG	-0.000121306
M395T188_NEG	0.000962663
PA160183	-0.00289458
M367T477_NEG	-0.00425499
M721T375_NEG	-0.000858893
M459T373_NEG	0.000884115
M357T238_NEG	0.000169945
M615T449_NEG	0.00232849
M612T190_NEG	0.00202997
M631T396_NEG	0.00286588
M799T399_NEG	-0.0007212
M299T170_NEG	-0.00107964
M467T238_NEG	0.000255048
M229T163_NEG	-0.0017021
M93T383_NEG	0.00134257
M112T26_NEG	-0.000905692
M473T423_NEG	-0.00221124
M358T66_NEG	0.00170326
M209T44_NEG	0.00336255
M311T276_NEG	-1.39708e-05
M695T425_NEG	0.00120628
M181T26_NEG	0.00213155
M371T645_NEG	0.00155166
M161T780_NEG	-0.000447633
PA15000	-0.00100843
M867T426_1_NEG	0.00115738
M789T482_NEG	0.00169233
M725T466_NEG	-0.00372494
M399T175_NEG	0.00370762
M362T152_NEG	0.00758979
M237T21_NEG	-0.000621632
M761T458_NEG	0.00344523
M475T160_NEG	0.000393161
M329T265_NEG	-0.00116989
M679T201_NEG	-0.000749639
PA140182	-0.00162119
M587T425_NEG	0.00211241
M351T329_NEG	0.000857216
M437T271_NEG	0.00213521
M831T234_NEG	-0.00130477
M259T105_NEG	-0.00215425
M453T405_NEG	-0.00352924
M437T208_NEG	-0.00233164
M239T21_NEG	0.00706936
M435T180_NEG	-0.000952548
M530T38_NEG	-0.0032879
M217T39_NEG	-9.47576e-05
M453T150_NEG	0.000358038
M291T225_NEG	-0.0050462
M858T509_NEG	-0.00920029
M525T300_NEG	-0.000729775
M509T155_NEG	-0.00751926
M291T159_NEG	0.00263528
M777T508_NEG	-0.000770682
M320T310_NEG	0.00133734
M659T233_NEG	0.00260994
M766T419_NEG	0.0013726
M623T210_NEG	-0.00148495
M867T449_NEG	0.00658204
M535T220_NEG	-0.000956911
M229T46_NEG	-0.00266178
M291T386_NEG	-0.00225009
Variable Importance in the Projection
Variables	Latent Factors
	1	2	3	4	5	6	7	8	9
M619T481_NEG	1.59324	1.78171	1.86578	1.79957	1.77252	1.7731	1.76779	1.76668	1.77442
M220T277_NEG	1.16272	1.63419	1.62526	1.56806	1.57366	1.55721	1.56323	1.62737	1.64422
M800T480_NEG	1.76379	1.91443	1.7836	1.75851	1.77064	1.79167	1.81928	1.8341	1.84034
M119T644_NEG	1.02985	1.53769	1.85452	1.82134	1.79871	1.77879	1.77402	1.77187	1.77154
M853T560_NEG	1.00699	1.00358	0.926568	1.14604	1.19082	1.19968	1.2128	1.21976	1.21724
M329T278_NEG	1.02266	1.28066	1.19511	1.21495	1.31422	1.32099	1.32314	1.32418	1.32181
M754T483_NEG	0.974352	1.49208	1.37785	1.50398	1.52308	1.52014	1.52213	1.51333	1.5148
M236T278_NEG	1.11311	1.30899	1.21498	1.23936	1.32492	1.32621	1.32666	1.33026	1.32741
M721T182_NEG	1.39726	1.57164	1.57319	1.51278	1.50246	1.51027	1.50564	1.49643	1.49502
M297T363_NEG	1.37117	1.42159	1.48832	1.48014	1.45614	1.44449	1.46673	1.48481	1.4897
M165T9_NEG	0.720766	1.22628	1.30051	1.25058	1.25623	1.26834	1.3246	1.33807	1.33635
M701T132_NEG	1.06372	1.61723	1.60549	1.54436	1.52856	1.51235	1.5099	1.5129	1.51853
M895T330_NEG	0.44478	0.904166	0.880844	0.966632	0.968252	0.959111	0.95922	0.95308	0.951804
M529T357_NEG	1.01358	1.29237	1.39566	1.34755	1.32921	1.31611	1.3032	1.29485	1.29273
M253T277_NEG	0.838112	1.21294	1.14377	1.12913	1.21577	1.24647	1.27609	1.27068	1.26737
M723T448_NEG	1.65003	1.59373	1.60775	1.55599	1.53314	1.54709	1.58028	1.57466	1.57408
M331T652_NEG	1.0555	1.29221	1.31699	1.26758	1.24882	1.24655	1.29073	1.34777	1.36104
M256T646_NEG	0.881713	1.75489	1.89728	1.9145	1.91532	1.93528	2.03044	2.05641	2.05202
M623T436_NEG	1.59066	1.61534	1.49365	1.43639	1.41941	1.40607	1.41472	1.41317	1.41467
M129T217_NEG	1.0903	1.37036	1.70313	1.6971	1.69743	1.72323	1.73302	1.81575	1.84637
M293T278_NEG	0.769415	1.12211	1.05297	1.07376	1.20512	1.21861	1.24153	1.23772	1.23516
M383T286_NEG	1.41107	1.7248	1.7417	1.7163	1.69282	1.67519	1.67017	1.66692	1.66774
M381T368_NEG	2.06047	1.90475	1.77294	1.70634	1.68279	1.66427	1.65193	1.64145	1.63725
M903T323_NEG	1.36173	1.33537	1.29154	1.2696	1.27778	1.26901	1.25713	1.24914	1.24665
M787T249_NEG	1.45578	1.95047	1.96381	1.94598	1.96111	1.95903	1.97971	2.00573	2.00859
M857T479_NEG	1.49749	1.64122	1.80062	1.75504	1.72923	1.71128	1.69558	1.6995	1.69495
M697T482_NEG	1.55853	1.54377	1.45564	1.43395	1.41152	1.40968	1.40559	1.397	1.39655
M405T149_NEG	1.06909	1.05103	0.976107	1.12869	1.12857	1.12865	1.149	1.17032	1.1773
M420T215_NEG	1.39619	1.51211	1.40247	1.38532	1.36913	1.35687	1.34527	1.34066	1.33975
M417T368_NEG	2.04792	1.89557	1.76557	1.70209	1.68022	1.66156	1.6527	1.64244	1.63819
M355T223_NEG	1.01769	1.17717	1.0982	1.33889	1.37605	1.41588	1.46225	1.46263	1.46101
M235T277_NEG	1.61016	1.60765	1.5529	1.50147	1.53007	1.52448	1.52318	1.5145	1.51108
M519T262_NEG	0.709114	0.901472	0.885947	0.893206	0.957199	0.94805	0.946191	0.94526	0.944663
M181T738_NEG	1.50538	1.56007	1.94283	2.08212	2.07875	2.06063	2.06908	2.07538	2.07431
M371T357_NEG	1.48399	1.36193	1.28735	1.26367	1.24603	1.23345	1.22354	1.21708	1.21398
M795T190_NEG	0.885551	1.51287	1.75156	1.73736	1.70998	1.70443	1.70046	1.68956	1.68532
M277T668_NEG	0.607534	0.935617	0.954967	0.91988	0.910983	0.903096	0.894603	0.901839	0.900196
M322T74_NEG	0.765852	1.06525	1.43421	1.44076	1.43593	1.42033	1.4063	1.4111	1.41019
M254T72_NEG	0.837034	0.957463	1.36607	1.32676	1.30524	1.29174	1.28541	1.28363	1.28012
M421T317_NEG	1.60701	1.5542	1.4494	1.43159	1.41244	1.39719	1.39097	1.39168	1.39219
M527T284_NEG	1.29622	1.36936	1.27818	1.23262	1.22585	1.2125	1.22826	1.22889	1.22563
M413T357_NEG	1.54342	1.31515	1.22012	1.22685	1.21894	1.20711	1.1996	1.19218	1.1893
M156T682_NEG	0.990404	1.17673	1.13008	1.08964	1.07303	1.08252	1.13111	1.1459	1.14292
M867T325_NEG	1.45327	1.37237	1.30048	1.26131	1.28345	1.27926	1.26683	1.25917	1.25591
M505T258_NEG	1.10096	0.968466	0.963898	1.03346	1.13234	1.18965	1.29717	1.3029	1.3022
M173T46_NEG	1.47256	1.31054	1.24638	1.20139	1.18497	1.17218	1.16329	1.15702	1.15452
M553T355_NEG	1.83183	1.77038	1.69127	1.62789	1.60431	1.58965	1.57739	1.57057	1.5664
M355T473_NEG	1.12034	1.37161	1.49684	1.47802	1.45416	1.46019	1.49961	1.49689	1.49334
M975T339_NEG	0.28088	0.832772	0.845978	0.869483	0.894619	0.900229	0.891989	0.907323	0.906292
M435T363_NEG	1.47287	1.67802	1.5646	1.53319	1.50826	1.49716	1.50159	1.49607	1.49224
M421T371_NEG	1.55382	1.57335	1.47034	1.46062	1.47078	1.58127	1.67205	1.67533	1.67077
M533T357_NEG	1.12556	1.03679	0.991755	1.02746	1.08055	1.08004	1.0722	1.06715	1.06443
M198T236_NEG	1.26191	1.29376	1.22601	1.1956	1.20918	1.20625	1.19587	1.19869	1.22263
M117T569_NEG	0.40578	1.10468	1.45783	1.45116	1.47584	1.51319	1.56398	1.62174	1.6283
M385T317_NEG	1.60738	1.41246	1.3485	1.34407	1.32271	1.3134	1.31358	1.3162	1.3163
M654T467_NEG	1.26217	1.09957	1.2323	1.18547	1.17557	1.16506	1.15888	1.15304	1.15637
M393T368_NEG	1.8055	1.51924	1.40343	1.36154	1.34304	1.32881	1.3192	1.32703	1.32901
M254T54_NEG	0.141589	1.39239	1.39013	1.33875	1.33961	1.34769	1.34139	1.33891	1.33905
M392T196_NEG	1.61354	1.51653	1.42352	1.3798	1.35736	1.34644	1.33572	1.33184	1.32818
M229T144_NEG	0.798543	1.3456	1.24612	1.19813	1.17999	1.17076	1.16108	1.15563	1.15392
M177T742_NEG	1.03285	1.05117	1.15885	1.11924	1.11811	1.10641	1.11031	1.13263	1.13621
M879T318_NEG	1.42289	1.61572	1.61463	1.56832	1.63189	1.63076	1.61812	1.60918	1.60477
M579T266_NEG	0.26414	0.607784	0.75461	0.894923	0.957832	0.970884	1.03217	1.03323	1.03087
M360T153_NEG	0.409646	1.56547	1.71136	1.81645	1.86537	1.89532	1.90502	1.89471	1.8906
M160T109_NEG	1.07274	1.00591	1.07255	1.10014	1.18659	1.22048	1.21239	1.20785	1.20869
M479T233_NEG	1.1321	1.43888	1.32934	1.30134	1.29021	1.27741	1.27168	1.26587	1.27141
M687T455_NEG	1.47511	1.50397	1.67353	1.73899	1.73635	1.74409	1.73324	1.73114	1.7299
M188T37_NEG	1.25357	1.3654	1.30105	1.25996	1.25788	1.24866	1.24034	1.2347	1.23134
M349T330_NEG	0.910264	1.25374	1.23703	1.26167	1.2993	1.28512	1.27371	1.27085	1.27767
M370T144_NEG	1.91109	1.80685	1.69691	1.6504	1.63348	1.62126	1.60581	1.61628	1.61214
M709T498_NEG	0.740807	0.981116	1.06084	1.08651	1.07183	1.06178	1.07048	1.06446	1.06768
M366T144_NEG	1.28377	1.26523	1.17625	1.15237	1.22582	1.25076	1.28298	1.33397	1.35704
M461T407_NEG	1.21681	1.0104	1.00779	0.969401	0.959118	0.949792	1.01417	1.02002	1.0217
M431T251_NEG	1.00563	0.878784	0.93342	0.991206	0.980076	0.97024	0.968835	0.963732	0.96866
M667T196_NEG	0.294589	1.34947	1.31439	1.26447	1.24513	1.24219	1.23	1.22315	1.22249
M281T177_NEG	1.76265	1.51923	1.40643	1.35204	1.34294	1.33784	1.34047	1.33188	1.33317
M218T38_NEG	1.84345	1.82761	1.72132	1.76364	1.7714	1.77649	1.83576	1.83242	1.83043
M795T481_NEG	1.6287	1.54289	1.55013	1.51852	1.50207	1.48734	1.47573	1.46839	1.46437
M218T71_NEG	0.757612	0.849216	1.28413	1.24578	1.22605	1.2153	1.2144	1.20937	1.20891
M924T458_NEG	0.0158891	1.01218	1.10025	1.1695	1.1579	1.14503	1.14263	1.14076	1.13799
M637T196_NEG	1.13372	1.32153	1.23178	1.18445	1.16614	1.17299	1.17404	1.17541	1.17727
M581T204_NEG	1.19618	1.43252	1.36123	1.30894	1.28995	1.27767	1.27701	1.27264	1.29749
M363T159_NEG	1.04349	0.985775	0.910189	0.928431	0.936363	0.930155	0.920972	0.919663	0.93015
M337T243_NEG	1.14951	1.25339	1.4098	1.35878	1.33759	1.33004	1.32043	1.33028	1.32664
M647T356_NEG	1.70355	1.57854	1.57472	1.51722	1.49285	1.48621	1.50134	1.50008	1.50568
M391T516_NEG	0.880933	0.903547	0.872108	1.03637	1.0195	1.00826	1.00766	1.0016	1.00112
M825T497_NEG	0.952428	0.929565	0.858575	1.02049	1.00481	0.995197	0.990202	0.984083	0.982295
M637T201_NEG	1.00387	1.20444	1.14484	1.10307	1.08599	1.08608	1.08238	1.07627	1.09318
M255T30_NEG	1.28119	1.25516	1.15889	1.12781	1.10956	1.09976	1.09773	1.09137	1.09333
M397T351_NEG	0.995079	1.02066	1.14975	1.10627	1.0926	1.11468	1.14017	1.13594	1.13482
M770T484_NEG	0.82194	0.740545	0.755479	0.755145	0.747081	0.752882	0.843667	0.865396	0.864974
M665T294_NEG	1.67286	1.48305	1.43316	1.41238	1.39116	1.37574	1.36623	1.36737	1.36662
M491T401_NEG	1.51619	1.57185	1.53135	1.5155	1.50432	1.48779	1.48946	1.48103	1.47714
M414T356_NEG	1.47264	1.21208	1.1395	1.09894	1.09818	1.09778	1.11239	1.12571	1.12378
M637T464_NEG	1.50481	1.23843	1.31948	1.34606	1.38721	1.39576	1.41053	1.40645	1.41279
M369T236_NEG	1.10067	0.944953	0.8942	0.866275	0.85716	0.868519	0.863498	0.862212	0.869916
M329T652_NEG	1.22934	1.57863	1.87906	1.94485	1.9295	1.90806	1.89047	1.87836	1.87577
M355T161_NEG	1.32197	1.30416	1.2074	1.2896	1.29862	1.30037	1.29219	1.29956	1.29632
M312T33_NEG	0.548483	1.61051	1.56827	1.58098	1.5982	1.61937	1.6174	1.60848	1.6077
M332T718_NEG	1.02831	1.49679	1.70296	1.72382	1.69573	1.67713	1.66273	1.65229	1.64944
M433T173_NEG	0.627608	1.06876	1.10163	1.06702	1.08149	1.07375	1.06395	1.05715	1.05516
M425T298_NEG	1.71253	1.51421	1.40483	1.36916	1.36202	1.41654	1.49418	1.53042	1.53686
M353T30_NEG	1.33926	1.43377	1.32606	1.30511	1.284	1.2737	1.26184	1.2555	1.26013
M302T83_NEG	0.572712	0.778553	1.25952	1.22125	1.2047	1.19913	1.1873	1.1943	1.21233
M133T643_NEG	1.09705	0.987155	1.04208	1.03019	1.01529	1.01553	1.0108	1.04865	1.06306
M198T708_NEG	1.44191	1.26881	1.19306	1.14823	1.13522	1.12808	1.11773	1.11608	1.11735
M283T339_NEG	1.3269	1.10004	1.03875	1.02023	1.00834	0.997445	0.988706	0.982368	0.980903
M411T463_NEG	1.38838	1.1857	1.12298	1.12364	1.10537	1.0931	1.08414	1.08323	1.08173
PG100160	1.72514	1.41587	1.30751	1.26092	1.24378	1.23625	1.23833	1.23084	1.22801
M196T236_NEG	1.7621	1.60395	1.49993	1.44502	1.42163	1.41733	1.42632	1.41727	1.41341
M215T353_NEG	1.12438	0.925107	0.858981	0.8639	0.871786	0.871224	0.862815	0.857664	0.860155
M683T245_NEG	0.995066	1.73006	2.04501	2.02218	1.99276	1.97912	2.01358	2.00359	2.00089
M435T190_NEG	1.43371	1.31337	1.27269	1.29798	1.27808	1.27862	1.29649	1.28828	1.28547
M429T246_NEG	0.841215	0.717517	0.752267	0.797418	0.786026	0.777674	0.829072	0.83717	0.835609
M365T516_NEG	0.800636	0.718503	1.09433	1.12403	1.13831	1.12651	1.12233	1.1247	1.1219
M499T222_NEG	1.26631	1.26639	1.38149	1.33209	1.31143	1.31623	1.33623	1.33074	1.32758
M155T37_NEG	0.533179	1.26362	1.84937	1.88418	1.85407	1.85419	1.86287	1.85251	1.84758
M1027T339_NEG	0.56337	1.04276	1.47258	1.45591	1.43379	1.42953	1.45642	1.44845	1.44611
M353T473_NEG	0.853296	0.803117	0.822316	0.817311	0.813953	0.837823	0.847991	0.862226	0.873511
M95T383_NEG	0.996722	0.818357	0.778499	0.77527	0.815485	0.806837	0.804151	0.800435	0.801209
M557T486_NEG	0.240118	0.947464	0.902041	0.929246	0.918008	0.909539	0.902237	0.899542	0.903335
M330T144_NEG	1.24904	1.14545	1.05859	1.06299	1.13705	1.16703	1.20717	1.26479	1.29707
M348T307_NEG	2.07079	2.02407	2.05372	2.22115	2.22773	2.21363	2.21071	2.21173	2.20956
M376T138_NEG	0.12826	0.941208	0.985833	1.0065	1.01073	1.05181	1.06368	1.06099	1.05811
M283T33_NEG	1.89067	2.09065	2.15575	2.12965	2.09567	2.07549	2.05718	2.04473	2.04161
M368T144_1_NEG	1.08632	1.04196	0.962834	0.979698	1.08079	1.10931	1.14294	1.18653	1.21167
M740T382_NEG	1.27308	1.58607	1.46498	1.41217	1.38989	1.37634	1.36274	1.35403	1.35401
M451T30_NEG	1.40627	1.49506	1.38174	1.35588	1.33434	1.32266	1.30959	1.30295	1.30707
M180T15_NEG	1.38168	1.43713	1.46301	1.47081	1.46481	1.48846	1.58916	1.66413	1.69871
M145T41_NEG	0.804901	1.23194	1.2455	1.19896	1.20817	1.19543	1.18438	1.18815	1.1952
M501T236_NEG	0.904292	1.56106	1.51486	1.46886	1.44526	1.43295	1.4568	1.50935	1.52832
M215T668_NEG	0.485583	1.00255	1.01385	1.03028	1.06515	1.0542	1.04618	1.05108	1.05993
M157T31_NEG	0.754462	1.05535	0.987762	0.951347	0.955933	0.951321	1.03005	1.02659	1.02419
Berberine	0.834623	1.51607	1.40236	1.3838	1.36994	1.35494	1.34236	1.33621	1.33357
M186T84_NEG	0.747633	0.662124	0.856171	0.835317	0.855148	0.846332	0.842067	0.869946	0.904857
M401T410_NEG	0.142625	0.940968	0.905438	0.990143	0.978616	0.96832	0.959203	0.953129	0.965673
M261T17_NEG	1.58679	1.86154	2.29026	2.44692	2.53842	2.63032	2.7642	2.77929	2.79257
M691T283_NEG	0.382652	0.769861	0.751141	0.8542	0.840385	0.857871	0.929522	0.964689	0.978176
M228T39_NEG	1.52688	1.35092	1.36947	1.36234	1.34191	1.33163	1.31872	1.31148	1.31257
M285T394_NEG	0.966854	1.32739	1.25244	1.20615	1.18659	1.19267	1.24911	1.27694	1.28311
M271T364_NEG	1.07576	0.882831	0.838767	0.828364	0.842693	0.844971	0.863156	0.868936	0.866903
M145T124_NEG	0.933331	1.39997	1.36882	1.32406	1.30441	1.30752	1.29801	1.29085	1.29972
M319T670_NEG	0.287749	1.09928	1.30277	1.33596	1.32136	1.30726	1.32473	1.32039	1.31821
M974T361_NEG	1.11835	1.18942	1.09915	1.06343	1.07779	1.11673	1.13824	1.13695	1.13605
M708T538_NEG	1.61208	1.36624	1.26337	1.21695	1.20411	1.1937	1.18281	1.17851	1.17593
M417T364_NEG	1.13107	1.11615	1.03149	1.01312	1.11528	1.25295	1.38848	1.39215	1.39288
M163T35_NEG	1.41097	1.49289	1.40625	1.38954	1.36777	1.36972	1.40721	1.40638	1.41075
M435T161_NEG	1.24674	1.02788	0.949766	0.968757	1.02283	1.03519	1.08595	1.11629	1.11801
M392T488_NEG	1.62512	1.33602	1.23999	1.25231	1.23276	1.2212	1.20956	1.20235	1.19989
M623T407_NEG	1.33623	1.09659	1.03173	0.99228	0.988192	0.985907	1.00676	1.0036	1.00096
M253T745_NEG	0.620391	0.873628	0.921802	1.0778	1.30857	1.65933	2.04349	2.20056	2.24308
Salicylicacid	0.62041	0.982358	0.906984	0.883153	0.878772	0.872423	0.893103	0.893345	0.896929
M122T56_NEG	1.28964	1.2066	1.28167	1.35111	1.32908	1.31475	1.32152	1.31448	1.31142
M295T352_NEG	1.22993	1.07586	1.03477	1.09364	1.13342	1.13931	1.13731	1.13589	1.13553
M510T338_NEG	0.908443	0.799124	0.791579	0.857385	0.898625	0.89806	0.917844	0.937765	0.943876
M528T294_NEG	0.887237	0.764214	0.705678	0.811444	0.847852	0.865397	0.865166	0.859636	0.860435
M439T425_1_NEG	0.240193	1.507	1.66792	1.69684	1.68153	1.66372	1.64728	1.63858	1.63408
M397T463_NEG	1.41195	1.17033	1.09368	1.11418	1.09964	1.08896	1.07843	1.0778	1.07681
M433T454_NEG	0.686229	0.864949	0.887651	0.860885	0.858437	0.898803	1.07277	1.15662	1.1549
M345T309_NEG	0.544854	0.907434	0.839035	0.957617	0.979628	0.995728	0.992281	1.00219	1.00586
PG205182	1.16874	1.21258	1.44505	1.47851	1.46732	1.48099	1.46722	1.45801	1.45401
PG17000	1.24336	1.02387	1.02351	0.984114	0.995291	0.984463	0.978428	0.972804	0.970625
M297T358_NEG	1.48257	1.21762	1.13415	1.10198	1.08627	1.07423	1.06382	1.05699	1.05587
M333T236_NEG	1.30295	1.07029	1.02308	0.983436	0.9706	0.964373	0.958083	0.952725	0.951159
M627T232_NEG	0.188959	0.422205	0.430183	0.720548	0.765715	0.758212	0.771483	0.779409	0.781929
M389T488_NEG	1.59942	1.31599	1.21623	1.23218	1.21279	1.20244	1.19135	1.18403	1.18159
M347T330_NEG	0.310709	1.14784	1.19618	1.25436	1.30433	1.2916	1.2793	1.28405	1.28388
M391T488_NEG	1.57092	1.29174	1.19461	1.2166	1.19756	1.18788	1.17772	1.1703	1.16825
M333T25_NEG	0.356085	1.13018	1.05529	1.03052	1.01451	1.01006	1.04678	1.04236	1.04015
M473T357_NEG	1.36816	1.12967	1.04976	1.0547	1.07799	1.06948	1.05892	1.05477	1.0519
M715T256_NEG	0.321133	1.0024	1.34671	1.29898	1.27819	1.26418	1.25592	1.24902	1.24631
M309T340_NEG	0.916615	1.18008	1.09927	1.10386	1.10284	1.10261	1.09855	1.10939	1.10926
M302T144_NEG	1.43198	1.35802	1.28704	1.244	1.23122	1.22439	1.22088	1.22967	1.22634
M234T60_NEG	1.45485	1.22595	1.20245	1.18267	1.16862	1.16416	1.17394	1.17902	1.17709
M133T29_NEG	0.269262	0.82313	0.76176	0.732435	0.736307	0.728847	0.794872	0.790326	0.790693
M737T469_NEG	1.62351	1.37121	1.27026	1.2982	1.28677	1.29017	1.27786	1.27699	1.27365
M379T146_NEG	0.967938	1.10836	1.09468	1.12526	1.11616	1.10679	1.11233	1.1077	1.10477
M617T470_NEG	1.06835	0.914628	0.999823	0.962269	0.957614	0.947037	0.968848	0.963177	0.962583
M412T218_NEG	0.67699	1.39979	1.29984	1.25009	1.22981	1.21977	1.21077	1.20434	1.20165
M532T186_NEG	0.667784	0.708358	0.658221	0.670398	0.703053	0.90171	1.06348	1.13014	1.13378
M213T40_NEG	1.31991	1.70159	1.61106	1.54971	1.53236	1.51534	1.50757	1.50003	1.49673
M413T488_NEG	1.56237	1.28241	1.18506	1.18989	1.17049	1.15788	1.14647	1.14195	1.13897
M269T171_NEG	1.08677	1.12976	1.04526	1.00478	0.988791	1.05227	1.10128	1.1057	1.10711
PG184150	1.56789	1.39107	1.30774	1.25836	1.24106	1.22917	1.24307	1.23833	1.24566
M382T357_NEG	1.55554	1.27659	1.18864	1.15355	1.14156	1.12984	1.11872	1.11156	1.1085
M803T476_NEG	1.83906	1.73276	1.64361	1.60377	1.58956	1.57215	1.55875	1.56795	1.56992
M196T100_NEG	0.912753	0.860054	0.921832	1.01106	1.27987	1.45887	1.6052	1.66373	1.68047
M587T356_1_NEG	0.727181	0.81092	0.835396	0.863066	0.884911	0.88368	0.898957	0.898588	0.91299
M491T282_NEG	0.640756	1.35707	1.27712	1.23021	1.23968	1.24289	1.23063	1.22392	1.22063
M259T111_NEG	0.690574	0.706439	0.666754	0.642734	0.657226	0.666568	0.660601	0.660887	0.660939
M669T201_NEG	0.949473	1.1061	1.02258	0.98348	0.967573	1.0412	1.09376	1.11123	1.1082
M259T725_NEG	0.544981	1.02125	1.09608	1.10145	1.08683	1.11531	1.26118	1.31223	1.33609
M711T497_NEG	0.792031	0.910327	0.845232	0.873185	0.860815	0.964435	1.08826	1.0819	1.08112
M430T168_NEG	1.20015	1.06081	0.992833	0.983011	0.969327	0.958805	0.949734	0.943871	0.943317
M1031T334_NEG	0.00110087	0.745646	0.718204	0.836921	0.833242	0.824531	0.818682	0.822075	0.820146
M201T660_NEG	1.76638	1.65962	1.77395	1.81535	1.79554	1.7829	1.76737	1.7562	1.75142
M367T391_NEG	1.17579	1.23822	1.41603	1.42034	1.39737	1.40188	1.40359	1.39577	1.39434
M329T30_NEG	0.65988	1.13957	1.05213	1.0195	1.005	0.994024	1.00271	0.996361	0.999326
M891T624_NEG	0.669669	0.982446	1.41229	1.40328	1.3985	1.40113	1.38741	1.38568	1.38318
M575T214_NEG	1.49642	1.40162	1.31024	1.26217	1.25489	1.2506	1.24273	1.24943	1.24903
M239T709_NEG	0.718979	0.62143	0.575367	0.554778	0.592611	0.728093	0.822131	0.86713	0.895056
M243T294_NEG	1.55099	1.35486	1.36212	1.32499	1.32133	1.30684	1.29394	1.30392	1.31841
M395T236_NEG	0.768394	0.990864	1.04019	1.01054	1.00844	0.998812	0.988994	0.989804	0.987089
M371T184_NEG	0.177447	0.74142	0.727596	0.785799	0.786028	0.777298	0.779443	0.779297	0.785448
M739T306_NEG	0.994327	1.25979	1.50836	1.5281	1.59595	1.59459	1.58502	1.5856	1.58239
M577T303_NEG	0.830663	0.749084	0.965019	1.28852	1.30231	1.30533	1.31777	1.32221	1.32317
M390T488_NEG	1.57356	1.29314	1.19525	1.20765	1.18836	1.17761	1.16646	1.1596	1.15696
M59T763_NEG	1.08135	0.88956	0.827391	0.846384	0.997048	1.15496	1.30837	1.41298	1.43925
M1001T329_NEG	0.298346	0.342106	0.390561	0.626573	0.617282	0.612108	0.612277	0.657	0.66043
M393T367_NEG	1.74427	1.43279	1.33632	1.30522	1.31002	1.30661	1.30174	1.29568	1.29309
M675T218_NEG	1.63001	1.35209	1.25149	1.24896	1.26079	1.28406	1.29026	1.28211	1.27863
M186T59_NEG	1.24122	1.0955	1.0378	1.08241	1.06488	1.07215	1.07274	1.0775	1.07462
M331T81_NEG	0.939155	0.952347	0.881081	0.849103	0.849036	0.839603	0.848148	0.843973	0.87017
M379T313_NEG	0.924468	1.21512	1.13751	1.11345	1.09534	1.08363	1.07369	1.07116	1.07379
M307T320_NEG	1.13485	0.936271	1.03221	1.00493	0.990886	0.982506	0.972852	0.969073	0.966793
M251T44_NEG	1.46413	1.23357	1.21121	1.26706	1.2872	1.27304	1.27913	1.28368	1.29048
M229T257_NEG	0.923432	0.778945	0.719263	0.747745	0.781134	0.778144	0.843962	0.857257	0.855168
M381T283_NEG	1.26936	1.06486	1.07118	1.08669	1.08208	1.10083	1.10755	1.11571	1.11326
M665T348_NEG	0.232995	0.897224	0.831935	0.850052	0.919668	0.95052	0.951343	0.945346	0.943247
M331T326_NEG	1.0978	0.905754	0.845519	0.830509	0.833238	0.849131	0.849419	0.858649	0.856826
M319T25_NEG	0.734079	1.25942	1.48961	1.57784	1.59213	1.63773	1.64302	1.63264	1.62817
M62T302_NEG	1.00083	0.97291	0.913339	0.878184	0.871614	0.861947	0.853681	0.848362	0.846325
M235T644_NEG	0.888424	0.750964	0.79745	0.766671	0.757472	0.77196	0.82119	0.817392	0.83401
M449T381_NEG	0.811567	0.807308	0.968219	0.930993	0.916061	0.954453	1.00946	1.03193	1.03267
M1075T329_NEG	0.976049	0.804704	0.797039	0.778818	0.817087	0.809086	0.804171	0.800595	0.798717
M387T463_NEG	1.31324	1.08424	1.01237	1.03223	1.01816	1.00929	1.00006	0.994895	0.992851
M471T357_NEG	1.29762	1.08877	1.03083	1.02724	1.04394	1.03235	1.02967	1.02357	1.02331
M479T176_NEG	1.27541	1.17977	1.12783	1.15648	1.14009	1.14198	1.13745	1.13527	1.13522
M444T168_NEG	1.70737	1.44351	1.38124	1.3411	1.31978	1.31172	1.30646	1.29831	1.29504
M561T427_NEG	0.658982	1.37899	1.27542	1.24177	1.22153	1.21142	1.20189	1.20308	1.20079
M361T192_NEG	1.89181	1.67788	1.54936	1.5056	1.49267	1.48722	1.50277	1.49333	1.48932
M765T196_NEG	0.730279	0.812577	0.965824	0.94116	0.931878	0.944997	0.953996	0.948652	0.946208
M181T145_NEG	0.750479	0.836178	1.12945	1.10197	1.09893	1.14043	1.22501	1.24822	1.2671
M636T493_NEG	0.483091	1.24084	1.39537	1.35512	1.35624	1.40485	1.49797	1.53362	1.55975
M136T487_NEG	1.29931	1.07759	1.07996	1.04693	1.09859	1.13669	1.15321	1.15164	1.15024
M326T451_NEG	1.45088	1.19779	1.16331	1.15741	1.16615	1.20317	1.23603	1.23278	1.23125
M499T177_NEG	0.833344	1.37373	1.42047	1.3734	1.35348	1.34117	1.32906	1.32362	1.32025
M784T501_NEG	1.19423	1.43432	1.34163	1.31732	1.30379	1.30514	1.30626	1.30114	1.30515
M158T645_NEG	0.603005	0.494917	0.566134	0.881463	0.873249	0.879217	0.876711	0.884485	0.906494
M651T469_NEG	1.41241	1.15918	1.11436	1.07576	1.06037	1.04978	1.04584	1.04146	1.04617
M647T374_NEG	1.33099	1.18724	1.25245	1.2113	1.19199	1.18581	1.18627	1.17869	1.17575
M589T356_1_NEG	1.48398	1.2618	1.20489	1.15856	1.14318	1.13442	1.1431	1.14028	1.14467
M265T42_NEG	0.591028	1.43956	1.35987	1.42945	1.48808	1.51631	1.53536	1.52586	1.5224
M386T145_NEG	1.21951	1.00383	0.926954	0.99287	0.976693	0.968825	0.959772	0.997112	1.00612
M327T348_NEG	0.654756	0.690626	0.740215	0.762696	0.750806	0.763338	0.756898	0.753005	0.752838
M494T350_NEG	1.5736	1.49637	1.40348	1.39818	1.40163	1.38632	1.37579	1.37913	1.37632
M245T156_NEG	1.70725	1.46787	1.4633	1.41762	1.39536	1.38725	1.37867	1.37989	1.37623
M281T525_NEG	0.682002	0.70955	0.845764	0.832958	0.841702	0.844209	0.845687	0.843279	0.841209
M321T17_NEG	0.8458	0.80838	0.811432	0.783008	0.803777	0.801325	0.84923	0.903568	0.924352
M308T145_NEG	0.833956	1.16113	1.07987	1.07326	1.06462	1.05831	1.07159	1.08798	1.085
M775T489_NEG	0.704163	0.600645	0.554655	0.688614	0.690027	0.699636	0.693234	0.689291	0.687621
M367T36_NEG	0.210839	1.37292	1.47445	1.47764	1.48296	1.46952	1.45504	1.44601	1.44224
M453T468_NEG	0.731198	1.29918	1.33401	1.456	1.48437	1.49248	1.52564	1.57916	1.58337
M738T362_NEG	1.02417	1.27334	1.20345	1.15996	1.14201	1.14547	1.15957	1.15216	1.1494
M313T385_NEG	0.620975	0.97382	1.40787	1.5817	1.61096	1.60426	1.5921	1.58351	1.57955
M331T30_NEG	0.755634	1.074	0.994125	0.966068	0.950874	0.942048	0.943052	0.937289	0.943299
M253T747_NEG	1.39932	1.61183	1.80051	1.89689	1.8736	1.85571	1.84633	1.85194	1.85382
M199T54_NEG	0.422144	1.23746	1.17397	1.1317	1.11573	1.10594	1.12091	1.11451	1.11153
M402T635_NEG	0.731033	0.666752	0.702094	0.683363	0.681456	0.804829	0.890949	0.916213	0.919117
M429T184_NEG	0.220029	0.793007	0.739895	0.787236	0.781569	0.773735	0.767864	0.764622	0.774968
M621T427_NEG	0.221538	0.40921	0.46671	0.72978	0.719723	0.714684	0.720834	0.716224	0.71868
M782T490_1_NEG	0.53994	0.911955	0.874105	0.918082	0.911336	0.93295	0.957285	0.970905	0.968241
M313T56_NEG	1.23875	1.0181	0.951031	0.917257	0.905302	0.919742	0.911395	0.906284	0.905664
M427T30_NEG	0.659095	1.15035	1.06373	1.02939	1.01383	1.00257	1.0059	0.999773	1.00316
M1071T358_NEG	1.68341	1.3848	1.33323	1.29276	1.29131	1.2797	1.2673	1.25944	1.256
M437T426_NEG	0.289602	0.373132	0.869395	0.873237	0.890103	0.880226	0.912796	0.913431	0.920469
M501T153_NEG	1.09487	1.27914	1.3118	1.28086	1.26567	1.26736	1.25511	1.24729	1.24664
M1130T202_NEG	0.390195	0.485295	0.602105	0.97952	1.00687	1.01202	1.00318	1.00489	1.01325
M231T30_NEG	0.509972	1.12246	1.03914	1.01617	1.00077	0.989725	0.99853	0.992127	0.998318
M457T195_NEG	0.971556	1.07401	1.03986	1.04422	1.02873	1.02676	1.01732	1.01104	1.0083
M378T193_NEG	1.37458	1.48054	1.40722	1.35741	1.34263	1.32813	1.31503	1.31759	1.31714
M850T543_NEG	1.20708	0.990742	0.944749	0.942691	0.92865	0.918531	0.914665	0.93454	0.933638
M312T74_NEG	1.34201	1.1855	1.09798	1.05539	1.05061	1.05421	1.04653	1.03998	1.0414
M599T226_NEG	0.871439	1.04871	0.997556	0.96056	0.957413	0.961702	0.952396	0.946292	0.977464
M507T251_NEG	1.21898	1.19398	1.15626	1.14575	1.13722	1.13101	1.12217	1.11831	1.12058
M124T647_NEG	1.19027	1.02012	1.02344	0.985443	1.00213	0.99101	0.987365	0.982075	0.982832
M346T157_NEG	0.847853	0.696838	0.825533	0.988212	1.03137	1.02355	1.01377	1.02465	1.02852
M631T452_NEG	1.62757	1.42568	1.39003	1.34438	1.32685	1.3559	1.38472	1.37808	1.37975
M675T432_NEG	0.762094	0.682938	0.650021	0.891122	0.921552	0.92254	0.944096	0.939561	0.937983
M667T483_NEG	0.825439	1.22766	1.40669	1.40577	1.3992	1.39299	1.39885	1.39552	1.3993
M99T645_NEG	0.621347	0.748076	0.828693	0.87813	0.924111	0.99581	1.07882	1.12742	1.13047
M693T218_1_NEG	1.66051	1.3644	1.2792	1.27631	1.30241	1.3303	1.34981	1.35144	1.35215
M797T210_NEG	0.888455	0.772743	0.826481	0.840569	0.947486	0.96236	1.04877	1.14723	1.16546
M945T339_NEG	0.715658	0.590524	0.639653	0.663755	0.655716	0.653604	0.658338	0.678119	0.67836
M471T249_NEG	0.357847	0.562232	0.523207	0.586883	0.777769	0.920861	1.01603	1.01008	1.00764
M419T348_NEG	1.40838	1.36157	1.25733	1.21195	1.23172	1.26049	1.31353	1.30574	1.3029
M276T72_NEG	0.864788	0.770099	1.08146	1.04105	1.03937	1.03396	1.02753	1.03558	1.03289
M177T247_NEG	0.921092	1.25738	1.17198	1.13091	1.11348	1.10126	1.09944	1.0968	1.10068
M189T35_2_NEG	0.975148	1.58859	1.47054	1.41565	1.39964	1.38589	1.37395	1.37535	1.37309
M503T374_NEG	1.33066	1.09828	1.01886	1.01364	0.997178	0.990683	0.984237	0.982521	0.987052
M710T561_NEG	1.60076	1.31476	1.21487	1.17223	1.15742	1.14518	1.13448	1.13269	1.13045
M617T358_NEG	1.27245	1.06148	1.03208	0.993313	0.978365	0.973369	0.964169	0.959779	0.957516
M455T177_NEG	0.765921	1.34305	1.40409	1.35938	1.34008	1.32777	1.31599	1.31042	1.30724
M495T273_NEG	1.49969	1.23874	1.16597	1.12183	1.12725	1.11837	1.11055	1.10434	1.10149
M543T251_NEG	1.39531	1.22542	1.19178	1.17236	1.15607	1.14519	1.13594	1.13593	1.13561
M311T330_NEG	1.20558	1.14662	1.0595	1.02359	1.0153	1.07598	1.16771	1.19167	1.23717
M539T239_NEG	0.137838	1.08367	1.00167	0.978569	0.970983	0.967027	0.963226	0.958996	0.960106
M701T482_NEG	1.16566	1.04702	1.01819	1.00499	1.00244	1.03209	1.09589	1.10322	1.11129
M475T356_NEG	0.874472	0.717876	0.678545	0.688313	0.699761	0.695594	0.697277	0.69902	0.697227
M346T183_NEG	0.889562	0.915045	0.895736	0.865009	0.86631	0.857826	0.861669	0.857789	0.856223
M433T153_NEG	0.107445	0.933059	0.897456	0.946614	0.937371	0.973939	1.03783	1.06822	1.07696
M783T464_NEG	1.08233	0.889767	0.823608	0.858968	0.848351	0.839116	0.836205	0.830923	0.829647
M737T503_NEG	0.243807	0.846197	1.21651	1.23749	1.21987	1.21473	1.20711	1.21112	1.20811
M163T131_NEG	0.972454	0.904375	0.973861	1.08513	1.0973	1.08818	1.10421	1.1391	1.14188
M367T387_NEG	1.17785	1.24107	1.17117	1.14194	1.12528	1.12147	1.12896	1.1359	1.13678
M338T329_NEG	0.742981	0.660596	0.6181	0.595618	0.641182	0.706123	0.701724	0.747441	0.750168
M629T233_NEG	0.800264	1.56211	1.66157	1.59767	1.57528	1.55815	1.55685	1.54695	1.5473
M286T180_NEG	1.58133	1.29874	1.19962	1.15602	1.15843	1.16573	1.16995	1.16359	1.16039
M346T134_NEG	1.41277	1.1612	1.07502	1.04092	1.0243	1.02672	1.03467	1.04073	1.04247
M344T32_NEG	1.10155	1.51455	1.433	1.37741	1.35562	1.36575	1.38262	1.40501	1.4012
M317T46_NEG	1.55449	1.59429	1.50878	1.46647	1.44832	1.43378	1.42003	1.42833	1.43168
M161T745_NEG	0.55887	0.616715	0.693016	0.861648	1.01731	1.13058	1.16133	1.17227	1.19164
M396T376_NEG	1.62863	1.33738	1.24653	1.19905	1.1815	1.17087	1.16942	1.17074	1.17005
M293T139_NEG	0.202079	0.696883	0.71267	0.7783	0.826174	0.961227	1.04859	1.06143	1.05962
M759T454_NEG	1.30651	1.11292	1.28124	1.23827	1.22168	1.22088	1.22004	1.2164	1.21387
M511T188_NEG	0.701335	0.660639	0.630596	0.608688	0.598788	0.676527	0.727485	0.724042	0.724021
M715T409_NEG	0.339165	1.34076	1.27871	1.23099	1.21214	1.20358	1.19602	1.19747	1.19665
M1018T456_NEG	1.23542	1.10767	1.1748	1.13363	1.14168	1.15978	1.15337	1.14598	1.14369
M445T168_NEG	1.25845	1.64076	1.51791	1.46502	1.44152	1.43978	1.43237	1.42723	1.42372
M237T24_1_NEG	1.25075	1.12959	1.05154	1.04971	1.05827	1.07149	1.10231	1.09543	1.09492
M657T399_NEG	1.57927	1.30768	1.21757	1.17712	1.19378	1.21362	1.24176	1.23698	1.23599
M579T284_NEG	1.33664	1.43197	1.32261	1.28571	1.28137	1.27513	1.26731	1.26243	1.26037
M653T439_NEG	1.33095	1.20248	1.32287	1.27946	1.26006	1.27301	1.32537	1.32282	1.33188
M402T147_NEG	0.252365	0.984499	1.13989	1.09568	1.08808	1.08063	1.0811	1.08173	1.07986
M751T460_NEG	1.41437	1.4806	1.40861	1.35596	1.36252	1.34751	1.33419	1.32602	1.32246
M713T382_NEG	0.587275	1.28369	1.18683	1.14184	1.12322	1.11471	1.11126	1.11415	1.11132
M607T454_NEG	1.47708	1.22766	1.13698	1.09642	1.08071	1.07089	1.06882	1.06234	1.05955
M453T161_NEG	1.65793	1.41798	1.40365	1.4386	1.43865	1.42935	1.41583	1.42621	1.42409
M621T483_NEG	0.0235188	0.381141	0.365555	0.55169	0.542706	0.547569	0.568898	0.58431	0.585911
M288T144_NEG	1.62617	1.35683	1.32195	1.2718	1.2525	1.24357	1.25829	1.29133	1.29167
M269T322_NEG	0.362359	0.307581	0.4481	0.440476	0.475984	0.586594	0.589422	0.645423	0.682413
M1127T202_NEG	0.318114	0.371111	0.580891	0.997459	1.03247	1.0474	1.04484	1.04123	1.0494
M419T135_NEG	1.44189	1.29876	1.20265	1.15674	1.13855	1.12913	1.142	1.14089	1.14035
M267T776_NEG	1.20235	1.03286	0.963362	0.933849	0.947487	0.982405	0.993098	0.99678	0.994172
M837T611_NEG	0.779725	0.643679	0.65192	0.650877	0.641771	0.635641	0.713371	0.70881	0.706863
M495T391_NEG	0.319419	0.264793	0.308023	0.491051	0.505254	0.512844	0.735298	0.78073	0.780325
M375T139_NEG	0.137224	0.566684	0.610526	0.672144	0.708223	0.856423	0.933853	0.949908	0.947439
M643T455_NEG	1.47845	1.22911	1.13922	1.09877	1.08317	1.07399	1.07453	1.06764	1.065
M131T645_NEG	1.29277	1.41942	1.714	1.72417	1.69895	1.70755	1.71857	1.70756	1.70332
M309T146_NEG	1.18706	1.03497	1.03231	1.03522	1.0423	1.067	1.09424	1.09795	1.0972
M373T153_NEG	1.2702	1.1117	1.12466	1.101	1.08417	1.1025	1.09876	1.09179	1.09015
M399T139_NEG	0.516203	0.934586	0.875221	1.04972	1.11297	1.12745	1.13014	1.14413	1.14145
M375T420_NEG	0.013866	1.35403	1.27219	1.23313	1.21454	1.20511	1.19593	1.1886	1.18533
M653T452_NEG	1.6769	1.3762	1.28533	1.23583	1.21671	1.20338	1.19148	1.18385	1.18161
M408T36_NEG	0.138119	0.97759	0.919812	0.896969	0.896535	0.887283	0.878851	0.873235	0.87091
M316T173_NEG	1.10421	1.45166	1.34589	1.3025	1.28287	1.28191	1.28173	1.29066	1.28712
M465T344_NEG	0.271088	1.13442	1.23015	1.18602	1.17581	1.16359	1.17136	1.16428	1.16144
M415T241_NEG	0.687552	0.659233	1.00291	1.05433	1.04716	1.06852	1.05846	1.05215	1.05284
M458T149_NEG	1.30554	1.21467	1.13956	1.15754	1.16533	1.15429	1.15563	1.15585	1.15499
M318T142_NEG	1.1316	0.982077	1.06427	1.0846	1.07327	1.07636	1.07106	1.08013	1.08236
M220T43_NEG	1.6932	1.3946	1.29809	1.26662	1.25446	1.25003	1.26759	1.26264	1.25954
M471T217_NEG	0.721653	0.908225	0.919105	0.884974	0.896508	0.976756	1.09254	1.11001	1.11683
M339T241_NEG	0.971465	0.825678	0.975079	0.95076	0.935455	0.939108	0.931164	0.950652	0.9488
M569T198_NEG	0.641067	0.606469	0.776775	0.76905	0.933142	1.07066	1.15571	1.16974	1.17486
M171T261_NEG	1.5605	1.28109	1.21456	1.18211	1.16459	1.15311	1.14293	1.13668	1.13418
M853T538_NEG	1.06459	0.878745	0.811462	0.882785	0.914492	0.913233	0.905334	0.920907	0.919748
M477T447_NEG	1.40248	1.19441	1.27605	1.27262	1.25339	1.29902	1.43614	1.45417	1.45136
M272T145_NEG	0.805236	0.984198	0.964902	0.934031	0.925775	0.927746	0.942007	0.963263	0.963407
M856T475_NEG	1.62654	1.34182	1.24493	1.19664	1.17716	1.17003	1.15922	1.15793	1.15492
M413T283_NEG	1.65732	1.3776	1.27206	1.30023	1.2892	1.27572	1.26387	1.25963	1.2563
M411T220_NEG	1.22339	1.05172	0.971411	0.934262	0.919476	0.90927	0.908074	0.911736	0.909535
M353T139_NEG	0.158373	0.753296	0.77675	0.849892	0.907695	1.05028	1.16672	1.18466	1.18375
M623T376_NEG	1.17723	0.966478	0.896063	0.872099	0.861727	0.8567	0.858971	0.854303	0.853788
M293T647_NEG	0.988478	0.970424	1.07032	1.042	1.03846	1.09484	1.10861	1.11824	1.11557
M319T164_NEG	0.492807	0.589941	0.865803	0.949643	0.961013	0.950728	0.980531	0.992333	1.00256
M271T654_NEG	0.323	1.08273	1.01226	0.985521	1.01014	1.00392	0.997135	0.995037	0.997057
M353T31_NEG	0.55293	1.28437	1.18821	1.16082	1.14205	1.13165	1.1212	1.11418	1.11607
M165T188_NEG	0.805915	0.661668	0.612827	0.648428	0.657267	0.650239	0.649099	0.710849	0.711282
M255T33_NEG	0.474764	0.590367	0.564976	0.79183	0.970718	1.2641	1.58089	1.66725	1.69986
M379T190_NEG	1.09774	1.01126	1.0919	1.17334	1.15672	1.14395	1.13269	1.13197	1.12906
M291T350_NEG	1.28998	1.05949	0.988345	1.03211	1.05617	1.1266	1.20474	1.19847	1.19581
M230T34_NEG	1.35771	1.25313	1.19987	1.16288	1.17058	1.15757	1.15073	1.16703	1.16388
M257T700_NEG	0.521185	0.428291	0.48009	0.939016	1.08833	1.10086	1.10403	1.14453	1.19952
M189T89_NEG	1.44112	1.21174	1.13242	1.12136	1.10327	1.09113	1.09052	1.09908	1.09864
M523T158_NEG	1.77343	1.52902	1.48108	1.5481	1.5436	1.52669	1.51159	1.50328	1.50204
M787T460_NEG	1.35602	1.47181	1.40806	1.35457	1.36056	1.34554	1.33224	1.32437	1.32077
M435T24_NEG	0.317842	0.860631	0.79663	0.821526	0.816797	0.810574	0.824027	0.822648	0.828879
M161T25_NEG	0.58911	0.550336	0.514694	0.501571	0.541771	0.604488	0.602031	0.598266	0.597563
M686T596_NEG	1.45	1.19679	1.11355	1.10318	1.08553	1.0735	1.06312	1.06504	1.06324
M311T375_NEG	1.33063	1.1123	1.02795	1.00563	0.992962	0.982088	0.972398	0.966163	0.964217
M309T157_NEG	1.47578	1.37496	1.28278	1.23355	1.21659	1.21757	1.20672	1.2001	1.19764
M174T37_NEG	1.27833	1.0508	1.01591	0.991044	1.01768	1.0348	1.06376	1.07383	1.07101
M377T218_NEG	0.827573	0.977443	1.02151	1.01395	1.0001	0.993498	0.984382	0.979172	0.979887
M313T137_NEG	0.557116	0.757077	0.753653	0.792808	0.880212	0.891385	0.884058	0.888606	0.888826
M269T297_NEG	0.655625	1.02526	0.987108	1.05672	1.05695	1.04628	1.04441	1.05112	1.04937
M360T317_NEG	0.908994	0.758082	0.729842	0.707303	0.695968	0.692216	0.689928	0.696642	0.701605
M342T186_NEG	0.631185	1.24763	1.1679	1.15585	1.17938	1.20221	1.2163	1.2221	1.21903
M201T177_NEG	1.17351	1.0442	0.976302	0.952651	0.97279	0.981489	0.980257	1.01756	1.01517
M575T391_NEG	1.27267	1.11094	1.26057	1.21195	1.21147	1.19866	1.19649	1.19149	1.19378
M111T27_NEG	0.986059	0.911723	0.87215	0.857641	0.887631	0.941333	0.933076	0.929187	0.931794
M385T375_NEG	1.31555	1.10483	1.02271	0.993141	0.978564	0.967691	0.958528	0.952449	0.95486
M236T664_NEG	0.987303	0.981582	1.06753	1.05776	1.0426	1.04967	1.07483	1.1261	1.16695
M242T153_NEG	0.197121	0.697632	0.718345	0.743161	0.731287	0.723193	0.728614	0.728379	0.730525
M453T153_NEG	1.21707	1.06118	1.07881	1.05093	1.03967	1.04197	1.03169	1.02973	1.03096
M218T183_NEG	0.822915	1.0457	1.04856	1.02462	1.02639	1.018	1.01758	1.01449	1.01175
M202T46_NEG	1.30828	1.15511	1.24892	1.20302	1.22123	1.23027	1.24811	1.27001	1.26652
M375T242_NEG	1.43454	1.18112	1.23249	1.18506	1.16643	1.15437	1.14489	1.13755	1.13671
M485T374_NEG	1.24304	1.03022	0.95334	0.9597	0.956728	0.947729	0.938706	0.932704	0.930285
M311T319_NEG	1.64004	1.34705	1.319	1.28226	1.26373	1.26043	1.25171	1.24375	1.24071
M253T19_NEG	1.27096	1.04302	0.963372	0.941032	0.927233	0.918568	0.911614	0.914666	0.920309
M593T336_NEG	1.38279	1.28486	1.24088	1.19482	1.18508	1.17211	1.18132	1.1815	1.17825
M443T438_NEG	1.765	1.55571	1.43634	1.42771	1.4153	1.4012	1.39057	1.38235	1.38256
M840T493_NEG	0.553352	0.6522	0.619335	0.657689	0.676614	0.713877	0.714628	0.712121	0.710318
M757T175_NEG	1.11192	1.08267	1.00512	0.998996	0.988235	0.988154	1.02249	1.02419	1.03506
M269T36_NEG	0.283768	1.08095	0.999413	1.03156	1.01648	1.02829	1.07574	1.07504	1.07224
M411T420_NEG	0.0237073	1.3201	1.22966	1.19106	1.17418	1.16502	1.15674	1.14956	1.1464
M431T329_NEG	1.16878	0.961679	0.895586	0.895846	0.955879	0.996711	1.07387	1.10823	1.11482
M253T660_NEG	0.251605	0.605644	0.563098	0.608245	0.645226	0.645575	0.679541	0.76796	0.806367
M488T374_NEG	1.31695	1.09055	1.00721	1.05671	1.08073	1.07341	1.06556	1.06572	1.0628
M405T365_NEG	0.522566	0.811093	0.967082	0.941332	0.926051	0.917249	0.916446	0.915833	0.913637
M59T31_NEG	0.774487	0.820661	0.778152	0.750987	0.806349	0.802176	0.871285	0.865977	0.863628
M351T172_NEG	0.276025	0.446895	0.719286	0.843769	0.836104	0.846718	0.867929	0.881706	0.879297
M787T392_NEG	0.855922	0.702449	0.790794	0.769368	0.776828	0.77305	0.78883	0.784188	0.79266
M156T16_NEG	0.259371	0.628228	0.731167	0.854262	0.882478	0.98971	1.04559	1.15645	1.19306
LArginine	0.475677	1.23788	1.14317	1.10058	1.09458	1.08253	1.07221	1.06537	1.06535
M756T499_NEG	1.06678	0.921683	0.913847	0.878528	0.866082	0.861592	0.859773	0.86076	0.860223
M553T305_NEG	0.855388	0.759225	0.744036	0.717439	0.805281	0.819139	0.813193	0.812531	0.811841
M517T201_NEG	1.10669	1.00742	0.942759	1.04832	1.1355	1.29617	1.48743	1.53046	1.5695
M341T282_NEG	1.61557	1.32679	1.22986	1.21578	1.21302	1.21096	1.22128	1.21838	1.21532
M558T463_NEG	0.433848	0.673911	0.688729	0.670069	0.70184	0.699201	0.743056	0.740795	0.739556
M589T305_NEG	0.760572	0.714232	0.71708	0.691901	0.788879	0.80848	0.801807	0.799634	0.798419
M780T490_NEG	0.0680172	0.548542	0.530392	0.605599	0.618805	0.679734	0.694372	0.690312	0.688437
M523T435_NEG	1.72229	1.41904	1.32622	1.32596	1.30555	1.29158	1.28037	1.2725	1.26925
M343T319_NEG	0.915241	0.84961	0.870565	0.921745	0.907842	0.916519	0.909081	0.903428	0.904935
M235T217_NEG	0.680221	0.626575	0.85807	0.963557	0.961485	0.951984	0.954726	0.950169	0.949619
M233T89_NEG	1.40851	1.18443	1.1064	1.10376	1.08596	1.07404	1.07401	1.08216	1.0823
M823T498_NEG	0.34496	0.683222	1.03032	0.994753	0.988718	1.00477	1.16241	1.22431	1.23045
M215T143_NEG	1.12761	0.92749	0.942786	0.90621	0.898087	0.898003	0.902124	0.897268	0.895038
M379T205_NEG	0.915842	1.0553	1.06067	1.06532	1.05366	1.04561	1.03583	1.02984	1.03532
M251T89_NEG	1.44031	1.20146	1.12104	1.1094	1.0914	1.07934	1.07919	1.08811	1.08797
M241T161_NEG	0.643218	1.01846	0.951639	0.991801	0.983461	1.03038	1.04802	1.07348	1.07333
M423T298_NEG	1.35163	1.12081	1.05011	1.00954	0.995884	1.05904	1.16453	1.20464	1.20539
PA182183	0.85375	0.854494	0.911822	0.881574	0.867461	0.858186	0.888974	0.896017	0.895132
M826T293_NEG	0.765524	0.968279	1.15415	1.11236	1.10216	1.10357	1.12692	1.14178	1.15048
M817T489_NEG	0.0932363	0.311449	0.313205	0.617202	0.641084	0.660487	0.654904	0.650704	0.652335
M721T456_NEG	1.25481	1.12815	1.04167	1.00896	0.995092	0.990188	0.981686	0.975546	0.972883
M209T26_NEG	0.929969	0.78399	0.744626	0.867872	0.853733	0.84427	0.836678	0.845476	0.843643
M491T133_NEG	1.22881	1.24132	1.14608	1.12345	1.10889	1.1001	1.09196	1.09289	1.10897
M335T150_NEG	0.519146	1.08611	1.00596	1.06993	1.05254	1.04903	1.07054	1.06608	1.06328
M645T376_2_NEG	1.14801	0.966786	0.946175	0.915263	0.913082	0.902936	0.897013	0.891355	0.891541
M150T83_NEG	0.568331	0.489499	0.890312	0.857536	0.864407	0.855241	0.859441	0.909792	0.939762
M575T446_NEG	1.3355	1.16832	1.24575	1.19765	1.17938	1.18681	1.1996	1.1937	1.19362
M651T213_NEG	0.141161	0.717198	0.800521	0.769701	0.787655	0.805773	0.797922	0.816395	0.841583
M304T83_NEG	0.21114	0.276014	0.798852	0.768593	0.785168	0.776624	0.78733	0.829521	0.882335
M135T201_NEG	1.23041	1.31157	1.21098	1.17496	1.15769	1.15278	1.14894	1.14597	1.14541
M332T144_NEG	1.48127	1.21965	1.17792	1.13326	1.11548	1.10373	1.0995	1.12514	1.12414
M209T27_NEG	0.764365	1.01468	0.972241	0.93768	0.981116	1.05501	1.1654	1.17159	1.17521
M59T693_NEG	1.41357	1.16255	1.07846	1.03692	1.02049	1.00916	1.01588	1.04782	1.05493
M541T477_NEG	0.643184	0.535706	0.894023	0.881847	0.873138	0.865455	0.872164	0.890614	0.893128
M231T664_NEG	0.0363667	0.72611	0.846813	0.866134	0.876106	0.907916	0.939419	1.01676	1.0582
M361T326_NEG	1.2159	0.998429	1.00954	1.02864	1.01284	1.00936	0.999845	0.993455	0.99079
M437T218_NEG	1.16211	0.966892	0.897869	0.865219	0.851327	0.843261	0.842924	0.855137	0.853399
M419T150_NEG	1.31567	1.13313	1.06948	1.16886	1.21376	1.26346	1.34094	1.35853	1.35788
M344T147_NEG	0.293781	1.19343	1.31869	1.26773	1.24711	1.23384	1.22426	1.2176	1.21462
M191T28_NEG	0.059131	0.710051	0.78696	0.767799	0.834094	0.825787	0.82426	0.82804	0.828218
M145T89_NEG	1.44835	1.20555	1.12408	1.11356	1.09545	1.08328	1.08435	1.0934	1.09274
M153T201_NEG	1.2197	1.31766	1.21666	1.18299	1.16441	1.16185	1.15508	1.15115	1.15149
M669T455_NEG	0.914602	1.17694	1.37114	1.37553	1.35481	1.34028	1.32702	1.31851	1.31681
M433T415_NEG	1.02829	0.89923	0.859477	0.827551	0.868752	0.952361	1.12192	1.15357	1.15339
M359T248_NEG	1.24516	1.05202	1.15752	1.11449	1.10588	1.09941	1.08877	1.08245	1.07967
M291T51_NEG	0.218942	0.464446	0.435416	0.466989	0.492569	0.502844	0.523152	0.528936	0.534803
M199T768_NEG	0.150801	0.981203	1.11676	1.07812	1.06208	1.05081	1.07514	1.08859	1.10099
M331T113_NEG	0.706207	0.587667	0.595179	0.613835	0.603825	0.608315	0.6023	0.601201	0.601187
M615T440_NEG	1.57476	1.29257	1.27537	1.28961	1.30183	1.29641	1.2872	1.27899	1.27573
M802T459_NEG	0.156206	0.451199	0.720933	0.708668	0.698014	0.693107	0.704659	0.708094	0.711498
M171T133_NEG	0.639	0.819664	0.918274	0.906855	0.89331	0.888832	1.02852	1.04803	1.0508
M288T160_NEG	0.850527	1.49096	1.41026	1.3584	1.33802	1.32347	1.31527	1.30921	1.30569
M734T484_NEG	0.399868	1.01861	0.951973	1.04285	1.03948	1.02826	1.01879	1.01372	1.01198
M775T476_NEG	1.32414	1.09228	1.01023	1.05994	1.06412	1.09704	1.11164	1.12699	1.13465
M839T534_NEG	0.707608	0.581138	0.552543	0.570705	0.5746	0.568453	0.626767	0.640103	0.650971
M204T37_NEG	1.10631	1.14847	1.07249	1.08626	1.08759	1.11573	1.13866	1.13305	1.13187
M737T326_NEG	1.31711	1.08941	1.00658	0.989993	1.03391	1.04511	1.07286	1.08155	1.07859
M294T34_NEG	0.0196493	0.902552	0.86177	0.893527	0.965705	1.00488	1.01448	1.07898	1.12277
M841T230_NEG	0.53192	0.88117	1.1679	1.13934	1.13887	1.12799	1.11699	1.11638	1.12217
M742T408_NEG	1.47681	1.43871	1.33618	1.28499	1.27863	1.269	1.26416	1.26056	1.25965
M114T644_NEG	1.07734	0.956783	0.884275	0.915764	0.939909	0.929572	0.92535	0.929112	0.929492
M384T341_NEG	0.534593	0.876955	0.812327	0.810131	0.883593	0.910033	0.901127	0.897617	0.895158
M720T437_NEG	1.30015	1.09827	1.03178	1.15433	1.16959	1.22458	1.2365	1.22858	1.22648
M309T131_NEG	0.014717	0.661586	0.614584	1.03361	1.03903	1.02752	1.02316	1.0166	1.02389
M519T336_NEG	0.557209	0.862461	0.810645	0.813156	0.809701	0.857995	0.956629	0.982151	0.980893
M286T160_NEG	0.826682	1.39816	1.29555	1.26861	1.24805	1.23519	1.22401	1.21641	1.21337
M359T350_NEG	0.814208	1.02255	0.976755	1.16005	1.24202	1.25602	1.29012	1.30415	1.30094
M385T57_NEG	0.374547	0.929387	0.858283	0.994333	1.06611	1.05825	1.04907	1.07017	1.07909
M437T372_2_NEG	1.1029	1.09398	1.20264	1.39428	1.39381	1.39221	1.38295	1.37665	1.37388
M747T227_NEG	0.666982	0.953946	1.1316	1.15633	1.14435	1.13526	1.18139	1.21334	1.22603
M371T167_NEG	0.614563	1.43072	1.32169	1.27074	1.25076	1.23901	1.22788	1.23284	1.23066
M397T311_NEG	1.61107	1.32535	1.22821	1.18941	1.18062	1.17548	1.22057	1.22546	1.22342
M372T145_NEG	0.122129	0.362732	0.413478	0.498479	0.50394	0.502287	0.527261	0.555285	0.576993
M861T453_NEG	1.63582	1.38415	1.33469	1.28632	1.26541	1.25726	1.24859	1.25709	1.25772
M398T375_NEG	1.54198	1.26879	1.17522	1.13739	1.12321	1.12201	1.15158	1.16788	1.18064
M814T460_NEG	1.22425	1.4267	1.37596	1.3226	1.34107	1.32633	1.3133	1.30527	1.30177
M146T72_NEG	0.394326	0.458524	0.986869	0.957711	0.942629	0.932197	0.92311	0.938862	0.938932
M169T103_NEG	1.59399	1.31613	1.29991	1.31107	1.29324	1.27909	1.26655	1.25909	1.25569
PE183182	0.430938	0.929373	0.863049	0.995354	0.996467	0.98556	0.979713	0.97402	0.974321
M538T194_NEG	0.792645	0.884388	0.862324	0.873802	1.03847	1.07847	1.09286	1.08586	1.08458
M121T89_NEG	1.292	1.12861	1.0596	1.05938	1.04218	1.03062	1.03359	1.04919	1.0503
M500T636_NEG	0.582256	0.499736	0.467328	0.61135	0.615428	0.650737	0.652431	0.65489	0.653093
M401T237_NEG	0.203637	0.831979	0.782079	0.859886	0.908076	0.983507	1.00246	0.996325	0.997011
M659T408_NEG	1.48979	1.23879	1.14378	1.09945	1.08386	1.07855	1.07441	1.0676	1.06645
M309T314_NEG	1.60064	1.31528	1.22243	1.23274	1.2951	1.3198	1.34973	1.36386	1.36372
M62T345_NEG	0.945416	1.14226	1.23531	1.25133	1.25336	1.24272	1.23878	1.23833	1.23499
M434T373_NEG	0.673913	1.17442	1.08875	1.05116	1.04112	1.02956	1.01947	1.01295	1.0122
M565T414_NEG	0.37029	0.493732	0.490852	0.818458	0.844532	0.835177	0.834336	0.848606	0.850155
M579T318_NEG	1.24313	1.17374	1.09771	1.05715	1.04129	1.03192	1.02176	1.0231	1.02677
M133T16_NEG	0.0295118	0.837813	0.970267	1.10408	1.28435	1.49275	1.66851	1.83499	1.86001
M469T257_NEG	0.289533	1.38006	1.33417	1.32474	1.3066	1.3073	1.35163	1.38471	1.38759
M701T326_NEG	1.51691	1.25993	1.21462	1.17515	1.22882	1.22946	1.21832	1.21128	1.20813
M177T38_NEG	0.973611	0.990628	0.914909	0.879902	0.886024	0.89384	0.989535	0.986827	0.984972
M217T96_NEG	0.578975	0.770857	0.867467	0.886548	0.872593	0.872677	0.865364	0.862643	0.862425
M250T85_NEG	0.460686	1.37462	1.33084	1.30696	1.28609	1.27255	1.26669	1.25997	1.25843
M154T645_2_NEG	0.193012	0.370725	0.645405	0.633983	0.639945	0.636512	0.682332	0.678404	0.685487
M335T178_NEG	0.818849	0.888298	0.974899	1.00142	1.09788	1.18958	1.28179	1.34434	1.36257
M246T46_NEG	1.49191	1.56555	1.76931	1.74361	1.7362	1.74221	1.7459	1.73578	1.73786
M972T644_NEG	0.0338502	0.307098	0.33417	0.682178	0.690366	0.682985	0.683326	0.679154	0.686964
M859T461_NEG	1.15334	0.96639	0.923757	0.950417	0.998707	1.0022	0.993504	0.993059	0.991331
M324T164_NEG	0.205921	0.68761	0.786723	0.882633	0.882077	0.935417	0.964381	0.963568	0.965556
M579T432_NEG	0.990251	0.812722	0.750353	0.902597	0.888417	0.889636	0.883534	0.877871	0.876597
M126T647_NEG	1.03338	0.930779	0.995339	0.972362	1.01013	1.00553	1.03495	1.03879	1.03721
M491T472_NEG	1.14198	1.189	1.17805	1.14375	1.12797	1.12882	1.14168	1.13496	1.1319
M415T171_NEG	0.28489	0.970917	1.00887	0.994674	1.01303	1.00256	0.993708	0.988487	0.990998
M741T475_NEG	0.551361	0.452734	0.424561	0.61522	0.606639	0.606092	0.618702	0.635529	0.63991
M171T103_NEG	1.08295	0.889735	0.834126	0.801873	0.791445	0.834408	0.907015	0.939544	0.938701
M491T360_NEG	1.43618	1.44181	1.54545	1.60896	1.59343	1.57926	1.59034	1.5803	1.5764
M312T289_NEG	0.456553	0.592393	0.860143	0.847017	0.947282	0.94307	0.956639	0.952104	0.950264
M159T643_NEG	1.07147	0.892783	0.825672	0.857807	0.877174	0.875659	0.87035	0.882955	0.909747
M205T57_NEG	1.24193	1.41711	1.55364	1.58885	1.58856	1.59208	1.66194	1.65484	1.65206
M455T366_NEG	1.68465	1.46995	1.41746	1.37639	1.37034	1.35716	1.34375	1.33735	1.3373
M597T371_NEG	1.73645	1.45903	1.42736	1.42302	1.40126	1.39849	1.4232	1.44509	1.44478
M341T216_NEG	0.514928	0.743621	0.874293	0.848006	0.838525	0.831621	0.84721	0.850468	0.860109
M725T428_NEG	0.392478	0.389584	0.446515	0.476746	0.470176	0.473451	0.488205	0.491374	0.493253
M209T32_NEG	1.19329	1.6678	1.59557	1.58907	1.57506	1.5756	1.612	1.60568	1.6023
PG140183	0.153463	0.618239	0.70041	0.837412	0.917169	1.00572	1.1414	1.16471	1.16918
M717T489_NEG	0.0900297	0.427089	0.395388	0.614708	0.60481	0.619912	0.614073	0.613224	0.613638
M699T486_NEG	1.65161	1.36805	1.26673	1.22965	1.20987	1.20632	1.19452	1.1877	1.18444
M534T214_NEG	1.10254	0.915561	0.868714	0.840773	0.827192	0.824201	0.889863	0.890749	0.888303
M466T150_NEG	0.152597	0.918194	0.924297	0.965902	1.04782	1.06256	1.05676	1.05017	1.0473
M200T144_NEG	0.306761	1.04653	0.9757	0.937847	0.93641	0.92859	0.919606	0.916168	0.915137
M695T408_NEG	1.47883	1.23235	1.13782	1.09368	1.07758	1.07066	1.06435	1.05798	1.05644
M157T90_NEG	1.4709	1.23747	1.1694	1.23291	1.24067	1.24431	1.23432	1.22901	1.2279
M325T189_NEG	1.35222	1.26066	1.16391	1.13414	1.13426	1.13353	1.12319	1.12372	1.12064
M595T351_NEG	0.907162	1.09708	1.09627	1.05634	1.04427	1.03388	1.03562	1.0382	1.03721
M676T431_NEG	0.412929	0.475832	0.928174	0.915945	1.00472	1.07202	1.06692	1.06063	1.05985
M103T33_NEG	1.80835	1.58994	1.6032	1.57976	1.55446	1.53784	1.52848	1.51872	1.51681
M204T135_NEG	0.833446	0.931436	0.863666	0.832653	0.822409	0.820434	0.89885	0.894947	0.905561
M324T165_NEG	1.37253	1.1283	1.04359	1.01267	0.999359	1.00022	1.00057	0.998722	0.997504
M551T391_NEG	0.0640322	0.10577	0.186371	0.412214	0.430044	0.430899	0.597954	0.638744	0.639268
M829T249_NEG	0.790579	0.938322	1.15824	1.12534	1.11115	1.12064	1.1133	1.107	1.11356
M853T474_NEG	1.64889	1.36019	1.26022	1.24352	1.22413	1.21826	1.20715	1.19965	1.19648
M587T307_NEG	1.02615	1.40457	1.78357	1.76823	1.74419	1.77551	1.83189	1.843	1.83879
M467T385_NEG	0.304984	0.264278	0.76322	0.740448	0.72838	0.732939	0.739079	0.7356	0.735574
M419T57_NEG	0.496114	0.835473	0.836464	0.808923	0.849349	0.934379	1.01765	1.04052	1.05275
M555T296_NEG	0.71077	0.90086	0.85356	0.823862	0.913727	0.917283	0.930496	0.933016	0.934309
M323T165_NEG	1.60909	1.37365	1.30486	1.2674	1.24761	1.24938	1.26676	1.26485	1.28629
M595T157_NEG	1.0622	0.931385	0.919479	0.911172	0.942799	0.94104	0.944081	0.955299	0.954938
M145T30_NEG	1.12795	0.925732	1.03537	0.998298	0.984527	0.973875	0.965805	0.961044	0.96799
M531T293_NEG	0.77251	0.71912	1.03612	1.09253	1.08269	1.0993	1.09248	1.09612	1.09668
M515T168_NEG	0.628447	0.957593	0.887128	0.882008	0.871884	0.862232	0.867091	0.861647	0.862011
M571T209_NEG	0.476948	1.24351	1.16812	1.16744	1.16697	1.16492	1.16286	1.16065	1.1582
M577T450_NEG	1.44857	1.21207	1.22085	1.17349	1.15648	1.14386	1.13346	1.12622	1.12315
M355T146_NEG	0.723794	0.700907	0.650894	0.707534	0.747938	0.785458	0.917672	1.05825	1.08609
M159T162_NEG	1.479	1.22395	1.15782	1.17781	1.16224	1.15209	1.14098	1.13443	1.13215
M417T248_NEG	0.0942721	0.465303	0.447265	0.63693	0.687884	0.68732	0.74884	0.751211	0.755168
M369T375_NEG	1.27801	1.09618	1.01311	0.990673	0.982004	0.971372	0.961815	0.955784	0.954783
M529T166_NEG	0.728944	1.33151	1.34777	1.30515	1.29135	1.28073	1.27281	1.27065	1.26749
M101T31_NEG	0.836988	0.838737	1.04446	1.27039	1.27073	1.29079	1.28089	1.27298	1.27097
M200T30_NEG	0.222819	0.905741	0.856295	0.872831	0.882861	0.899456	0.939058	0.994314	0.995972
M455T236_NEG	0.614688	1.2509	1.15866	1.12799	1.10968	1.10149	1.09062	1.08389	1.08093
M467T166_NEG	0.324521	1.19888	1.16333	1.12689	1.14302	1.14456	1.21106	1.24136	1.24201
M603T467_NEG	1.55588	1.27707	1.20985	1.16333	1.15192	1.14084	1.13165	1.13008	1.1271
M307T25_NEG	0.759129	0.673333	0.633784	0.80391	0.793514	0.78483	0.777271	0.788761	0.787213
M172T26_NEG	1.1098	1.51624	1.74146	1.82737	1.8085	1.79877	1.785	1.7897	1.79837
M673T391_2_NEG	0.698206	1.05213	1.24543	1.2305	1.21201	1.20225	1.20399	1.19675	1.1947
M315T484_NEG	0.80964	0.665872	0.901332	0.887419	0.873299	0.875386	0.867784	0.865838	0.864017
M585T406_NEG	0.432228	0.532201	0.721071	0.721333	0.713593	0.720645	0.713636	0.716764	0.714857
M703T374_NEG	1.0386	0.960829	1.0038	0.967144	0.951553	0.954045	0.987991	0.989238	0.991882
M539T47_NEG	0.861061	1.10928	1.1061	1.06711	1.05003	1.07655	1.10315	1.12785	1.13791
M664T206_NEG	0.87938	0.769546	0.711008	0.711809	0.741151	0.734149	0.74726	0.76512	0.763552
M653T424_NEG	1.65943	1.36216	1.2643	1.21639	1.19859	1.1876	1.18281	1.17642	1.17337
M605T430_NEG	1.306	1.07451	1.16099	1.17912	1.16027	1.14768	1.13822	1.13164	1.12868
M140T120_NEG	0.25546	0.678933	0.662371	0.638342	0.648884	0.642164	0.65003	0.648521	0.648372
[truncated: 820 more rows]
