# Supplementary material for: Metabolome-based prediction of yield heterosis contributes to the breeding of elite rice
Source: Life Sci Alliance. 2019 Dec 13;3(1):e201900551. doi: 10.26508/lsa.201900551 (PMC6918511; doi:10.26508/lsa.201900551)
Supplement: Supplementary file 12 [file LSA-2019-00551_TableS12.xls]

## Sheet: S Table 12 t to H&L 2012
Table S12 T-tests on 72 high- and 72 low-BPH-YPP hybrids from Pop2012.
Name	t score	p value	-LOG10(p)	FDR
M220T277_NEG	-8.8585	3.01e-15	14.522	1.13e-11
M329T278_NEG	-7.7735	1.41e-12	11.852	2.63e-09
M293T278_NEG	-7.5456	4.93e-12	11.307	6.16e-09
M236T278_NEG	-7.3324	1.58e-11	10.803	1.48e-08
M341T282_NEG	7.2228	2.85e-11	10.546	2.13e-08
M259T725_NEG	-7.0156	8.62e-11	10.065	4.9e-08
M253T277_NEG	-6.995	9.61e-11	10.017	4.9e-08
M370T144_NEG	6.9788	1.05e-10	9.9801	4.9e-08
M133T29_NEG	-6.8495	2.07e-10	9.6837	8.62e-08
M665T294_NEG	-6.808	2.58e-10	9.5892	9.65e-08
M435T161_NEG	6.7434	3.61e-10	9.4425	1.23e-07
M721T182_NEG	-6.7044	4.42e-10	9.3544	1.38e-07
M853T560_NEG	6.6765	5.11e-10	9.2915	1.46e-07
M392T196_NEG	6.6638	5.46e-10	9.2629	1.46e-07
M165T9_NEG	-6.638	6.24e-10	9.2049	1.56e-07
M619T481_NEG	6.6118	7.15e-10	9.146	1.58e-07
M355T473_NEG	-6.6112	7.17e-10	9.1446	1.58e-07
M754T483_NEG	6.5502	9.81e-10	9.0082	2e-07
M623T436_NEG	6.5373	1.05e-09	8.9794	2e-07
M297T363_NEG	-6.517	1.16e-09	8.934	2e-07
M281T177_NEG	6.5159	1.17e-09	8.9317	2e-07
M800T480_NEG	6.5152	1.17e-09	8.9302	2e-07
PG100/160	6.4834	1.38e-09	8.8594	2.25e-07
M333T236_NEG	-6.4677	1.5e-09	8.8244	2.34e-07
M693T218_1_NEG	6.436	1.76e-09	8.7542	2.64e-07
M393T367_NEG	6.4175	1.93e-09	8.7134	2.79e-07
M157T31_NEG	-6.3986	2.13e-09	8.6716	2.96e-07
M235T277_NEG	-6.342	2.84e-09	8.547	3.8e-07
M695T480_NEG	-6.3224	3.13e-09	8.504	4.05e-07
M701T132_NEG	-6.2842	3.8e-09	8.4203	4.74e-07
M255T30_NEG	-6.2472	4.58e-09	8.3395	5.53e-07
M383T286_NEG	6.2137	5.41e-09	8.2666	6.24e-07
M433T252_NEG	-6.2106	5.5e-09	8.2599	6.24e-07
M254T54_NEG	6.1987	5.83e-09	8.2341	6.43e-07
M231T30_NEG	-6.18	6.41e-09	8.1934	6.86e-07
M329T30_NEG	-6.164	6.94e-09	8.1588	7.22e-07
M353T30_NEG	-6.1199	8.64e-09	8.0636	8.74e-07
M198T236_NEG	-6.0805	1.05e-08	7.9788	1.04e-06
M200T768_NEG	6.017	1.44e-08	7.8427	1.36e-06
M119T644_NEG	-6.0153	1.45e-08	7.8391	1.36e-06
M519T262_NEG	-6.0067	1.51e-08	7.8207	1.38e-06
M420T215_NEG	5.9994	1.57e-08	7.8052	1.4e-06
M312T33_NEG	5.9569	1.93e-08	7.7148	1.68e-06
M421T371_NEG	5.9499	2e-08	7.6998	1.7e-06
M575T214_NEG	5.9414	2.08e-08	7.6817	1.73e-06
M709T498_NEG	5.9309	2.19e-08	7.6594	1.78e-06
M451T30_NEG	-5.9257	2.25e-08	7.6485	1.78e-06
M396T376_NEG	-5.9224	2.28e-08	7.6415	1.78e-06
M311T330_NEG	5.912	2.4e-08	7.6195	1.84e-06
M393T368_NEG	5.8997	2.55e-08	7.5935	1.91e-06
M369T236_NEG	-5.8537	3.19e-08	7.4966	2.34e-06
M479T233_NEG	-5.8458	3.31e-08	7.4798	2.39e-06
M523T435_NEG	5.8418	3.38e-08	7.4715	2.39e-06
M675T218_NEG	5.8184	3.78e-08	7.4223	2.56e-06
M99T645_NEG	-5.8169	3.81e-08	7.4192	2.56e-06
M199T768_NEG	-5.8142	3.86e-08	7.4135	2.56e-06
M196T236_NEG	-5.8086	3.96e-08	7.4018	2.56e-06
M803T476_NEG	5.8074	3.99e-08	7.3993	2.56e-06
M667T483_NEG	-5.8054	4.03e-08	7.3951	2.56e-06
M309T340_NEG	5.7656	4.88e-08	7.3119	3.04e-06
M381T368_NEG	5.7575	5.07e-08	7.295	3.11e-06
M427T30_NEG	-5.7401	5.51e-08	7.2588	3.33e-06
M331T30_NEG	-5.7334	5.69e-08	7.2449	3.38e-06
M505T258_NEG	-5.7294	5.8e-08	7.2365	3.4e-06
M365T516_NEG	5.6967	6.78e-08	7.1686	3.91e-06
M271T654_NEG	-5.6842	7.2e-08	7.1428	4.05e-06
M579T266_NEG	-5.6829	7.24e-08	7.1402	4.05e-06
M353T473_NEG	-5.67	7.7e-08	7.1135	4.22e-06
M271T364_NEG	-5.6678	7.78e-08	7.109	4.22e-06
M382T357_NEG	-5.6563	8.22e-08	7.0851	4.36e-06
M319T670_NEG	5.6554	8.26e-08	7.0833	4.36e-06
M471T249_NEG	-5.6511	8.43e-08	7.0744	4.38e-06
M229T144_NEG	5.6438	8.72e-08	7.0593	4.48e-06
M417T368_NEG	5.6394	8.91e-08	7.0502	4.51e-06
M637T464_NEG	5.6308	9.28e-08	7.0327	4.63e-06
M431T251_NEG	-5.6248	9.54e-08	7.0203	4.7e-06
M787T249_NEG	-5.6054	1.05e-07	6.9805	5.09e-06
M539T239_NEG	5.6009	1.07e-07	6.9712	5.13e-06
M479T176_NEG	5.585	1.15e-07	6.9385	5.46e-06
M129T217_NEG	-5.5646	1.27e-07	6.8969	5.94e-06
M366T144_NEG	5.559	1.3e-07	6.8854	6.02e-06
PG170/00	5.5564	1.32e-07	6.88	6.02e-06
M331T652_NEG	-5.5459	1.38e-07	6.8586	6.25e-06
M256T646_NEG	5.5339	1.46e-07	6.8342	6.53e-06
M405T149_NEG	5.5181	1.58e-07	6.8021	6.95e-06
M723T448_NEG	5.5127	1.62e-07	6.7911	7.05e-06
M59T31_NEG	-5.4763	1.92e-07	6.7171	8.15e-06
M122T56_NEG	-5.4747	1.93e-07	6.7139	8.15e-06
M171T261_NEG	5.4743	1.94e-07	6.7131	8.15e-06
M277T668_NEG	-5.4703	1.97e-07	6.705	8.21e-06
M294T35_NEG	-5.4462	2.21e-07	6.6564	9.08e-06
M461T407_NEG	5.4392	2.28e-07	6.6423	9.28e-06
M371T184_NEG	-5.4323	2.35e-07	6.6284	9.48e-06
M657T399_NEG	5.3878	2.89e-07	6.5389	1.15e-05
M795T481_NEG	5.3838	2.94e-07	6.531	1.16e-05
M308T145_NEG	5.3785	3.02e-07	6.5202	1.18e-05
M395T236_NEG	5.3679	3.17e-07	6.4991	1.22e-05
M215T668_NEG	-5.3543	3.37e-07	6.4718	1.29e-05
M385T178_NEG	5.3275	3.82e-07	6.4184	1.44e-05
M667T196_NEG	-5.3073	4.19e-07	6.3782	1.57e-05
M346T183_NEG	5.3038	4.25e-07	6.3713	1.58e-05
M557T486_NEG	5.293	4.47e-07	6.3499	1.64e-05
M189T89_NEG	5.2542	5.33e-07	6.273	1.93e-05
M669T481_NEG	-5.2527	5.37e-07	6.2701	1.93e-05
M487T435_NEG	5.2515	5.4e-07	6.2677	1.93e-05
M355T223_NEG	5.2492	5.46e-07	6.2631	1.93e-05
M188T37_NEG	5.2411	5.66e-07	6.2472	1.98e-05
M501T236_NEG	5.2369	5.77e-07	6.2389	2e-05
M241T161_NEG	5.2286	5.99e-07	6.2225	2.06e-05
M627T232_NEG	5.2019	6.76e-07	6.17	2.29e-05
M251T44_NEG	5.201	6.79e-07	6.1683	2.29e-05
M581T204_NEG	-5.191	7.1e-07	6.1487	2.37e-05
M408T36_NEG	5.1895	7.15e-07	6.1458	2.37e-05
PG184/150	5.178	7.53e-07	6.1233	2.47e-05
M687T455_NEG	-5.1678	7.88e-07	6.1033	2.57e-05
M251T89_NEG	5.1643	8.01e-07	6.0965	2.57e-05
M1071T358_NEG	5.1642	8.01e-07	6.0963	2.57e-05
M313T56_NEG	-5.1574	8.26e-07	6.0829	2.62e-05
M117T602_NEG	-5.154	8.39e-07	6.0765	2.64e-05
M294T34_NEG	-5.1504	8.53e-07	6.0693	2.66e-05
M368T144_1_NEG	5.1466	8.67e-07	6.0619	2.68e-05
M417T248_NEG	-5.1362	9.09e-07	6.0416	2.79e-05
M286T180_NEG	5.1312	9.29e-07	6.032	2.83e-05
M233T89_NEG	5.1223	9.67e-07	6.0147	2.91e-05
M345T309_NEG	5.1215	9.7e-07	6.0131	2.91e-05
M856T475_NEG	5.1178	9.86e-07	6.006	2.93e-05
M330T144_NEG	5.1114	1.02e-06	5.9935	2.99e-05
M283T33_NEG	5.0969	1.08e-06	5.9653	3.17e-05
M215T143_NEG	5.0885	1.12e-06	5.9491	3.26e-05
M495T273_NEG	5.0874	1.13e-06	5.947	3.26e-05
M439T425_1_NEG	5.0851	1.14e-06	5.9425	3.26e-05
M253T660_NEG	5.0529	1.32e-06	5.8804	3.74e-05
M145T89_NEG	5.0473	1.35e-06	5.8696	3.8e-05
M413T357_NEG	-5.0388	1.4e-06	5.8532	3.9e-05
M331T81_NEG	-5.0384	1.41e-06	5.8523	3.9e-05
M541T477_NEG	5.0222	1.51e-06	5.8212	4.16e-05
M974T361_NEG	-5.0192	1.53e-06	5.8155	4.18e-05
M418T165_NEG	4.9931	1.72e-06	5.7654	4.63e-05
M163T35_NEG	4.9926	1.72e-06	5.7645	4.63e-05
M653T452_NEG	4.987	1.76e-06	5.7539	4.72e-05
M355T146_NEG	4.9826	1.8e-06	5.7454	4.77e-05
M321T17_NEG	-4.9788	1.83e-06	5.7381	4.82e-05
M637T196_NEG	-4.975	1.86e-06	5.731	4.87e-05
M485T411_NEG	4.9415	2.15e-06	5.6672	5.6e-05
M346T157_NEG	-4.9357	2.21e-06	5.656	5.7e-05
M302T144_NEG	4.9164	2.4e-06	5.6196	6.16e-05
M229T257_NEG	-4.912	2.45e-06	5.6111	6.24e-05
M571T236_NEG	-4.9092	2.48e-06	5.6058	6.27e-05
M740T382_NEG	-4.9018	2.56e-06	5.592	6.43e-05
M647T356_NEG	-4.8837	2.77e-06	5.5577	6.91e-05
M379T313_NEG	4.8806	2.81e-06	5.5519	6.94e-05
M471T217_NEG	4.8798	2.82e-06	5.5504	6.94e-05
M429T184_NEG	-4.8785	2.83e-06	5.5478	6.94e-05
M278T62_NEG	-4.8765	2.86e-06	5.5441	6.95e-05
M657T241_NEG	-4.8613	3.05e-06	5.5154	7.35e-05
M189T35_2_NEG	4.8605	3.06e-06	5.514	7.35e-05
M637T201_NEG	-4.8532	3.16e-06	5.5002	7.54e-05
M521T410_NEG	4.8481	3.23e-06	5.4906	7.63e-05
M439T425_2_NEG	4.8468	3.25e-06	5.4883	7.63e-05
M444T168_NEG	4.8461	3.26e-06	5.487	7.63e-05
M534T214_NEG	4.8383	3.37e-06	5.4724	7.84e-05
M903T323_NEG	4.8369	3.39e-06	5.4697	7.84e-05
M307T320_NEG	4.8262	3.55e-06	5.4497	8.16e-05
M332T718_NEG	4.8151	3.73e-06	5.4289	8.41e-05
M143T89_NEG	4.815	3.73e-06	5.4288	8.41e-05
M327T348_NEG	4.815	3.73e-06	5.4288	8.41e-05
M653T424_NEG	4.8136	3.75e-06	5.426	8.41e-05
M121T89_NEG	4.8094	3.82e-06	5.4182	8.48e-05
M157T90_NEG	4.8067	3.86e-06	5.4133	8.48e-05
M437T426_NEG	4.8065	3.87e-06	5.4128	8.48e-05
M529T357_NEG	-4.8057	3.88e-06	5.4114	8.48e-05
M186T59_NEG	4.8048	3.89e-06	5.4098	8.48e-05
M156T682_NEG	-4.8028	3.93e-06	5.406	8.5e-05
M259T111_NEG	-4.7919	4.12e-06	5.3855	8.86e-05
M392T488_NEG	4.7716	4.49e-06	5.3479	9.61e-05
M414T356_NEG	-4.7666	4.59e-06	5.3386	9.76e-05
M433T173_NEG	-4.7589	4.74e-06	5.3243	9.98e-05
M348T307_NEG	4.7575	4.77e-06	5.3216	9.98e-05
M431T329_NEG	-4.757	4.78e-06	5.3207	9.98e-05
M269T171_NEG	-4.7561	4.8e-06	5.3192	9.98e-05
M288T144_NEG	4.7204	5.58e-06	5.2531	0.00011538
M281T525_NEG	4.7195	5.61e-06	5.2514	0.00011538
M339T241_NEG	4.7119	5.79e-06	5.2375	0.00011848
M145T41_NEG	-4.7098	5.84e-06	5.2336	0.0001189
M795T190_NEG	-4.7081	5.88e-06	5.2305	0.0001191
M175T37_NEG	4.7022	6.03e-06	5.2196	0.00012126
M271T148_NEG	4.7014	6.05e-06	5.218	0.00012126
M218T38_NEG	4.6967	6.17e-06	5.2095	0.000123
M361T192_NEG	4.6843	6.51e-06	5.1866	0.00012874
M353T31_NEG	4.6835	6.53e-06	5.1851	0.00012874
M313T146_NEG	4.6807	6.61e-06	5.1801	0.00012956
M401T410_NEG	4.6761	6.74e-06	5.1716	0.00013027
M784T501_NEG	4.6756	6.75e-06	5.1706	0.00013027
M527T284_NEG	-4.6755	6.75e-06	5.1706	0.00013027
M499T222_NEG	4.674	6.79e-06	5.1678	0.00013027
M867T325_NEG	4.673	6.82e-06	5.166	0.00013027
M421T317_NEG	4.6721	6.85e-06	5.1642	0.00013027
M319T25_NEG	-4.6665	7.01e-06	5.154	0.00013271
M599T226_NEG	-4.6609	7.18e-06	5.1438	0.00013518
M133T643_NEG	-4.6525	7.44e-06	5.1285	0.00013803
M747T227_NEG	-4.6524	7.45e-06	5.1281	0.00013803
M413T283_NEG	4.6517	7.46e-06	5.127	0.00013803
M220T43_NEG	4.6512	7.48e-06	5.1261	0.00013803
M169T103_NEG	-4.646	7.65e-06	5.1165	0.00014043
M433T454_NEG	4.6441	7.71e-06	5.1131	0.00014085
M224T60_NEG	4.6427	7.75e-06	5.1106	0.00014096
M323T178_NEG	4.6316	8.12e-06	5.0903	0.00014653
M232T168_NEG	4.6312	8.14e-06	5.0896	0.00014653
M135T30_NEG	-4.6256	8.33e-06	5.0794	0.00014928
M371T357_NEG	-4.6243	8.38e-06	5.077	0.00014939
M332T144_NEG	4.6163	8.66e-06	5.0625	0.00015321
M429T246_NEG	-4.616	8.67e-06	5.0619	0.00015321
M305T282_NEG	4.6059	9.05e-06	5.0436	0.00015907
M381T283_NEG	4.6038	9.13e-06	5.0397	0.00015974
M398T375_NEG	-4.6011	9.23e-06	5.0349	0.0001604
M201T660_NEG	-4.6006	9.25e-06	5.0339	0.0001604
M543T251_NEG	-4.599	9.31e-06	5.0311	0.0001607
M425T298_NEG	-4.5963	9.42e-06	5.0262	0.00016179
L-Arginine	4.5947	9.48e-06	5.0233	0.00016213
M469T257_NEG	4.5914	9.61e-06	5.0173	0.00016236
M467T385_NEG	4.5913	9.62e-06	5.017	0.00016236
M272T145_NEG	4.5907	9.64e-06	5.016	0.00016236
M643T455_NEG	4.5889	9.71e-06	5.0127	0.00016236
M347T59_NEG	4.5886	9.72e-06	5.0122	0.00016236
M397T351_NEG	-4.5879	9.75e-06	5.0109	0.00016236
M857T479_NEG	4.5838	9.92e-06	5.0036	0.00016439
M555T376_NEG	4.5801	1.01e-05	4.9968	0.00016625
M507T251_NEG	-4.5719	1.04e-05	4.982	0.00017114
M607T454_NEG	4.571	1.05e-05	4.9804	0.00017114
M133T132_NEG	-4.5652	1.07e-05	4.9699	0.00017455
M180T15_NEG	-4.5615	1.09e-05	4.9632	0.00017649
M561T427_NEG	4.5592	1.1e-05	4.959	0.00017696
M309T314_NEG	4.5588	1.1e-05	4.9583	0.00017696
M509T262_NEG	-4.5528	1.13e-05	4.9475	0.00018067
M770T484_NEG	4.5503	1.14e-05	4.9431	0.00018173
M323T282_NEG	4.5462	1.16e-05	4.9357	0.00018406
M623T407_NEG	4.5427	1.18e-05	4.9293	0.00018596
M558T463_NEG	4.5417	1.18e-05	4.9276	0.00018596
M355T161_NEG	-4.5343	1.22e-05	4.9142	0.00019097
M837T611_NEG	4.5327	1.23e-05	4.9114	0.00019139
M259T774_NEG	-4.5315	1.23e-05	4.9092	0.00019156
M713T382_NEG	-4.522	1.28e-05	4.8922	0.0001984
M99T691_NEG	-4.5207	1.29e-05	4.8898	0.00019867
M715T409_NEG	-4.5016	1.39e-05	4.8557	0.00021345
M553T355_NEG	-4.5013	1.4e-05	4.8551	0.00021345
M311T319_NEG	4.4954	1.43e-05	4.8446	0.00021778
M95T383_NEG	-4.489	1.47e-05	4.8331	0.00022274
M1127T202_NEG	4.4846	1.5e-05	4.8252	0.00022503
M145T30_NEG	4.4845	1.5e-05	4.8251	0.00022503
M297T358_NEG	-4.4778	1.54e-05	4.8131	0.00022975
M321T253_NEG	4.4775	1.54e-05	4.8126	0.00022975
M201T177_NEG	4.4707	1.58e-05	4.8005	0.00023532
M385T317_NEG	4.4673	1.61e-05	4.7944	0.0002377
M200T30_NEG	-4.4611	1.65e-05	4.7835	0.00024278
M312T289_NEG	4.459	1.66e-05	4.7798	0.0002439
M336T366_NEG	-4.4539	1.7e-05	4.7707	0.00024811
M1130T202_NEG	4.4456	1.75e-05	4.756	0.00025564
M313T137_NEG	4.441	1.79e-05	4.7479	0.00025921
M156T16_NEG	-4.4403	1.79e-05	4.7466	0.00025921
M523T176_NEG	-4.4384	1.81e-05	4.7433	0.00026021
M371T45_NEG	4.4348	1.83e-05	4.7369	0.0002627
M173T46_NEG	4.4342	1.84e-05	4.7358	0.0002627
M311T33_NEG	4.4253	1.91e-05	4.72	0.00027132
M595T351_NEG	-4.4235	1.92e-05	4.7169	0.00027132
M738T362_NEG	-4.4235	1.92e-05	4.7168	0.00027132
M539T47_NEG	-4.4221	1.93e-05	4.7144	0.00027139
M532T186_NEG	4.4216	1.93e-05	4.7135	0.00027139
M473T450_NEG	4.4191	1.95e-05	4.7092	0.00027306
M523T158_NEG	-4.4164	1.98e-05	4.7043	0.00027513
M351T172_NEG	-4.4135	2e-05	4.6992	0.00027736
M254T72_NEG	-4.4122	2.01e-05	4.697	0.00027772
M236T664_NEG	-4.4102	2.03e-05	4.6934	0.00027899
M507T308_NEG	-4.4068	2.05e-05	4.6874	0.00028187
M341T216_NEG	4.4055	2.07e-05	4.6851	0.00028233
M585T406_NEG	4.4017	2.1e-05	4.6783	0.00028568
M284T166_NEG	4.3949	2.16e-05	4.6665	0.00029255
M357T246_NEG	4.3921	2.18e-05	4.6615	0.00029484
M636T493_NEG	4.3892	2.21e-05	4.6564	0.00029723
M322T74_NEG	-4.3857	2.24e-05	4.6503	0.00030023
M389T488_NEG	4.385	2.24e-05	4.649	0.00030023
M376T138_NEG	4.3795	2.29e-05	4.6394	0.00030508
M463T431_NEG	4.379	2.3e-05	4.6384	0.00030508
M825T497_NEG	4.3783	2.3e-05	4.6374	0.00030508
M253T745_NEG	-4.3769	2.32e-05	4.6349	0.00030573
M285T394_NEG	4.3747	2.34e-05	4.631	0.00030742
M375T242_NEG	4.3713	2.37e-05	4.6249	0.00031065
M588T294_NEG	-4.3678	2.41e-05	4.6189	0.00031391
M377T218_NEG	4.3664	2.42e-05	4.6165	0.00031454
M486T379_NEG	4.3606	2.48e-05	4.6063	0.00032093
M455T236_NEG	4.358	2.5e-05	4.6017	0.00032319
M381T425_NEG	4.3569	2.51e-05	4.5998	0.00032353
M198T708_NEG	-4.3558	2.52e-05	4.5978	0.00032374
M235T170_NEG	-4.355	2.53e-05	4.5965	0.00032374
M773T261_NEG	4.3447	2.64e-05	4.5786	0.00033625
M413T488_NEG	4.3415	2.67e-05	4.5728	0.00033867
M145T124_NEG	-4.3413	2.68e-05	4.5725	0.00033867
M237T168_NEG	4.3356	2.74e-05	4.5625	0.00034535
M360T153_NEG	-4.3336	2.76e-05	4.5592	0.00034687
Urocanic acid	-4.3292	2.81e-05	4.5515	0.00035184
Berberine	4.3212	2.9e-05	4.5376	0.00036211
M651T469_NEG	4.3143	2.98e-05	4.5256	0.000371
M173T47_NEG	-4.3066	3.08e-05	4.5121	0.00038144
M359T268_NEG	4.2996	3.16e-05	4.5001	0.00039087
M717T451_NEG	-4.2926	3.25e-05	4.4879	0.00040067
M163T131_NEG	-4.2894	3.29e-05	4.4824	0.0004039
M253T19_NEG	-4.2889	3.3e-05	4.4816	0.0004039
M391T488_NEG	4.2805	3.41e-05	4.4671	0.00041627
M177T742_NEG	4.2723	3.52e-05	4.4529	0.00042844
M772T261_NEG	4.2716	3.53e-05	4.4517	0.00042844
M293T51_NEG	-4.2706	3.55e-05	4.4499	0.0004289
M519T336_NEG	4.2685	3.58e-05	4.4463	0.00043105
M433T153_NEG	-4.2629	3.66e-05	4.4366	0.00043936
M613T376_NEG	4.2487	3.87e-05	4.4123	0.00046141
M659T408_NEG	4.2483	3.88e-05	4.4115	0.00046141
Cholesteryl sulfate	4.2481	3.88e-05	4.4112	0.00046141
PA160/00	4.2421	3.97e-05	4.4009	0.0004708
M196T151_NEG	-4.2405	4e-05	4.3982	0.0004708
Salicylic acid	4.2405	4e-05	4.3981	0.0004708
M494T350_NEG	-4.2398	4.01e-05	4.3969	0.0004708
M669T455_NEG	-4.2375	4.05e-05	4.3931	0.00047336
M177T247_NEG	-4.2369	4.06e-05	4.3919	0.00047336
M379T205_NEG	4.2361	4.07e-05	4.3905	0.00047337
M411T420_NEG	4.2343	4.1e-05	4.3875	0.00047514
M924T458_NEG	4.2326	4.12e-05	4.3846	0.00047692
M395T415_NEG	4.2293	4.18e-05	4.3789	0.0004817
M417T195_NEG	-4.2275	4.21e-05	4.3758	0.00048372
M283T339_NEG	-4.2238	4.27e-05	4.3696	0.00048915
M247T34_NEG	4.2209	4.32e-05	4.3646	0.00049291
M337T415_NEG	4.2204	4.33e-05	4.3636	0.00049291
M347T330_NEG	4.207	4.56e-05	4.3407	0.00051802
M200T144_NEG	4.2029	4.64e-05	4.3338	0.00052442
M325T322_NEG	4.2023	4.65e-05	4.3327	0.00052442
M359T248_NEG	4.1901	4.88e-05	4.312	0.0005484
M453T161_NEG	4.1887	4.9e-05	4.3095	0.0005496
Palmitic acid	4.188	4.92e-05	4.3085	0.0005496
M473T357_NEG	-4.1795	5.08e-05	4.2939	0.00056669
M331T326_NEG	-4.177	5.13e-05	4.2896	0.00057056
M349T330_NEG	4.1739	5.19e-05	4.2845	0.00057565
PG180/00	4.1731	5.21e-05	4.283	0.00057589
M853T474_NEG	4.1698	5.28e-05	4.2775	0.00058154
M509T251_NEG	-4.1682	5.31e-05	4.2748	0.00058304
M697T482_NEG	4.1677	5.32e-05	4.2738	0.00058304
M390T488_NEG	4.1619	5.44e-05	4.2641	0.00059457
M171T103_NEG	-4.1587	5.51e-05	4.2586	0.00059954
M710T561_NEG	4.1583	5.52e-05	4.2579	0.00059954
M245T156_NEG	-4.1542	5.61e-05	4.2509	0.0006075
M563T199_NEG	4.1508	5.68e-05	4.2454	0.0006136
M295T352_NEG	-4.1491	5.72e-05	4.2425	0.00061509
M329T652_NEG	-4.1487	5.73e-05	4.2418	0.00061509
M386T275_NEG	-4.1451	5.81e-05	4.2356	0.00062214
M258T144_2_NEG	4.143	5.86e-05	4.2321	0.00062534
M379T146_NEG	4.1412	5.9e-05	4.229	0.00062803
PA183/80	4.1367	6.01e-05	4.2215	0.00063729
M401T237_NEG	-4.1318	6.12e-05	4.2133	0.0006476
M323T165_NEG	-4.1225	6.35e-05	4.1975	0.00066966
M695T408_NEG	4.1121	6.61e-05	4.1801	0.00069506
M513T437_NEG	4.1078	6.72e-05	4.1729	0.00070472
M669T420_NEG	4.1011	6.89e-05	4.1616	0.00071825
M310T144_NEG	4.0998	6.93e-05	4.1594	0.00071825
M375T420_NEG	4.0998	6.93e-05	4.1594	0.00071825
M231T664_NEG	-4.0993	6.94e-05	4.1586	0.00071825
M431T152_NEG	-4.0988	6.96e-05	4.1576	0.00071825
M708T538_NEG	4.0986	6.96e-05	4.1574	0.00071825
M343T319_NEG	4.0939	7.09e-05	4.1495	0.00072941
M342T186_NEG	4.0907	7.17e-05	4.1442	0.00073635
M185T34_3_NEG	4.0851	7.33e-05	4.1348	0.00074929
M287T97_NEG	4.0848	7.34e-05	4.1343	0.00074929
M154T645_2_NEG	-4.084	7.36e-05	4.1329	0.00074951
M363T159_NEG	4.0783	7.53e-05	4.1233	0.00076239
M326T451_NEG	4.0777	7.54e-05	4.1224	0.00076239
M472T386_NEG	4.0775	7.55e-05	4.122	0.00076239
M453T150_NEG	-4.0756	7.6e-05	4.119	0.00076551
Dihydroxyacetone phosphate	-4.075	7.62e-05	4.1179	0.00076551
M451T236_NEG	4.0696	7.78e-05	4.1089	0.00077938
M443T438_NEG	-4.0687	7.81e-05	4.1074	0.0007801
M359T274_NEG	4.0679	7.83e-05	4.106	0.00078043
M304T310_NEG	-4.0657	7.9e-05	4.1024	0.000785
M453T468_NEG	4.0623	8e-05	4.0967	0.00079151
M457T195_NEG	4.0622	8.01e-05	4.0965	0.00079151
M291T291_NEG	4.0613	8.03e-05	4.095	0.00079205
M425T431_NEG	4.0606	8.06e-05	4.0938	0.00079223
M131T29_NEG	4.0595	8.09e-05	4.0921	0.00079323
M391T516_NEG	4.0572	8.16e-05	4.0882	0.0007962
M217T96_NEG	4.0567	8.18e-05	4.0874	0.0007962
M288T29_NEG	4.0565	8.18e-05	4.0871	0.0007962
PE183/182	4.0556	8.21e-05	4.0855	0.00079708
Arbutin	4.0503	8.38e-05	4.0768	0.00081009
M496T368_NEG	-4.05	8.39e-05	4.0762	0.00081009
M131T125_NEG	4.0458	8.52e-05	4.0693	0.00082091
M533T357_NEG	-4.0437	8.6e-05	4.0657	0.0008256
M469T435_NEG	4.0422	8.64e-05	4.0633	0.0008281
M274T67_NEG	-4.0376	8.8e-05	4.0556	0.00084084
M145T33_NEG	4.0312	9.02e-05	4.045	0.00085945
M305T308_NEG	4.028	9.13e-05	4.0396	0.00086782
M305T57_NEG	4.0256	9.21e-05	4.0358	0.00087333
M218T71_NEG	-4.0216	9.35e-05	4.0291	0.00088458
Adenosine	-4.0193	9.43e-05	4.0253	0.0008878
M412T218_NEG	4.0189	9.45e-05	4.0247	0.0008878
M717T454_NEG	4.0187	9.46e-05	4.0243	0.0008878
M271T750_NEG	4.0072	9.88e-05	4.0053	0.00092512
M737T469_NEG	4.0055	9.94e-05	4.0026	0.00092862
M325T154_NEG	-4.0042	9.99e-05	4.0003	0.00093113
M397T463_NEG	4.0033	0.00010026	3.9989	0.00093194
M891T624_NEG	3.9986	0.00010207	3.9911	0.00094638
M185T34_2_NEG	3.9895	0.00010565	3.9761	0.00097716
M346T134_NEG	-3.9879	0.00010627	3.9736	0.0009805
Myristic acid	3.9856	0.00010722	3.9697	0.00098685
M312T74_NEG	-3.9848	0.00010756	3.9684	0.00098754
M218T183_NEG	3.9833	0.00010815	3.966	0.00099055
M277T447_NEG	3.9822	0.00010859	3.9642	0.00099218
M435T190_NEG	3.9811	0.00010907	3.9623	0.00099412
M405T236_NEG	3.9732	0.00011236	3.9494	0.0010201
M749T405_NEG	3.973	0.00011247	3.949	0.0010201
M701T482_NEG	3.9648	0.00011597	3.9357	0.0010493
M411T202_NEG	-3.9636	0.00011652	3.9336	0.0010518
M402T635_NEG	-3.9555	0.00012014	3.9203	0.0010818
M449T381_NEG	3.9546	0.00012054	3.9189	0.0010823
M581T267_NEG	-3.9541	0.00012077	3.9181	0.0010823
M343T271_NEG	3.9531	0.00012119	3.9165	0.0010835
M411T463_NEG	3.9496	0.00012282	3.9107	0.0010954
M583T418_NEG	3.9473	0.0001239	3.9069	0.0011024
M895T330_NEG	3.9441	0.00012538	3.9018	0.001113
M377T260_NEG	3.9389	0.00012784	3.8933	0.0011321
M315T484_NEG	3.9368	0.00012886	3.8899	0.0011385
M541T358_2_NEG	3.933	0.00013072	3.8837	0.0011522
M196T646_NEG	3.9308	0.00013181	3.88	0.0011591
M653T439_NEG	3.9258	0.00013428	3.872	0.001178
M98T25_NEG	-3.9221	0.00013616	3.866	0.0011917
M395T339_NEG	3.9189	0.00013779	3.8608	0.0012032
M160T109_NEG	-3.9179	0.00013831	3.8591	0.0012049
M409T386_NEG	3.913	0.00014088	3.8511	0.0012245
M257T248_NEG	-3.909	0.000143	3.8447	0.0012381
M279T484_NEG	3.9088	0.00014311	3.8443	0.0012381
PA161/00	3.9053	0.00014498	3.8387	0.0012513
M510T338_NEG	-3.8964	0.00014987	3.8243	0.0012906
Azelaic acid	3.8953	0.00015049	3.8225	0.001293
PA150/00	3.8912	0.0001528	3.8159	0.0013098
M274T58_NEG	3.8865	0.0001555	3.8083	0.0013299
M671T375_NEG	3.8856	0.00015602	3.8068	0.0013313
M253T747_NEG	-3.885	0.0001564	3.8058	0.0013315
M154T34_NEG	3.8835	0.00015728	3.8033	0.001336
M589T356_1_NEG	-3.8816	0.00015835	3.8004	0.001342
M577T303_NEG	-3.878	0.00016048	3.7946	0.001357
16-Hydroxypalmitic acid	3.876	0.00016167	3.7914	0.0013589
M337T243_NEG	3.8755	0.00016201	3.7905	0.0013589
M239T709_NEG	-3.8754	0.00016205	3.7903	0.0013589
M341T260_NEG	3.8752	0.0001622	3.79	0.0013589
M477T447_NEG	3.8747	0.00016251	3.7891	0.0013589
M291T350_NEG	-3.8735	0.00016321	3.7873	0.0013597
M198T21_NEG	-3.8733	0.00016334	3.7869	0.0013597
M204T37_NEG	3.8702	0.00016519	3.782	0.0013721
M113T42_NEG	-3.8686	0.00016619	3.7794	0.0013773
M264T33_NEG	-3.8678	0.0001667	3.7781	0.0013774
M242T236_NEG	-3.8674	0.00016693	3.7775	0.0013774
M739T501_NEG	3.8657	0.000168	3.7747	0.0013826
M161T131_NEG	-3.8652	0.00016831	3.7739	0.0013826
M732T492_NEG	-3.8641	0.00016898	3.7722	0.0013851
M465T344_NEG	3.863	0.00016967	3.7704	0.0013878
M517T201_NEG	3.8575	0.00017315	3.7616	0.0014131
M199T54_NEG	-3.8564	0.00017388	3.7597	0.001416
M435T363_NEG	3.853	0.00017607	3.7543	0.0014307
M313T447_NEG	3.851	0.00017739	3.7511	0.0014383
M159T162_NEG	3.8451	0.00018127	3.7417	0.0014666
M597T371_NEG	-3.8437	0.00018225	3.7393	0.0014714
M631T452_NEG	3.8412	0.00018394	3.7353	0.0014818
M377T283_NEG	3.8362	0.00018737	3.7273	0.0015048
M711T497_NEG	3.8358	0.0001876	3.7268	0.0015048
PG205/182	-3.8324	0.00018998	3.7213	0.0015176
M323T173_NEG	3.8324	0.00019001	3.7212	0.0015176
M441T396_NEG	3.8251	0.00019512	3.7097	0.0015552
PA170/00	3.8229	0.00019674	3.7061	0.0015647
M238T180_NEG	3.8218	0.00019751	3.7044	0.0015676
M319T147_NEG	3.8209	0.00019816	3.703	0.0015694
M249T654_NEG	3.8201	0.00019881	3.7016	0.0015712
M593T336_NEG	-3.807	0.00020855	3.6808	0.0016447
M569T399_NEG	3.8049	0.00021014	3.6775	0.0016538
M669T201_NEG	-3.8028	0.00021182	3.674	0.0016635
M456T215_NEG	3.7944	0.00021843	3.6607	0.0017118
M205T26_NEG	3.793	0.0002195	3.6586	0.0017166
M757T175_NEG	-3.7888	0.0002229	3.6519	0.0017379
M734T484_NEG	3.7885	0.00022316	3.6514	0.0017379
M428T247_NEG	-3.7872	0.00022423	3.6493	0.0017427
M159T643_NEG	-3.7849	0.00022609	3.6457	0.0017535
M449T409_NEG	3.7818	0.00022869	3.6408	0.00177
M171T133_NEG	-3.7781	0.00023178	3.6349	0.0017875
M975T339_NEG	3.778	0.00023191	3.6347	0.0017875
M132T33_NEG	3.7749	0.00023448	3.6299	0.0018037
M253T449_NEG	3.7736	0.00023562	3.6278	0.0018087
M555T296_NEG	-3.7717	0.00023732	3.6247	0.0018166
M561T205_NEG	3.7713	0.00023762	3.6241	0.0018166
M455T252_NEG	-3.7696	0.00023914	3.6213	0.0018245
PE160/00	3.7685	0.00024005	3.6197	0.0018277
M333T25_NEG	-3.7666	0.00024175	3.6166	0.0018369
M245T34_NEG	3.758	0.00024941	3.6031	0.0018912
M234T60_NEG	3.7562	0.00025104	3.6003	0.0018967
M237T21_NEG	3.7561	0.00025114	3.6001	0.0018967
M458T149_NEG	3.7522	0.00025472	3.5939	0.0019199
M453T405_NEG	3.7507	0.00025612	3.5916	0.0019265
M599T404_NEG	3.7476	0.00025899	3.5867	0.0019442
M1149T199_NEG	3.7463	0.0002602	3.5847	0.0019494
M400T635_NEG	-3.7446	0.00026178	3.5821	0.0019573
M747T405_NEG	3.7428	0.00026349	3.5792	0.0019662
M186T29_NEG	-3.7403	0.00026593	3.5752	0.0019805
M777T375_NEG	-3.7371	0.00026898	3.5703	0.0019992
M527T315_NEG	3.7355	0.00027055	3.5678	0.0020069
M846T492_NEG	3.7334	0.00027263	3.5644	0.0020183
M571T368_NEG	3.7237	0.00028241	3.5491	0.0020866
M285T134_NEG	3.7227	0.0002834	3.5476	0.0020898
M157T285_NEG	-3.7153	0.00029108	3.536	0.0021422
M124T647_NEG	-3.7098	0.00029687	3.5274	0.0021806
M213T40_NEG	3.7024	0.00030484	3.5159	0.0022347
M117T569_NEG	3.6937	0.00031452	3.5024	0.0023011
M435T24_NEG	-3.6918	0.00031668	3.4994	0.0023124
M224T58_NEG	-3.6907	0.000318	3.4976	0.0023175
M749T456_NEG	-3.6898	0.00031903	3.4962	0.0023204
PI160/182	-3.6892	0.00031963	3.4954	0.0023204
M357T274_NEG	-3.6878	0.00032125	3.4932	0.0023277
M487T398_NEG	3.6854	0.000324	3.4895	0.0023416
M769T251_NEG	-3.6851	0.00032443	3.4889	0.0023416
M289T278_NEG	3.6813	0.00032885	3.483	0.002369
M213T633_NEG	3.6803	0.00033003	3.4814	0.00237
M293T647_NEG	-3.6801	0.00033026	3.4811	0.00237
M324T165_NEG	3.6794	0.00033111	3.48	0.0023716
M235T644_NEG	-3.6768	0.00033418	3.476	0.002389
M329T337_NEG	-3.676	0.00033517	3.4747	0.0023915
M419T135_NEG	-3.6751	0.00033627	3.4733	0.0023948
M511T188_NEG	3.6728	0.00033896	3.4699	0.0024094
M381T250_NEG	3.6723	0.0003396	3.469	0.0024094
M579T318_NEG	-3.6673	0.00034573	3.4613	0.0024482
M471T357_NEG	-3.6658	0.00034761	3.4589	0.0024545
M368T231_NEG	3.6655	0.00034793	3.4585	0.0024545
M131T31_NEG	3.663	0.00035104	3.4546	0.0024674
M216T57_NEG	3.6625	0.00035164	3.4539	0.0024674
M491T282_NEG	-3.662	0.00035236	3.453	0.0024674
M359T154_NEG	3.6619	0.00035239	3.453	0.0024674
M335T178_NEG	-3.6613	0.00035321	3.452	0.0024685
M1001T329_NEG	3.656	0.00035994	3.4438	0.0025077
M765T196_NEG	-3.6558	0.00036015	3.4435	0.0025077
M302T83_NEG	-3.6551	0.00036109	3.4424	0.0025095
M367T162_NEG	-3.6504	0.00036718	3.4351	0.0025471
M235T217_NEG	3.6493	0.00036864	3.4334	0.0025526
M174T37_NEG	3.6484	0.00036977	3.4321	0.0025557
M177T21_NEG	-3.6477	0.00037074	3.4309	0.0025574
M127T776_NEG	-3.6472	0.00037139	3.4302	0.0025574
M293T394_NEG	3.6464	0.00037237	3.429	0.0025595
M159T10_NEG	3.6458	0.00037328	3.428	0.002561
M235T57_NEG	3.6366	0.00038567	3.4138	0.0026412
M344T32_NEG	3.6338	0.00038944	3.4096	0.0026621
M609T197_NEG	-3.6317	0.0003924	3.4063	0.0026723
M527T451_NEG	3.6315	0.00039262	3.406	0.0026723
M703T429_NEG	3.6312	0.00039307	3.4055	0.0026723
M654T467_NEG	3.6295	0.00039547	3.4029	0.0026771
M755T362_NEG	-3.6294	0.00039562	3.4027	0.0026771
M259T59_NEG	-3.6292	0.00039593	3.4024	0.0026771
M186T84_NEG	-3.6286	0.00039666	3.4016	0.0026773
M95T25_NEG	3.6281	0.00039738	3.4008	0.0026773
M215T353_NEG	-3.6236	0.00040372	3.3939	0.0027152
M241T483_NEG	3.6211	0.00040736	3.39	0.0027347
M715T256_NEG	3.6194	0.00040979	3.3874	0.0027461
M621T427_NEG	3.6171	0.00041324	3.3838	0.0027643
M357T248_NEG	3.6131	0.00041902	3.3778	0.0027979
M346T147_NEG	3.6079	0.0004268	3.3698	0.0028448
M487T385_NEG	3.6067	0.00042863	3.3679	0.0028517
M209T32_NEG	3.6062	0.00042935	3.3672	0.0028517
M341T232_NEG	3.5996	0.00043953	3.357	0.0029141
M531T262_NEG	-3.5984	0.00044137	3.3552	0.0029211
M395T151_NEG	-3.5936	0.00044881	3.3479	0.0029652
M503T374_NEG	-3.5839	0.00046448	3.333	0.0030632
M309T157_NEG	-3.583	0.00046582	3.3318	0.0030641
M612T190_NEG	-3.5828	0.00046624	3.3314	0.0030641
M133T16_NEG	-3.5791	0.00047237	3.3257	0.0030989
M783T498_1_NEG	3.5776	0.00047475	3.3235	0.0031091
M311T375_NEG	-3.5756	0.00047808	3.3205	0.0031245
M103T33_NEG	3.5752	0.00047881	3.3198	0.0031245
M419T57_NEG	-3.5743	0.00048032	3.3185	0.0031245
M320T384_NEG	3.5742	0.00048044	3.3184	0.0031245
M270T143_NEG	3.5725	0.00048333	3.3158	0.0031379
M385T375_NEG	-3.5703	0.00048706	3.3124	0.0031566
M223T116_NEG	3.5679	0.00049125	3.3087	0.0031783
M274T65_NEG	3.5666	0.00049344	3.3068	0.0031869
M375T215_NEG	3.5527	0.00051794	3.2857	0.0033394
M474T336_NEG	3.5509	0.00052133	3.2829	0.0033555
M753T257_NEG	-3.5503	0.00052236	3.282	0.0033564
M945T339_NEG	3.5486	0.00052549	3.2794	0.0033681
M445T168_NEG	3.5482	0.00052611	3.2789	0.0033681
PA183/00	-3.5478	0.00052689	3.2783	0.0033681
M720T437_NEG	3.5444	0.00053328	3.273	0.0034032
M284T173_NEG	-3.5437	0.00053445	3.2721	0.0034048
M338T329_NEG	-3.5423	0.00053706	3.27	0.0034157
M357T238_NEG	-3.5403	0.00054093	3.2669	0.0034344
M325T120_NEG	3.5384	0.00054439	3.2641	0.0034506
M158T645_NEG	-3.5358	0.00054933	3.2602	0.0034701
M343T56_NEG	3.5358	0.00054933	3.2602	0.0034701
M449T194_NEG	3.5347	0.00055158	3.2584	0.0034782
M531T293_NEG	-3.5342	0.00055246	3.2577	0.0034782
M491T401_NEG	-3.5313	0.00055814	3.2533	0.0035081
M160T681_NEG	-3.5295	0.00056162	3.2506	0.003524
M243T294_NEG	3.5214	0.00057765	3.2383	0.0036185
M265T42_NEG	3.5163	0.00058794	3.2307	0.0036768
M267T776_NEG	-3.515	0.00059058	3.2287	0.0036872
M443T180_NEG	-3.5121	0.00059655	3.2244	0.0037139
M796T651_NEG	3.5119	0.00059684	3.2241	0.0037139
M291T51_NEG	-3.5105	0.00059984	3.222	0.0037264
M555T501_NEG	3.5098	0.0006012	3.221	0.0037286
M295T60_NEG	3.5076	0.00060583	3.2177	0.0037511
PA182/183	-3.5063	0.00060865	3.2156	0.0037624
M271T169_NEG	3.5056	0.00061002	3.2147	0.0037646
M617T470_NEG	3.5029	0.00061574	3.2106	0.0037937
M347T45_NEG	3.4987	0.00062471	3.2043	0.0038418
M766T511_NEG	3.4983	0.00062559	3.2037	0.0038418
M287T76_NEG	3.4944	0.00063405	3.1979	0.0038873
M345T291_NEG	3.4927	0.00063771	3.1954	0.0039034
M242T153_NEG	3.4919	0.00063948	3.1942	0.0039078
M377T171_NEG	3.4888	0.0006465	3.1894	0.0039443
M62T302_NEG	-3.4867	0.00065107	3.1864	0.0039567
M839T534_NEG	-3.4867	0.00065122	3.1863	0.0039567
M549T201_NEG	-3.4857	0.00065338	3.1848	0.0039567
M449T142_NEG	3.4855	0.00065378	3.1846	0.0039567
M303T55_2_NEG	3.4855	0.00065381	3.1845	0.0039567
M787T392_NEG	3.4825	0.00066064	3.18	0.0039916
M215T117_NEG	-3.4819	0.00066204	3.1791	0.0039935
M334T34_NEG	3.4797	0.00066708	3.1758	0.0040175
M367T387_NEG	-3.4742	0.00067981	3.1676	0.0040876
M127T721_NEG	3.4719	0.0006851	3.1642	0.0041077
M611T271_NEG	3.4715	0.00068597	3.1637	0.0041077
M69T42_NEG	-3.4713	0.00068644	3.1634	0.0041077
M181T645_NEG	-3.463	0.0007063	3.151	0.0042198
M191T28_NEG	3.4567	0.00072168	3.1417	0.0043048
M351T394_NEG	3.4535	0.00072952	3.137	0.0043447
M202T46_NEG	3.4507	0.00073666	3.1327	0.0043734
M409T235_NEG	3.4507	0.00073669	3.1327	0.0043734
M229T163_NEG	3.4453	0.00075047	3.1247	0.0044443
M491T133_NEG	-3.445	0.00075101	3.1244	0.0044443
M276T72_NEG	-3.4307	0.00078871	3.1031	0.004657
M513T385_NEG	3.4304	0.00078943	3.1027	0.004657
M200T706_NEG	-3.4245	0.00080542	3.094	0.0047287
M419T150_NEG	3.4244	0.0008057	3.0938	0.0047287
M211T235_NEG	3.4242	0.00080627	3.0935	0.0047287
M181T15_NEG	-3.4241	0.00080663	3.0933	0.0047287
M319T81_NEG	-3.4236	0.0008079	3.0926	0.0047287
M317T660_NEG	-3.423	0.00080942	3.0918	0.0047302
M171T194_NEG	3.4217	0.00081297	3.0899	0.0047436
M431T372_NEG	-3.4203	0.00081702	3.0878	0.0047598
M691T283_NEG	3.4187	0.0008213	3.0855	0.004777
M645T197_NEG	-3.4183	0.00082253	3.0848	0.004777
M373T187_NEG	3.4166	0.0008274	3.0823	0.0047977
M315T314_NEG	-3.4161	0.00082864	3.0816	0.0047977
M311T522_NEG	-3.4149	0.00083221	3.0798	0.0048109
PA160/226	3.4124	0.0008393	3.0761	0.0048444
M495T391_NEG	3.4109	0.00084344	3.0739	0.0048571
M543T231_NEG	-3.4107	0.0008441	3.0736	0.0048571
M295T393_NEG	3.4091	0.0008487	3.0712	0.0048691
M511T266_NEG	3.409	0.00084877	3.0712	0.0048691
M437T372_2_NEG	-3.4069	0.0008548	3.0681	0.0048914
M419T348_NEG	3.4068	0.00085527	3.0679	0.0048914
M349T346_NEG	-3.406	0.00085752	3.0668	0.0048968
M269T297_NEG	3.4048	0.0008611	3.0649	0.0049059
M381T349_NEG	3.4046	0.00086174	3.0646	0.0049059
M237T43_NEG	-3.4029	0.00086666	3.0622	0.0049264
M385T181_NEG	3.4015	0.00087062	3.0602	0.0049414
M133T752_NEG	-3.3995	0.00087662	3.0572	0.004965
M430T168_NEG	3.3992	0.00087742	3.0568	0.004965
M846T512_2_NEG	3.3964	0.00088589	3.0526	0.0050053
M767T373_NEG	3.3954	0.00088875	3.0512	0.005014
M771T261_NEG	3.3929	0.00089644	3.0475	0.0050497
M879T318_NEG	3.3912	0.00090167	3.045	0.0050715
M159T645_NEG	3.3897	0.00090622	3.0428	0.0050895
M369T375_NEG	-3.3882	0.00091065	3.0406	0.0051067
M777T426_NEG	3.3876	0.00091262	3.0397	0.0051101
M782T490_1_NEG	3.3832	0.00092602	3.0334	0.0051774
M663T200_NEG	-3.3788	0.00093992	3.0269	0.0052473
M307T271_NEG	3.3773	0.00094477	3.0247	0.0052665
M126T647_NEG	-3.3754	0.00095093	3.0219	0.0052899
M397T392_NEG	3.3751	0.00095178	3.0215	0.0052899
M357T126_NEG	-3.3722	0.00096105	3.0173	0.0053335
M101T31_NEG	-3.3707	0.00096591	3.0151	0.0053525
M707T484_NEG	3.3664	0.00097995	3.0088	0.0054019
M675T432_NEG	3.3663	0.00098024	3.0087	0.0054019
M434T373_NEG	3.3663	0.00098043	3.0086	0.0054019
M777T508_NEG	3.3662	0.00098059	3.0085	0.0054019
M330T42_NEG	-3.3647	0.00098545	3.0064	0.0054135
M505T651_NEG	-3.3647	0.0009856	3.0063	0.0054135
M295T153_NEG	-3.3598	0.0010017	2.9992	0.0054942
M585T385_1_NEG	3.3583	0.001007	2.997	0.0055147
M841T230_NEG	3.3571	0.0010109	2.9953	0.0055283
M246T46_NEG	3.3544	0.0010203	2.9913	0.0055584
M461T169_NEG	-3.3543	0.0010204	2.9912	0.0055584
M114T644_NEG	-3.3542	0.0010209	2.991	0.0055584
M517T185_NEG	-3.3462	0.0010484	2.9795	0.0056999
M721T456_NEG	3.3449	0.001053	2.9776	0.0057165
M348T157_NEG	-3.3429	0.0010602	2.9746	0.0057474
M59T763_NEG	3.3423	0.0010622	2.9738	0.0057484
M844T512_NEG	3.342	0.0010634	2.9733	0.0057484
M156T778_NEG	3.3401	0.0010702	2.9705	0.0057702
M573T404_NEG	3.34	0.0010706	2.9704	0.0057702
M495T145_NEG	-3.3354	0.0010871	2.9637	0.0058505
M217T39_NEG	3.335	0.0010886	2.9631	0.0058505
M593T168_NEG	-3.3309	0.0011034	2.9573	0.0059156
M373T153_NEG	-3.3308	0.0011039	2.9571	0.0059156
M237T272_NEG	-3.3297	0.001108	2.9555	0.0059293
M605T294_NEG	-3.3284	0.0011125	2.9537	0.0059441
M237T24_1_NEG	3.3281	0.0011139	2.9531	0.0059441
M387T463_NEG	3.3258	0.0011222	2.9499	0.0059796
M247T55_NEG	-3.3244	0.0011275	2.9479	0.0059992
M337T31_NEG	-3.3239	0.0011293	2.9472	0.0060005
M165T161_NEG	3.3226	0.0011341	2.9453	0.0060177
M797T210_NEG	-3.3214	0.0011387	2.9436	0.0060332
M165T188_NEG	-3.3153	0.0011623	2.9347	0.0061496
M720T511_NEG	-3.3146	0.0011649	2.9337	0.0061548
M378T193_NEG	3.3122	0.0011741	2.9303	0.0061946
M368T169_NEG	3.3115	0.001177	2.9292	0.0062014
M367T36_NEG	3.3095	0.0011847	2.9264	0.0062328
M309T138_NEG	-3.3082	0.0011897	2.9246	0.0062506
M221T31_NEG	-3.3077	0.0011918	2.9238	0.006253
M161T745_NEG	-3.3069	0.0011948	2.9227	0.0062596
M309T146_NEG	3.3064	0.0011968	2.922	0.0062614
M617T358_NEG	-3.2956	0.0012405	2.9064	0.006481
PG140/183	3.2944	0.0012452	2.9048	0.0064897
M689T405_NEG	3.2943	0.0012456	2.9046	0.0064897
M575T391_NEG	-3.2935	0.0012489	2.9035	0.006498
M466T275_NEG	-3.2925	0.0012532	2.902	0.0065097
M331T770_NEG	-3.2921	0.0012547	2.9015	0.0065097
M843T506_NEG	3.2861	0.0012799	2.8928	0.0066315
M505T316_NEG	-3.2844	0.0012872	2.8904	0.0066519
M288T160_NEG	3.2843	0.0012874	2.8903	0.0066519
M403T291_NEG	3.2823	0.0012962	2.8873	0.0066883
M291T386_NEG	3.2783	0.0013132	2.8817	0.0067667
M845T498_NEG	-3.2675	0.0013608	2.8662	0.0069995
M373T195_NEG	-3.2672	0.0013622	2.8658	0.0069995
M603T467_NEG	3.2642	0.0013754	2.8616	0.0070511
M231T773_NEG	3.2641	0.001376	2.8614	0.0070511
M232T748_NEG	-3.2631	0.0013804	2.86	0.0070642
M727T368_NEG	-3.2615	0.0013876	2.8577	0.0070914
M686T596_NEG	3.2591	0.0013987	2.8543	0.0071384
M361T326_NEG	3.2554	0.0014157	2.849	0.0072155
M263T324_NEG	-3.2528	0.001428	2.8453	0.0072682
M273T154_NEG	3.2498	0.0014421	2.841	0.0073298
M742T408_NEG	-3.2481	0.0014498	2.8387	0.0073544
M725T482_NEG	3.2479	0.0014509	2.8384	0.0073544
M500T636_NEG	-3.2453	0.0014632	2.8347	0.0073973
M367T432_NEG	3.245	0.0014647	2.8343	0.0073973
M228T39_NEG	3.2449	0.0014652	2.8341	0.0073973
M211T42_NEG	-3.2421	0.001479	2.83	0.0074565
M587T356_1_NEG	-3.2409	0.0014845	2.8284	0.0074606
M205T29_NEG	3.2407	0.0014855	2.8281	0.0074606
M571T209_NEG	3.2406	0.001486	2.828	0.0074606
M466T150_NEG	-3.2402	0.0014877	2.8275	0.0074606
M257T700_NEG	-3.2381	0.0014982	2.8244	0.0075032
M324T164_NEG	-3.2376	0.0015008	2.8237	0.0075061
M579T284_NEG	-3.2353	0.0015119	2.8205	0.0075514
M325T253_NEG	3.2339	0.0015189	2.8185	0.0075742
M411T380_NEG	3.2336	0.0015205	2.818	0.0075742
M130T778_NEG	-3.2321	0.0015277	2.816	0.0075998
M679T201_NEG	3.2311	0.0015328	2.8145	0.0076154
M218T634_NEG	-3.2302	0.0015372	2.8133	0.0076184
M665T464_NEG	-3.23	0.0015382	2.813	0.0076184
M505T350_NEG	-3.2297	0.0015396	2.8126	0.0076184
M372T145_NEG	-3.2281	0.001548	2.8102	0.00765
M255T33_NEG	3.2262	0.0015575	2.8076	0.0076868
M844T501_NEG	3.2252	0.0015625	2.8062	0.0077008
M505T380_NEG	3.2248	0.0015646	2.8056	0.0077008
M371T167_NEG	3.2244	0.0015665	2.8051	0.0077008
M1165T199_NEG	3.2227	0.0015753	2.8026	0.007734
PG161/160	-3.2203	0.0015878	2.7992	0.007785
M269T322_NEG	-3.2185	0.0015967	2.7968	0.0078188
M209T70_NEG	-3.2177	0.0016012	2.7955	0.0078291
M229T126_NEG	3.2173	0.001603	2.7951	0.0078291
M488T374_NEG	-3.2159	0.0016105	2.7931	0.0078552
M555T461_NEG	3.2146	0.0016172	2.7912	0.0078779
M514T201_NEG	3.2129	0.0016259	2.7889	0.00791
M409T195_NEG	-3.2088	0.0016479	2.7831	0.0080064
M147T241_NEG	3.208	0.0016519	2.782	0.0080157
M286T160_NEG	3.2074	0.0016552	2.7812	0.0080211
M195T135_NEG	-3.2062	0.0016618	2.7794	0.0080429
M607T294_NEG	-3.2033	0.0016772	2.7754	0.0081069
M194T384_NEG	3.2004	0.0016935	2.7712	0.0081753
M111T27_NEG	-3.1974	0.0017099	2.767	0.0082319
M829T249_NEG	-3.1972	0.0017107	2.7668	0.0082319
M239T21_NEG	-3.197	0.0017119	2.7665	0.0082319
M587T362_NEG	3.1954	0.0017211	2.7642	0.0082659
M149T34_NEG	3.1925	0.0017369	2.7602	0.0083309
PA160/183	-3.1913	0.0017437	2.7585	0.0083526
M207T29_NEG	3.1904	0.001749	2.7572	0.0083674
M480T412_NEG	3.1899	0.0017518	2.7565	0.0083704
M354T179_NEG	-3.1852	0.0017785	2.7499	0.008487
M213T669_NEG	3.1824	0.0017948	2.746	0.0085538
M273T206_NEG	-3.1786	0.0018169	2.7407	0.0086483
L-Phenylalanine	3.1774	0.0018238	2.739	0.0086699
M433T373_NEG	3.1748	0.0018388	2.7355	0.0087301
M503T651_NEG	-3.1729	0.0018505	2.7327	0.0087748
M757T409_NEG	-3.1691	0.0018731	2.7274	0.0088704
M196T671_NEG	3.1686	0.0018758	2.7268	0.0088719
M1027T339_NEG	3.1675	0.0018824	2.7253	0.0088923
M850T543_NEG	3.1613	0.0019202	2.7167	0.0090593
M317T205_NEG	-3.1605	0.0019253	2.7155	0.009072
M972T482_NEG	-3.1597	0.0019305	2.7143	0.009083
M173T65_NEG	3.1593	0.0019325	2.7139	0.009083
M863T133_NEG	-3.1587	0.0019363	2.713	0.0090895
M360T317_NEG	-3.1528	0.0019734	2.7048	0.0092414
M163T103_NEG	-3.1528	0.0019736	2.7047	0.0092414
M756T499_NEG	-3.1505	0.001988	2.7016	0.0092973
M495T214_NEG	3.1497	0.0019932	2.7004	0.00931
M375T139_NEG	3.1473	0.0020087	2.6971	0.0093708
M441T254_NEG	3.1378	0.0020701	2.684	0.0096449
M334T189_NEG	3.1362	0.0020807	2.6818	0.0096822
M615T440_NEG	3.1334	0.0020998	2.6778	0.0097568
M443T235_NEG	3.133	0.0021019	2.6774	0.0097568
M411T220_NEG	3.1302	0.0021212	2.6734	0.0098344
M503T157_NEG	3.1235	0.0021667	2.6642	0.010033
M195T28_NEG	3.1227	0.0021722	2.6631	0.010046
M554T452_NEG	3.1218	0.0021784	2.6619	0.010062
M355T357_NEG	-3.1141	0.0022323	2.6513	0.010298
M325T189_NEG	-3.1126	0.0022429	2.6492	0.010322
M432T247_NEG	-3.1126	0.002243	2.6492	0.010322
M559T503_NEG	-3.1081	0.0022748	2.643	0.010456
M137T511_NEG	3.1077	0.0022777	2.6425	0.010456
M289T36_NEG	3.1058	0.0022919	2.6398	0.010508
M771T382_NEG	-3.1046	0.0023006	2.6382	0.010535
M417T364_NEG	3.103	0.0023124	2.6359	0.010577
M161T9_NEG	3.102	0.0023191	2.6347	0.010594
M470T372_NEG	-3.1015	0.0023231	2.6339	0.0106
M93T383_NEG	-3.1001	0.0023333	2.632	0.010633
M853T538_NEG	3.097	0.0023566	2.6277	0.010726
M215T55_NEG	3.0945	0.0023752	2.6243	0.010798
M529T166_NEG	-3.0939	0.0023792	2.6236	0.010803
M423T247_NEG	-3.0908	0.0024026	2.6193	0.010896
M723T471_NEG	3.0867	0.0024343	2.6136	0.011027
M621T483_NEG	3.0858	0.0024408	2.6125	0.011043
M323T120_NEG	3.0844	0.0024521	2.6105	0.011073
M191T656_NEG	-3.0842	0.0024535	2.6102	0.011073
M397T189_NEG	-3.0783	0.0024993	2.6022	0.011266
M309T263_NEG	3.0773	0.0025074	2.6008	0.011289
M331T113_NEG	-3.076	0.0025172	2.5991	0.01132
M445T158_NEG	3.0755	0.0025211	2.5984	0.011324
M351T646_NEG	3.0724	0.0025458	2.5942	0.011421
M385T450_NEG	3.0705	0.0025611	2.5916	0.011476
M59T693_NEG	-3.0609	0.0026394	2.5785	0.011812
M1136T254_NEG	-3.057	0.0026716	2.5732	0.011939
Vanillic acid	3.0567	0.002674	2.5728	0.011939
M380T136_NEG	3.0558	0.0026821	2.5715	0.01196
M683T396_NEG	3.0554	0.0026851	2.571	0.01196
M464T150_1_NEG	-3.0549	0.0026897	2.5703	0.011966
M521T230_NEG	-3.054	0.0026971	2.5691	0.011978
M227T45_NEG	-3.0538	0.0026987	2.5688	0.011978
M485T374_NEG	-3.0515	0.0027186	2.5657	0.012052
M499T177_NEG	-3.0497	0.0027334	2.5633	0.012103
M188T164_NEG	-3.0471	0.0027556	2.5598	0.012187
M551T213_NEG	-3.0453	0.0027716	2.5573	0.012235
M367T391_NEG	-3.0451	0.0027729	2.5571	0.012235
M309T131_NEG	3.044	0.0027824	2.5556	0.012262
M374T140_NEG	3.0399	0.0028181	2.5501	0.012405
M619T391_NEG	-3.0382	0.0028338	2.5476	0.012459
M664T206_NEG	-3.0371	0.002843	2.5462	0.012485
M923T356_NEG	3.0366	0.0028477	2.5455	0.012491
M363T236_NEG	3.0341	0.0028699	2.5421	0.012571
M311T447_NEG	-3.0338	0.0028727	2.5417	0.012571
M405T203_NEG	3.0286	0.0029193	2.5347	0.01276
M152T645_2_NEG	3.0277	0.0029275	2.5335	0.012781
M144T164_NEG	-3.027	0.0029336	2.5326	0.012793
M326T167_NEG	3.024	0.0029616	2.5285	0.0129
M114T34_NEG	-3.0233	0.0029675	2.5276	0.012911
M397T311_NEG	3.0217	0.0029825	2.5254	0.012961
M453T153_NEG	-3.0212	0.0029868	2.5248	0.012965
M293T139_NEG	3.0202	0.002996	2.5235	0.012989
M255T665_NEG	-3.0195	0.0030025	2.5225	0.013003
M327T236_NEG	3.0185	0.0030122	2.5211	0.01303
M209T26_NEG	3.0171	0.0030248	2.5193	0.013069
M261T17_NEG	3.0155	0.0030404	2.5171	0.013121
M340T144_NEG	-3.0131	0.0030634	2.5138	0.013206
M241T23_NEG	-3.0116	0.0030773	2.5118	0.013247
M323T141_NEG	3.0113	0.0030801	2.5114	0.013247
M386T145_NEG	-3.0107	0.0030854	2.5107	0.013254
PA160/225	3.0098	0.0030942	2.5095	0.013277
M835T486_NEG	-3.008	0.0031119	2.507	0.013338
M231T26_NEG	3.0049	0.0031418	2.5028	0.01345
M325T295_NEG	3.0008	0.0031814	2.4974	0.0136
M423T250_NEG	-3.0005	0.0031841	2.497	0.0136
M595T157_NEG	-2.9993	0.0031962	2.4954	0.013637
M235T664_NEG	-2.9958	0.0032315	2.4906	0.013771
M427T374_NEG	-2.9914	0.0032756	2.4847	0.013941
M279T314_NEG	-2.991	0.0032788	2.4843	0.013941
PG140/00	2.9882	0.0033077	2.4805	0.014048
M152T120_NEG	2.9865	0.003325	2.4782	0.014097
M319T164_NEG	-2.9863	0.0033266	2.478	0.014097
M830T509_NEG	2.9824	0.0033674	2.4727	0.014253
M669T338_NEG	2.9819	0.0033717	2.4721	0.014256
M181T31_NEG	2.9814	0.0033773	2.4714	0.014263
M423T298_NEG	-2.9772	0.0034213	2.4658	0.014427
M443T374_NEG	-2.9765	0.0034283	2.4649	0.014427
M739T459_NEG	2.9759	0.0034348	2.4641	0.014427
M377T168_1_NEG	2.9759	0.0034351	2.4641	0.014427
M239T168_2_NEG	2.9759	0.0034353	2.464	0.014427
M269T36_NEG	2.9752	0.0034419	2.4632	0.014438
M332T668_NEG	-2.9725	0.0034713	2.4595	0.014545
M679T650_NEG	-2.9656	0.0035445	2.4504	0.014836
M759T454_NEG	2.9645	0.0035569	2.4489	0.014871
M445T383_NEG	-2.9632	0.0035708	2.4472	0.014912
M379T190_NEG	2.9602	0.0036041	2.4432	0.015034
M144T36_NEG	2.958	0.003628	2.4403	0.015117
M629T233_NEG	2.9529	0.0036848	2.4336	0.015337
M755T256_NEG	-2.9519	0.0036967	2.4322	0.01537
M217T21_NEG	-2.9499	0.0037194	2.4295	0.015446
M162T13_NEG	-2.9483	0.0037366	2.4275	0.015501
M368T191_NEG	2.9447	0.0037779	2.4228	0.015655
M469T250_NEG	-2.9432	0.0037959	2.4207	0.015712
M725T372_NEG	2.9396	0.003837	2.416	0.015854
M515T196_NEG	-2.9395	0.0038387	2.4158	0.015854
M136T487_NEG	-2.936	0.00388	2.4112	0.015977
M378T179_NEG	2.9359	0.0038803	2.4111	0.015977
M399T139_NEG	-2.9359	0.0038812	2.411	0.015977
M751T460_NEG	2.9336	0.003908	2.408	0.01607
M280T33_NEG	-2.9317	0.0039309	2.4055	0.016146
M461T151_NEG	-2.9291	0.0039616	2.4021	0.01625
M329T59_NEG	-2.9288	0.003965	2.4018	0.01625
M505T385_NEG	2.9267	0.0039905	2.399	0.016337
M143T33_NEG	-2.9251	0.0040098	2.3969	0.016398
M359T188_NEG	2.9232	0.0040331	2.3944	0.016475
M284T310_NEG	-2.9186	0.0040898	2.3883	0.016689
M316T173_NEG	2.9168	0.0041117	2.386	0.01676
M661T375_NEG	-2.9139	0.0041484	2.3821	0.016891
M154T670_NEG	2.9124	0.0041668	2.3802	0.016947
M237T386_NEG	2.9121	0.0041712	2.3797	0.016947
L-Tryptophan	2.911	0.0041842	2.3784	0.016982
M79T656_NEG	-2.908	0.0042223	2.3745	0.017118
M283T34_NEG	2.9054	0.0042553	2.3711	0.017233
M237T174_NEG	-2.9049	0.0042627	2.3703	0.017244
M414T169_NEG	2.9031	0.0042849	2.3681	0.017315
M565T414_NEG	2.9013	0.0043093	2.3656	0.017395
M807T370_NEG	2.9	0.0043261	2.3639	0.017444
M371T166_NEG	2.8985	0.0043446	2.3621	0.0175
M343T217_NEG	2.8942	0.0044018	2.3564	0.017711
M861T453_NEG	2.8909	0.004446	2.352	0.017852
M212T34_NEG	-2.8909	0.0044462	2.352	0.017852
M349T205_NEG	-2.8865	0.0045052	2.3463	0.018069
M187T34_NEG	2.8851	0.0045236	2.3445	0.018123
M617T438_NEG	2.8832	0.0045498	2.342	0.018194
M224T163_NEG	2.8831	0.004551	2.3419	0.018194
M487T374_NEG	-2.8814	0.0045741	2.3397	0.018257
M701T326_NEG	2.881	0.004579	2.3392	0.018257
M671T455_NEG	-2.8809	0.0045814	2.339	0.018257
M411T142_NEG	2.8801	0.0045917	2.338	0.018271
M229T29_NEG	2.8799	0.0045946	2.3377	0.018271
M601T375_NEG	-2.8795	0.0046004	2.3372	0.018275
M441T434_NEG	-2.8791	0.0046056	2.3367	0.018276
M169T131_NEG	-2.8779	0.0046223	2.3351	0.018297
M183T752_NEG	-2.8777	0.0046244	2.3349	0.018297
M267T82_NEG	2.8777	0.0046255	2.3348	0.018297
M164T32_NEG	2.8765	0.0046415	2.3333	0.018341
M455T177_NEG	-2.8754	0.0046566	2.3319	0.018381
M401T178_NEG	-2.8733	0.0046859	2.3292	0.018477
M787T471_NEG	2.8698	0.004736	2.3246	0.018655
M787T460_NEG	2.8693	0.0047421	2.324	0.01866
M813T278_NEG	2.8676	0.0047663	2.3218	0.018735
M454T236_NEG	2.8627	0.0048365	2.3155	0.018991
M831T486_NEG	2.8616	0.0048534	2.314	0.019038
M97T656_NEG	2.861	0.0048611	2.3133	0.019048
M995T471_NEG	-2.8563	0.0049302	2.3071	0.019298
M387T250_NEG	-2.8525	0.0049865	2.3022	0.019498
M155T37_NEG	2.849	0.005038	2.2977	0.019679
M171T47_NEG	-2.8479	0.005054	2.2964	0.019721
M826T293_NEG	2.8472	0.0050654	2.2954	0.019745
M701T248_NEG	-2.8455	0.0050902	2.2933	0.019815
M663T235_NEG	2.8453	0.0050939	2.2929	0.019815
M725T195_NEG	2.8415	0.0051516	2.2881	0.020018
M179T21_NEG	2.8408	0.0051618	2.2872	0.020037
M355T236_NEG	2.8342	0.0052639	2.2787	0.020413
M531T357_NEG	-2.8328	0.0052856	2.2769	0.020475
M175T42_NEG	-2.8303	0.0053258	2.2736	0.02061
M218T35_NEG	-2.8298	0.0053339	2.273	0.02062
M385T57_NEG	-2.8274	0.0053718	2.2699	0.020745
M461T392_NEG	2.8253	0.0054051	2.2672	0.020852
PG181/00	2.8247	0.0054139	2.2665	0.020865
M357T202_NEG	2.8223	0.0054533	2.2633	0.020985
M837T624_NEG	2.8221	0.0054564	2.2631	0.020985
M131T746_NEG	-2.8214	0.0054678	2.2622	0.021007
M415T241_NEG	-2.8198	0.0054929	2.2602	0.021083
M387T652_NEG	-2.8174	0.0055324	2.2571	0.021212
M275T333_NEG	2.8165	0.0055459	2.256	0.021242
M177T15_NEG	2.8151	0.0055689	2.2542	0.021284
M749T194_NEG	2.8151	0.0055694	2.2542	0.021284
M441T391_NEG	-2.8148	0.0055739	2.2538	0.021284
M235T23_NEG	-2.8141	0.005586	2.2529	0.021309
M739T500_NEG	2.8135	0.0055961	2.2521	0.021326
M277T200_NEG	2.8125	0.0056129	2.2508	0.021368
M397T258_NEG	2.8097	0.0056592	2.2472	0.021522
M433T415_NEG	2.8077	0.0056926	2.2447	0.021627
M256T22_NEG	-2.8045	0.0057466	2.2406	0.02181
M215T177_NEG	-2.8033	0.0057667	2.2391	0.021865
M615T469_NEG	2.8024	0.0057821	2.2379	0.021884
M617T219_NEG	2.8023	0.0057835	2.2378	0.021884
M335T150_NEG	2.8013	0.0058001	2.2366	0.021924
M675T383_NEG	2.8006	0.0058112	2.2357	0.021944
M647T374_NEG	-2.8003	0.0058177	2.2352	0.021947
M559T374_NEG	-2.7991	0.0058368	2.2338	0.021996
M435T373_NEG	2.7977	0.005861	2.232	0.022066
M1019T314_NEG	2.7965	0.005882	2.2305	0.022122
M345T303_NEG	-2.7957	0.0058968	2.2294	0.022156
M627T253_NEG	2.7945	0.0059166	2.2279	0.022208
M131T645_NEG	-2.7931	0.0059412	2.2261	0.022245
M167T126_NEG	2.793	0.0059428	2.226	0.022245
M127T645_NEG	-2.7929	0.0059442	2.2259	0.022245
M330T771_NEG	2.7922	0.0059565	2.225	0.022269
M291T319_NEG	2.7911	0.005976	2.2236	0.022319
M463T227_NEG	2.7907	0.0059832	2.2231	0.022324
M171T316_NEG	-2.7874	0.0060414	2.2189	0.022515
M509T350_NEG	-2.7869	0.0060504	2.2182	0.022515
M351T313_NEG	2.7867	0.0060525	2.2181	0.022515
M320T310_NEG	-2.7841	0.0061003	2.2147	0.02267
M475T356_NEG	-2.7823	0.0061313	2.2125	0.022756
M831T509_2_NEG	2.7821	0.0061356	2.2121	0.022756
M327T187_NEG	2.7805	0.0061645	2.2101	0.022841
M376T218_NEG	2.7785	0.0062005	2.2076	0.022952
M277T154_NEG	2.7781	0.0062076	2.2071	0.022955
M391T208_NEG	2.7726	0.0063079	2.2001	0.023303
M221T277_NEG	-2.7717	0.0063247	2.199	0.023314
M553T305_NEG	2.7714	0.0063291	2.1987	0.023314
M317T46_NEG	2.7714	0.0063294	2.1986	0.023314
M719T362_NEG	-2.7711	0.0063361	2.1982	0.023315
M545T159_NEG	-2.7691	0.0063718	2.1957	0.023424
M387T233_NEG	-2.7678	0.0063965	2.1941	0.023491
M323T248_NEG	2.7656	0.0064376	2.1913	0.023619
M555T221_NEG	-2.7632	0.0064818	2.1883	0.023751
M683T245_NEG	2.763	0.0064861	2.188	0.023751
Galactonic acid	-2.7619	0.0065074	2.1866	0.023803
M140T120_NEG	2.7611	0.0065214	2.1857	0.023803
M410T372_NEG	2.761	0.0065231	2.1855	0.023803
Fructose 1-phosphate	-2.7608	0.0065273	2.1853	0.023803
M288T60_NEG	-2.7606	0.0065322	2.1849	0.023803
M889T485_NEG	2.7596	0.0065508	2.1837	0.023848
M1031T334_NEG	2.7586	0.0065698	2.1824	0.023894
M368T235_NEG	2.7582	0.0065775	2.1819	0.023898
M555T389_NEG	2.7567	0.0066053	2.1801	0.023976
M403T275_NEG	-2.7557	0.0066246	2.1788	0.024023
M164T12_NEG	-2.7543	0.0066525	2.177	0.024084
M603T375_NEG	-2.7542	0.0066544	2.1769	0.024084
M567T373_1_NEG	-2.7507	0.0067211	2.1726	0.024302
M565T163_NEG	-2.747	0.0067946	2.1678	0.024544
M230T34_NEG	2.7454	0.0068249	2.1659	0.02463
M392T298_NEG	-2.7429	0.0068753	2.1627	0.024788
M239T111_NEG	-2.7409	0.0069143	2.1603	0.024905
M515T168_NEG	-2.7404	0.0069257	2.1595	0.024911
M297T176_NEG	2.7402	0.0069294	2.1593	0.024911
M281T67_NEG	2.7394	0.0069447	2.1583	0.024942
M59T140_NEG	-2.738	0.0069732	2.1566	0.025021
M127T695_NEG	-2.7356	0.0070223	2.1535	0.025173
M415T171_NEG	2.7331	0.0070715	2.1505	0.025325
M341T128_NEG	-2.7313	0.0071092	2.1482	0.025436
M589T305_NEG	2.7307	0.0071223	2.1474	0.025458
M250T446_NEG	2.7288	0.00716	2.1451	0.025568
M181T145_NEG	2.7281	0.0071745	2.1442	0.025596
M449T328_NEG	2.7267	0.0072046	2.1424	0.025679
M513T426_NEG	2.7262	0.007214	2.1418	0.025688
M179T773_NEG	-2.7254	0.0072306	2.1408	0.025721
M309T115_NEG	2.7251	0.0072372	2.1404	0.025721
M307T25_NEG	2.7227	0.0072874	2.1374	0.025875
PA182/225	2.7213	0.0073164	2.1357	0.02594
M265T41_NEG	-2.7212	0.0073193	2.1355	0.02594
M161T780_NEG	2.7199	0.0073462	2.1339	0.02601
M478T372_NEG	2.7189	0.0073669	2.1327	0.026059
M814T460_NEG	2.7184	0.0073774	2.1321	0.026072
M775T476_NEG	2.7167	0.0074134	2.13	0.026174
M315T139_NEG	2.7132	0.0074895	2.1255	0.026418
M200T133_NEG	-2.712	0.0075153	2.1241	0.026484
M165T218_NEG	-2.7099	0.007559	2.1215	0.026613
M195T186_NEG	2.7087	0.0075867	2.1199	0.026685
M623T376_NEG	-2.708	0.0076001	2.1192	0.026707
M558T292_NEG	-2.7054	0.0076567	2.116	0.026881
M135T201_NEG	-2.7049	0.0076689	2.1153	0.026898
M217T170_NEG	2.7039	0.00769	2.1141	0.026947
M327T251_NEG	2.703	0.0077115	2.1129	0.026997
M491T462_NEG	2.7024	0.0077244	2.1121	0.027017
M831T234_NEG	-2.701	0.0077538	2.1105	0.027095
M336T35_NEG	-2.6995	0.0077884	2.1086	0.02719
M237T651_NEG	2.6969	0.0078451	2.1054	0.027363
M507T232_NEG	-2.6959	0.0078677	2.1042	0.027416
M293T193_NEG	2.695	0.0078891	2.103	0.027448
M795T515_NEG	2.6948	0.0078921	2.1028	0.027448
M344T147_NEG	2.6943	0.0079047	2.1021	0.027448
M723T250_NEG	-2.6942	0.0079062	2.102	0.027448
M169T62_NEG	-2.6924	0.0079479	2.0998	0.027567
M237T12_NEG	2.6919	0.0079578	2.0992	0.027576
M857T448_NEG	2.6915	0.0079672	2.0987	0.027583
M367T265_NEG	-2.689	0.0080255	2.0955	0.02776
M153T201_NEG	-2.6857	0.0081004	2.0915	0.027993
Uracil	2.6845	0.0081289	2.09	0.028057
M645T376_2_NEG	-2.6842	0.0081356	2.0896	0.028057
M353T646_NEG	2.6839	0.008143	2.0892	0.028057
M169T106_NEG	2.6836	0.008149	2.0889	0.028057
M317T188_NEG	-2.6823	0.0081789	2.0873	0.028134
M538T194_NEG	-2.6781	0.0082764	2.0822	0.028443
M411T298_NEG	-2.677	0.0083031	2.0808	0.028509
M605T430_NEG	2.6754	0.0083399	2.0788	0.028609
M866T503_NEG	2.675	0.0083506	2.0783	0.02862
M121T220_NEG	2.6745	0.0083632	2.0776	0.028637
M291T351_NEG	2.6741	0.0083709	2.0772	0.028637
M154T66_NEG	2.673	0.0083977	2.0758	0.028702
M402T147_NEG	2.6719	0.0084249	2.0744	0.028769
M259T667_NEG	-2.6707	0.0084519	2.073	0.028835
M183T663_NEG	2.6702	0.0084658	2.0723	0.028856
M665T348_NEG	2.6693	0.0084871	2.0712	0.028902
M669T250_NEG	-2.6672	0.0085369	2.0687	0.02903
M711T362_NEG	-2.6671	0.0085401	2.0685	0.02903
M455T366_NEG	2.6664	0.0085557	2.0677	0.029041
M353T139_NEG	2.6662	0.0085617	2.0674	0.029041
M725T428_NEG	2.666	0.0085667	2.0672	0.029041
M97T58_NEG	-2.6654	0.0085804	2.0665	0.029062
M267T357_NEG	2.6618	0.0086676	2.0621	0.02933
M198T646_NEG	-2.6604	0.0087036	2.0603	0.029426
M427T214_NEG	-2.66	0.0087122	2.0599	0.029428
M529T146_NEG	2.6589	0.0087396	2.0585	0.029494
M232T664_NEG	-2.658	0.0087608	2.0575	0.029539
M249T106_NEG	2.6545	0.0088493	2.0531	0.029796
M443T419_NEG	2.6543	0.0088528	2.0529	0.029796
M324T248_NEG	2.6514	0.0089267	2.0493	0.030018
M697T450_NEG	2.6508	0.0089425	2.0485	0.030044
M395T188_NEG	2.6485	0.0090007	2.0457	0.030203
M445T366_NEG	2.6483	0.0090061	2.0455	0.030203
M327T364_NEG	-2.6477	0.0090206	2.0448	0.030203
15-Deoxy-delta-12,14-PGJ2	2.6476	0.0090221	2.0447	0.030203
M331T20_NEG	-2.647	0.0090381	2.0439	0.030229
M783T464_NEG	2.6459	0.009065	2.0426	0.030271
M151T106_NEG	2.6458	0.0090685	2.0425	0.030271
M95T364_NEG	2.6456	0.0090749	2.0422	0.030271
M365T327_NEG	2.6439	0.009118	2.0401	0.030388
M293T173_NEG	2.6416	0.009177	2.0373	0.030537
M651T335_NEG	-2.6415	0.009179	2.0372	0.030537
M163T739_NEG	-2.6409	0.0091951	2.0364	0.030563
M196T721_NEG	2.6372	0.0092906	2.032	0.030833
M393T203_NEG	2.637	0.0092968	2.0317	0.030833
M489T221_NEG	2.6368	0.0093009	2.0315	0.030833
M319T768_NEG	2.6343	0.0093661	2.0284	0.031022
M671T254_NEG	-2.6324	0.009417	2.0261	0.031163
M237T188_NEG	-2.632	0.0094265	2.0256	0.031167
M204T135_NEG	2.6308	0.0094581	2.0242	0.031243
M401T169_NEG	2.6302	0.0094735	2.0235	0.031267
M430T236_NEG	2.6294	0.0094956	2.0225	0.031312
M309T57_NEG	2.6261	0.0095852	2.0184	0.03158
M475T35_NEG	-2.6245	0.0096267	2.0165	0.031689
M329T265_NEG	-2.622	0.0096957	2.0134	0.031888
M339T358_NEG	-2.6214	0.0097102	2.0128	0.031907
M95T31_NEG	-2.6191	0.0097731	2.01	0.032086
M361T46_NEG	2.618	0.0098049	2.0086	0.032162
M102T29_NEG	-2.6172	0.009827	2.0076	0.032206
M413T386_NEG	2.6168	0.0098363	2.0072	0.032209
M477T149_NEG	2.6141	0.0099121	2.0038	0.032429
M553T188_NEG	-2.6135	0.0099271	2.0032	0.032449
M701T349_NEG	2.6113	0.0099875	2.0005	0.032591
M535T220_NEG	-2.6113	0.0099878	2.0005	0.032591
M859T461_NEG	2.6106	0.010007	1.9997	0.032625
PA171/00	2.6081	0.010077	1.9966	0.032826
M545T375_NEG	-2.607	0.010108	1.9953	0.032897
M551T391_NEG	2.6047	0.010174	1.9925	0.033083
M416T181_NEG	2.6032	0.010216	1.9907	0.033186
M381T205_NEG	2.603	0.010223	1.9904	0.033186
M509T279_NEG	-2.6012	0.010273	1.9883	0.033317
M503T246_NEG	-2.6002	0.010303	1.9871	0.033385
M423T154_NEG	-2.5972	0.01039	1.9834	0.033639
M331T130_NEG	2.5952	0.010445	1.9811	0.033789
M873T491_NEG	2.5949	0.010454	1.9807	0.03379
M467T166_NEG	-2.594	0.010481	1.9796	0.033845
M425T226_NEG	2.5898	0.010604	1.9745	0.034214
M367T412_NEG	2.5877	0.010667	1.972	0.034367
M794T515_NEG	2.5874	0.010676	1.9716	0.034367
M295T162_NEG	-2.5873	0.010679	1.9715	0.034367
M213T262_NEG	-2.5852	0.010739	1.9691	0.034501
M699T486_NEG	2.5852	0.010739	1.969	0.034501
M223T148_NEG	2.5842	0.010768	1.9678	0.034566
M277T31_NEG	-2.579	0.010926	1.9615	0.035042
M365T169_NEG	2.5771	0.010982	1.9593	0.03519
M509T155_NEG	-2.5757	0.011026	1.9576	0.035302
M603T170_NEG	-2.5711	0.011166	1.9521	0.035698
M133T656_2_NEG	-2.571	0.011169	1.952	0.035698
M407T120_NEG	2.5682	0.011257	1.9486	0.035939
M250T85_NEG	2.568	0.011263	1.9483	0.035939
M273T172_NEG	2.5675	0.011278	1.9478	0.035955
M357T101_NEG	-2.5661	0.01132	1.9461	0.03606
M327T319_NEG	2.5649	0.011358	1.9447	0.036118
M768T412_NEG	2.5649	0.011358	1.9447	0.036118
M699T348_NEG	2.5634	0.011407	1.9428	0.036242
M557T234_NEG	-2.5625	0.011435	1.9418	0.036301
M259T771_NEG	2.5591	0.011542	1.9377	0.036609
M597T231_NEG	2.558	0.011575	1.9365	0.036684
M465T161_NEG	-2.5558	0.011647	1.9338	0.036852
M233T24_NEG	-2.5557	0.011648	1.9337	0.036852
M575T239_NEG	2.5541	0.011702	1.9317	0.036991
M441T251_NEG	-2.5529	0.011739	1.9304	0.037079
M366T171_NEG	2.5525	0.011751	1.9299	0.037083
PG182/00	2.5521	0.011765	1.9294	0.037096
M341T252_NEG	2.5506	0.011813	1.9276	0.037218
M260T57_NEG	-2.5502	0.011826	1.9272	0.037226
M181T26_NEG	-2.5474	0.011918	1.9238	0.037485
M255T158_NEG	2.5432	0.012054	1.9189	0.037854
M545T228_NEG	-2.543	0.012062	1.9186	0.037854
M313T385_NEG	-2.5429	0.012065	1.9185	0.037854
M403T148_1_NEG	2.5421	0.01209	1.9176	0.037878
M972T455_NEG	-2.542	0.012093	1.9175	0.037878
M432T162_NEG	2.541	0.012126	1.9163	0.037949
M353T146_NEG	-2.5399	0.012163	1.915	0.038032
M503T345_NEG	-2.5383	0.012218	1.913	0.038172
M269T363_NEG	2.5351	0.012326	1.9092	0.038478
M549T249_NEG	-2.5343	0.012353	1.9082	0.038496
M477T170_NEG	-2.534	0.012361	1.908	0.038496
M366T157_NEG	-2.534	0.012363	1.9079	0.038496
M780T490_NEG	2.5323	0.01242	1.9059	0.038643
M269T176_NEG	2.5316	0.012444	1.9051	0.038683
M443T470_NEG	2.5312	0.012458	1.9045	0.038697
M531T261_NEG	-2.5291	0.012528	1.9021	0.03888
M554T240_NEG	-2.5243	0.012692	1.8965	0.039334
M605T375_NEG	-2.5242	0.012696	1.8963	0.039334
M757T467_NEG	2.5239	0.012705	1.896	0.039334
M279T60_NEG	2.523	0.012737	1.8949	0.0394
M228T184_NEG	2.5215	0.012789	1.8932	0.039507
M325T33_2_NEG	2.5214	0.012793	1.893	0.039507
M863T219_NEG	2.5203	0.012831	1.8917	0.039593
M293T211_NEG	2.5196	0.012855	1.8909	0.039633
M543T375_NEG	-2.5184	0.012899	1.8894	0.039736
M315T175_NEG	2.5145	0.013035	1.8849	0.040124
M807T458_NEG	2.5138	0.013059	1.8841	0.040164
M619T455_NEG	2.5125	0.013107	1.8825	0.040277
M370T490_NEG	-2.5105	0.013176	1.8802	0.040458
M443T218_NEG	2.5088	0.01324	1.8781	0.040619
M216T66_NEG	-2.5045	0.013393	1.8731	0.041056
M210T125_NEG	-2.5038	0.01342	1.8723	0.041084
M599T254_NEG	2.5036	0.013424	1.8721	0.041084
M383T651_NEG	2.5015	0.013503	1.8696	0.04129
M99T40_NEG	2.4996	0.013571	1.8674	0.041465
M318T142_NEG	2.4974	0.013654	1.8647	0.041685
M241T68_NEG	-2.4957	0.013716	1.8628	0.041808
M197T335_NEG	2.4957	0.013717	1.8628	0.041808
M419T253_NEG	2.4953	0.013732	1.8623	0.04182
M365T157_NEG	-2.4947	0.013751	1.8617	0.041845
M746T227_NEG	-2.4894	0.013951	1.8554	0.042419
M779T362_NEG	-2.4882	0.013995	1.854	0.042518
M150T83_NEG	-2.4857	0.014088	1.8511	0.042762
M479T329_NEG	2.4855	0.014098	1.8508	0.042762
M258T648_NEG	2.4848	0.014125	1.85	0.042808
M547T168_NEG	-2.4835	0.014172	1.8486	0.042916
M641T429_NEG	2.4819	0.014234	1.8467	0.043054
M337T165_NEG	-2.4816	0.014245	1.8464	0.043054
M755T482_NEG	2.4814	0.014252	1.8461	0.043054
M441T182_NEG	-2.4803	0.014296	1.8448	0.043152
M333T668_NEG	-2.479	0.014346	1.8433	0.043268
M183T714_NEG	-2.477	0.014423	1.8409	0.043441
M345T228_NEG	2.4769	0.014426	1.8408	0.043441
M259T105_NEG	-2.475	0.0145	1.8386	0.043627
M590T345_NEG	-2.4747	0.014511	1.8383	0.043627
M317T316_NEG	-2.4738	0.014548	1.8372	0.043702
M717T489_NEG	2.4722	0.014611	1.8353	0.043857
M227T184_NEG	2.471	0.014655	1.834	0.043953
M145T53_NEG	2.4706	0.01467	1.8336	0.043964
PG161/181	-2.4685	0.014757	1.831	0.044187
M242T59_NEG	2.4682	0.014768	1.8307	0.044187
M315T670_NEG	2.465	0.014894	1.827	0.044528
M479T178_NEG	-2.4635	0.014954	1.8252	0.044671
M738T374_NEG	-2.4618	0.01502	1.8233	0.044793
M139T159_NEG	2.4617	0.015026	1.8232	0.044793
M352T34_NEG	2.4615	0.015035	1.8229	0.044793
M353T188_NEG	-2.4613	0.015043	1.8227	0.044793
M255T162_NEG	2.46	0.015094	1.8212	0.044876
M883T460_NEG	2.46	0.015094	1.8212	0.044876
M309T352_NEG	-2.4584	0.015158	1.8193	0.04503
M426T231_NEG	2.4576	0.015189	1.8185	0.045086
M359T350_NEG	2.4561	0.015252	1.8167	0.045237
M397T277_NEG	-2.4538	0.015346	1.814	0.045455
M219T138_NEG	2.4537	0.01535	1.8139	0.045455
M496T337_NEG	2.4534	0.015363	1.8135	0.045457
M467T191_NEG	-2.452	0.01542	1.8119	0.045589
M281T138_NEG	2.4497	0.015514	1.8093	0.045831
M501T153_NEG	-2.4488	0.015552	1.8082	0.045908
M156T47_NEG	2.4466	0.015643	1.8057	0.04614
M391T412_NEG	2.444	0.01575	1.8027	0.046421
M297T171_NEG	-2.4436	0.015768	1.8022	0.046436
M411T246_2_NEG	-2.4423	0.015823	1.8007	0.046562
M130T723_NEG	-2.442	0.015837	1.8003	0.046566
M157T34_NEG	-2.4407	0.015892	1.7988	0.046691
M972T644_NEG	2.4381	0.016	1.7959	0.046972
M251T655_NEG	-2.4374	0.01603	1.7951	0.047024
M591T296_NEG	-2.4368	0.016055	1.7944	0.047059
M471T257_NEG	2.4348	0.016139	1.7921	0.047269
M259T172_NEG	2.4336	0.016193	1.7907	0.047389
M330T158_NEG	2.4328	0.016224	1.7898	0.047444
M185T26_NEG	-2.4323	0.016249	1.7892	0.047449
M161T102_NEG	-2.4322	0.016251	1.7891	0.047449
M535T181_NEG	-2.4319	0.016266	1.7887	0.047456
M309T377_NEG	2.4307	0.016318	1.7873	0.047568
M581T386_NEG	2.4304	0.01633	1.787	0.047568
M259T47_NEG	-2.4288	0.016399	1.7852	0.047731
M196T253_NEG	-2.4276	0.016452	1.7838	0.047826
M459T373_NEG	2.4274	0.016461	1.7835	0.047826
M787T498_NEG	2.4272	0.01647	1.7833	0.047826
M178T15_NEG	-2.4267	0.016489	1.7828	0.047844
M627T349_NEG	2.4262	0.016514	1.7821	0.047863
M339T230_1_NEG	-2.426	0.016521	1.782	0.047863
M491T472_NEG	-2.4253	0.016549	1.7812	0.047909
M766T478_NEG	-2.4245	0.016584	1.7803	0.047966
M198T671_NEG	-2.4243	0.016595	1.78	0.047966
M429T153_NEG	-2.4239	0.016614	1.7795	0.047986
M479T287_NEG	-2.4225	0.016672	1.778	0.048116
M451T140_NEG	2.4214	0.016725	1.7766	0.04823
M131T643_NEG	-2.4205	0.016763	1.7756	0.048304
M99T57_NEG	-2.4193	0.016815	1.7743	0.04838
M516T350_NEG	-2.4193	0.016815	1.7743	0.04838
M345T128_NEG	-2.4177	0.016887	1.7724	0.048548
M907T219_NEG	2.4158	0.01697	1.7703	0.048713
M307T131_NEG	2.4158	0.01697	1.7703	0.048713
M430T167_NEG	-2.4153	0.016993	1.7697	0.04874
1,4-Dihydroxybenzene	-2.4108	0.017198	1.7645	0.049291
M62T345_NEG	-2.4082	0.017312	1.7616	0.049581
M591T173_NEG	2.4074	0.017352	1.7607	0.049656
M763T334_NEG	2.4069	0.017371	1.7602	0.049674
M777T444_NEG	2.4049	0.017466	1.7578	0.049905
