# Supplementary material for: Metabolome-based prediction of yield heterosis contributes to the breeding of elite rice
Source: Life Sci Alliance. 2019 Dec 13;3(1):e201900551. doi: 10.26508/lsa.201900551 (PMC6918511; doi:10.26508/lsa.201900551)
Supplement: Supplementary file 13 [file LSA-2019-00551_TableS13.xls]

## Sheet: S Table 13 MSEA 2012
Table S13 Metabolite set enrichment analysis of differential analytes from Pop2012.
Pathway name	Pathway_Total	Hits	P value	P adjusted	Normalized enrichment score
Galactose metabolism	26	11	0.01515	0.23	1.756
Cysteine and methionine metabolism	35	11	0.01515	0.23	1.711
Citrate cycle (TCA cycle)	20	9	0.02128	0.23	-2.488
Propanoate metabolism	14	3	0.02128	0.23	-1.863
Carbon fixation in photosynthetic organisms	21	9	0.02128	0.23	-2.517
Nicotinate and nicotinamide metabolism	10	3	0.02128	0.23	-1.83
Glyoxylate and dicarboxylate metabolism	17	10	0.025	0.23	-2.846
Aminoacyl-tRNA biosynthesis	67	16	0.02899	0.23	1.643
Pyrimidine metabolism	39	12	0.03175	0.23	1.642
Arginine and proline metabolism	37	14	0.03333	0.23	1.678
Flavone and flavonol biosynthesis	8	3	0.04255	0.2669	-1.587
Histidine metabolism	16	3	0.05455	0.2895	1.422
Sulfur metabolism	12	3	0.05455	0.2895	1.467
Tryptophan metabolism	25	6	0.07143	0.352	1.488
Purine metabolism	55	17	0.08571	0.375	-1.451
Glycerophospholipid metabolism	25	6	0.08696	0.375	-1.587
Glycolysis or Gluconeogenesis	25	12	0.1026	0.4163	-1.382
Alanine, aspartate and glutamate metabolism	21	11	0.1111	0.4223	-1.318
One carbon pool by folate	8	4	0.1163	0.4223	-1.341
Tyrosine metabolism	18	10	0.15	0.4879	-1.445
Inositol phosphate metabolism	17	7	0.16	0.4879	-1.3
Lysine biosynthesis	9	4	0.1695	0.4879	1.377
Fatty acid biosynthesis	47	3	0.1818	0.4879	1.267
Pantothenate and CoA biosynthesis	16	9	0.1818	0.4879	1.346
Glutathione metabolism	26	4	0.2034	0.4879	1.323
Starch and sucrose metabolism	25	4	0.2034	0.4879	1.305
Tropane, piperidine and pyridine alkaloid biosynthesis	10	2	0.2143	0.4879	1.162
Phenylalanine metabolism	11	4	0.2203	0.4879	1.28
Diterpenoid biosynthesis	19	1	0.2264	0.4879	-1.218
Carotenoid biosynthesis	37	1	0.2264	0.4879	-1.218
Butanoate metabolism	20	5	0.2391	0.4879	-1.234
Fatty acid elongation in mitochondria	13	1	0.24	0.4879	1.161
Fatty acid metabolism	37	1	0.24	0.4879	1.161
Synthesis and degradation of ketone bodies	4	1	0.2453	0.4879	-1.21
Valine, leucine and isoleucine degradation	34	6	0.25	0.4879	1.24
Sphingolipid metabolism	13	3	0.2545	0.4879	1.194
Valine, leucine and isoleucine biosynthesis	26	7	0.2885	0.525	1.125
Phenylpropanoid biosynthesis	31	6	0.3036	0.525	1.103
Ubiquinone and other terpenoid-quinone biosynthesis	22	6	0.3043	0.525	-1.21
Terpenoid backbone biosynthesis	24	6	0.3043	0.525	-1.19
Zeatin biosynthesis	16	2	0.3478	0.5854	-1.153
Pyruvate metabolism	20	8	0.3696	0.6071	-1.102
Pentose phosphate pathway	17	8	0.413	0.6628	-1.063
Folate biosynthesis	16	5	0.4565	0.694	-0.9784
Steroid biosynthesis	28	4	0.4576	0.694	1.051
Riboflavin metabolism	9	1	0.4717	0.694	-1.045
Porphyrin and chlorophyll metabolism	33	3	0.4727	0.694	1.048
Vitamin B6 metabolism	11	3	0.4894	0.703	-1.02
Linoleic acid metabolism	5	1	0.5	0.703	1.066
C5-Branched dibasic acid metabolism	4	1	0.5094	0.703	-0.9825
alpha-Linolenic acid metabolism	18	1	0.6	0.7925	1.014
Selenoamino acid metabolism	18	1	0.6038	0.7925	-0.9314
Fructose and mannose metabolism	18	8	0.6087	0.7925	-0.8635
Amino sugar and nucleotide sugar metabolism	37	11	0.6515	0.7989	0.8552
Methane metabolism	11	3	0.6596	0.7989	-0.8781
Thiamine metabolism	10	1	0.66	0.7989	0.9812
Glucosinolate biosynthesis	8	1	0.66	0.7989	0.9444
Biotin metabolism	7	2	0.6964	0.8285	0.8382
Cyanoamino acid metabolism	11	2	0.7321	0.8562	0.8248
Glycerolipid metabolism	14	3	0.7818	0.8833	0.7809
Pentose and glucuronate interconversions	10	3	0.8	0.8833	0.7763
Ascorbate and aldarate metabolism	14	6	0.8036	0.8833	0.7613
Glycine, serine and threonine metabolism	29	10	0.8065	0.8833	0.722
Flavonoid biosynthesis	37	7	0.84	0.8955	-0.7086
Isoquinoline alkaloid biosynthesis	6	3	0.8511	0.8955	-0.7567
Lysine degradation	14	1	0.86	0.8955	0.7827
Nitrogen metabolism	16	6	0.8696	0.8955	-0.6612
Phenylalanine, tyrosine and tryptophan biosynthesis	22	14	0.9167	0.9301	0.5976
beta-Alanine metabolism	12	4	0.9767	0.9767	-0.6136
