# Supplementary material for: Metabolome-based prediction of yield heterosis contributes to the breeding of elite rice
Source: Life Sci Alliance. 2019 Dec 13;3(1):e201900551. doi: 10.26508/lsa.201900551 (PMC6918511; doi:10.26508/lsa.201900551)
Supplement: Supplementary file 16 [file LSA-2019-00551_TableS16.xls]

## Sheet: S Table 16 Quantitative pathway
Table S16 Metabolic levels of dysregulated metabolic pathways between high- and low-BPH-YPP hybrids from Pop2012.
Pathay name	WH1383/110080	110080/WH1383	C418/WH1383	WH1392/Qianlijing	Qianlijing/110080	JR2/610234	610234/JR2	Wuyunjing8/WH1383	YB/JR2	JR2/YB	C418/Qianlijing	110080/Wuyunjing8	R4115/610234	C418/610234	Qianlijing/JR2	JR2/Mianhui725	WH1383/Balilla	WH1383/Wuyunjing8	Qianlijing/R4115	C418/110080	Qianlijing/610234	WH1394/Qianlijing	WH1394/Balilla	C418/YB	WH1383/C418	R4115/9311K	Qianlijing/YB	Mianhui725/JR2	WH1383/Qianlijing	R4115/Mianhui725	JR2/R4115	Qianlijing/Balilla	Wuyunjing8/WH1394	WH1392/YB	WH1383/WH1394	R4115/JR2	JR2/9311K	JR2/Qianlijing	110080/C418	WH1392/C418	YB/WH1392	R4115/WH1383	Qianlijing/WH1383	WH1390/WH1383	WH1383/R4115	R4115/Wuyunjing8	Liaoxing1/YB	Qianlijing/C418	WH1383/WH1390
Groups	High-BPH-YPP	High-BPH-YPP	High-BPH-YPP	High-BPH-YPP	High-BPH-YPP	High-BPH-YPP	High-BPH-YPP	High-BPH-YPP	High-BPH-YPP	High-BPH-YPP	High-BPH-YPP	High-BPH-YPP	High-BPH-YPP	High-BPH-YPP	High-BPH-YPP	High-BPH-YPP	High-BPH-YPP	High-BPH-YPP	High-BPH-YPP	High-BPH-YPP	High-BPH-YPP	High-BPH-YPP	High-BPH-YPP	High-BPH-YPP	High-BPH-YPP	High-BPH-YPP	High-BPH-YPP	High-BPH-YPP	High-BPH-YPP	High-BPH-YPP	High-BPH-YPP	High-BPH-YPP	High-BPH-YPP	High-BPH-YPP	High-BPH-YPP	High-BPH-YPP	High-BPH-YPP	High-BPH-YPP	High-BPH-YPP	High-BPH-YPP	High-BPH-YPP	High-BPH-YPP	High-BPH-YPP	High-BPH-YPP	High-BPH-YPP	High-BPH-YPP	High-BPH-YPP	High-BPH-YPP	High-BPH-YPP
Citrate cycle (TCA cycle);ath00020	-0.976277	-0.976277	-1.65485	-1.05002	-1.03871	-1.44132	-1.44132	-0.923727	-1.20879	-1.20879	-1.71728	-0.398029	-1.18298	-1.38639	-1.77222	-1.32488	-1.52423	-0.923727	-1.51387	-1.12915	-1.29595	-1.21067	-1.17049	-1.15385	-1.65485	-1.4409	-1.06342	-1.32488	-1.56441	-1.06653	-1.65924	-1.58667	-0.569987	-0.486585	-1.14823	-1.65924	-1.69925	-1.77222	-1.12915	-1.14045	-0.486585	-1.45143	-1.56441	-1.12522	-1.45143	-0.873187	-0.917991	-1.71728	-1.12522
Pentose phosphate pathway;ath00030	-0.505981	-0.505981	-0.151197	-0.243114	-0.0180406	0.873778	0.873778	-0.55043	1.35303	1.35303	0.336744	0.316044	0.427525	0.408118	0.802404	0.926995	-0.76894	-0.55043	0.356151	0.715277	-0.3252	-0.254668	-0.139094	0.887372	-0.151197	0.430611	0.154055	0.926995	-0.884514	0.480743	1.55513	-0.280999	0.0794163	0.307514	-0.742609	1.55513	0.876864	0.802404	0.715277	0.490203	0.307514	-0.131789	-0.884514	-0.774838	-0.131789	0.690236	-0.155539	0.336744	-0.774838
Pentose and glucuronate interconversions;ath00040	0.610091	0.610091	0.607334	0.115806	0.430093	0.101251	0.101251	0.878439	0.646221	0.646221	0.427336	1.42536	0.459153	0.404158	0.124428	0.245956	0.163289	0.878439	0.482331	1.15426	-0.320006	-0.232265	0.0478547	0.949128	0.607334	0.648992	0.224964	0.245956	-0.116831	0.603858	0.903588	-0.016709	0.763004	0.637598	-0.0522669	0.903588	0.29109	0.124428	1.15426	0.83997	0.637598	0.662329	-0.116831	0.18362	0.662329	1.4776	0.485808	0.427336	0.18362
Galactose metabolism;ath00052	-0.0317941	-0.0317941	0.805116	-0.37615	-0.193212	-0.261703	-0.261703	0.336524	-0.0361067	-0.0361067	0.643699	0.374348	-0.0449968	0.619849	-0.237852	-0.413142	0.166454	0.336524	-0.0211465	0.842941	-0.416304	-0.277654	0.119836	0.845445	0.805116	0.252798	-0.190708	-0.413142	-0.231036	-0.196436	0.133455	0.00503606	0.289906	-0.174404	-0.116236	0.133455	0.0360918	-0.237852	0.842941	0.660002	-0.174404	0.140271	-0.231036	0.024905	0.140271	0.546413	-0.200868	0.643699	0.024905
Fatty acid biosynthesis;ath00061	0.32918	0.32918	3.80836	0.23112	-0.0598578	0.606689	0.606689	0.905121	0.541524	0.541524	3.41932	0.27147	0.707631	3.60058	0.425437	0.953828	0.567736	0.905121	0.526379	3.17471	0.366008	0.0839492	0.0778918	3.53541	3.80836	0.159754	0.300843	0.953828	0.573793	1.05477	0.76706	0.178698	0.415277	0.347207	0.472988	0.76706	0.0588118	0.425437	3.17471	3.46569	0.347207	0.915417	0.573793	0.499652	0.915417	0.857706	0.176038	3.41932	0.499652
Glycine, serine and threonine metabolism;ath00260	0.97718	0.97718	0.675729	-0.175057	0.363649	0.327585	0.327585	0.434636	0.157036	0.157036	0.0621982	0.930102	0.107016	0.372911	0.0168731	0.309969	0.167315	0.434636	-0.203696	1.17119	-0.434636	-0.231797	0.0673355	0.202361	0.675729	0.327647	-0.605185	0.309969	-0.131817	0.0893996	0.558525	-0.446216	0.334656	-0.0348936	0.381734	0.558525	0.548216	0.0168731	1.17119	0.63249	-0.0348936	0.409835	-0.131817	0.253866	0.409835	0.362757	-0.0265789	0.0621982	0.253866
Monobactam biosynthesis;ath00261	-0.0206105	-0.0206105	0.0120671	-0.908223	-0.0887834	-0.668261	-0.668261	0.0476418	-0.651505	-0.651505	-0.0561058	0.557056	-0.512079	0.0236205	-0.747987	-0.932983	-0.648182	0.0476418	-0.591806	0.521481	-0.586644	-0.916978	-0.966962	0.0403766	0.0120671	-0.581775	-0.569888	-0.932983	-0.598198	-0.776801	-0.673422	-0.716354	-0.271139	-0.811741	-0.848805	-0.673422	-0.737957	-0.747987	0.521481	-0.297959	-0.811741	-0.523633	-0.598198	-0.126464	-0.523633	0.0540339	-0.588173	-0.0561058	-0.126464
Cysteine and methionine metabolism;ath00270	0.220372	0.220372	0.425463	-0.265484	0.0719108	-0.0260482	-0.0260482	0.302435	-0.163874	-0.163874	0.277002	0.320518	0.0808312	0.138859	0.112094	-0.0544229	-0.172438	0.302435	0.218974	0.443546	-0.232776	-0.341363	-0.567629	0.00103365	0.425463	0.0471156	-0.370602	-0.0544229	0.0538273	0.0524564	0.425702	-0.320899	-0.0927555	-0.541452	-0.192902	0.425702	-0.0597637	0.112094	0.443546	0.106151	-0.541452	0.367435	0.0538273	0.397392	0.367435	0.467581	-0.0890688	0.277002	0.397392
Valine, leucine and isoleucine biosynthesis;ath00290	0.032013	0.032013	0.0980651	-0.0552	0.282082	0.619913	0.619913	0.0371759	0.133705	0.133705	0.348134	0.416363	0.287821	0.438952	0.529096	0.711443	-0.13193	0.0371759	0.197004	0.477252	0.243782	-0.203667	-0.238493	-0.0472564	0.0980651	0.899101	-0.242426	0.711443	-0.0971048	0.379351	0.573135	0.118139	-0.0693864	-0.45059	-0.453736	0.573135	1.23119	0.529096	0.477252	0.13997	-0.45059	-0.0530654	-0.0971048	-0.490233	-0.0530654	0.331284	-0.161408	0.348134	-0.490233
Lysine degradation;ath00310	0.506605	0.506605	0.390991	-0.0256219	0.616309	0.112923	0.112923	1.10517	0.209377	0.209377	0.500695	1.28882	0.033255	-0.080245	0.693863	0.387598	0.374225	1.10517	0.614195	0.574637	-0.0385735	-0.0633568	-0.121794	0.0162093	0.390991	0.738397	0.0578808	0.387598	0.432662	0.30793	0.765691	0.483929	0.609154	-0.510107	-0.173061	0.765691	0.818064	0.693863	0.574637	-0.0672933	-0.510107	0.504491	0.432662	-0.365798	0.504491	1.28671	0.139292	0.500695	-0.365798
Tyrosine metabolism;ath00350	-0.389769	-0.389769	-0.643453	-0.482106	-0.394907	-0.283331	-0.283331	-0.208168	-0.36041	-0.36041	-0.648591	-0.113242	-0.201137	-0.275344	-0.656578	-0.025453	-0.289832	-0.208168	-0.574384	-0.548527	-0.121724	-0.570393	-0.370392	-0.352423	-0.643453	-0.170188	-0.198803	-0.025453	-0.489833	0.056741	-0.735991	-0.294969	-0.288728	-0.185938	-0.565255	-0.735991	-0.252382	-0.656578	-0.548527	-0.635726	-0.185938	-0.569246	-0.489833	-0.441789	-0.569246	-0.292719	0.0835307	-0.648591	-0.441789
Phenylalanine metabolism;ath00360	0.0138939	0.0138939	-0.307395	-0.827867	0.0381404	0.0961904	0.0961904	-0.202127	-0.0372524	-0.0372524	-0.283148	0.716955	0.126918	0.335917	-0.522875	-0.15897	-0.863567	-0.202127	-0.492147	0.611687	-0.23763	-0.798677	-0.781302	0.202474	-0.307395	-0.21656	-0.371073	-0.15897	-0.880942	-0.128242	-0.158327	-0.83932	-0.119862	-0.342245	-0.822923	-0.158327	-0.247288	-0.522875	0.611687	-0.25432	-0.342245	-0.516394	-0.880942	-0.555338	-0.516394	0.186667	-0.300593	-0.283148	-0.555338
Tryptophan metabolism;ath00380	0.302653	0.302653	0.419281	-0.178672	0.0927265	0.824214	0.824214	-0.341977	1.22538	1.22538	0.209355	0.210385	0.308059	0.486788	0.546781	0.473789	0.258298	-0.341977	0.0306251	0.971643	-0.392128	-0.329015	0.388918	0.887956	0.419281	0.202598	0.00903936	0.473789	-0.459635	-0.0423669	1.24697	0.0483716	-0.211357	0.499929	-0.119089	1.24697	0.718753	0.546781	0.971643	0.700244	0.499929	0.240551	-0.459635	0.285354	0.240551	0.148283	0.192967	0.209355	0.285354
Phenylalanine, tyrosine and tryptophan biosynthesis;ath00400	0.98893	0.98893	0.204722	-0.821676	0.902999	0.349812	0.349812	0.222307	0.309211	0.309211	0.118791	2.00399	-0.362406	0.438749	0.0298537	0.168952	-0.656473	0.222307	-0.682364	1.9864	-0.644651	-0.397133	-0.174927	0.398149	0.204722	-0.0387884	-0.685252	0.168952	-0.878678	-0.543266	0.312099	-0.742404	0.703853	-0.542318	-0.311202	0.312099	0.67343	0.0298537	1.9864	0.261725	-0.542318	-0.596433	-0.878678	-0.110648	-0.596433	0.418621	-0.418691	0.118791	-0.110648
Cyanoamino acid metabolism;ath00460	0.35891	0.35891	0.187586	-1.35088	-0.0291612	-0.364647	-0.364647	0.184754	-0.259498	-0.259498	-0.200485	1.15879	-0.611417	0.223917	-0.789049	-0.470758	-0.565014	0.184754	-1.03582	1.16162	-0.966862	-1.13238	-0.694202	0.329066	0.187586	-0.35125	-0.861712	-0.470758	-1.00319	-0.717528	-0.433605	-0.953085	0.0555656	-0.821327	-0.74431	-0.433605	-0.104481	-0.789049	1.16162	-0.1601	-0.821327	-0.647748	-1.00319	-0.374605	-0.647748	0.152127	-0.650706	-0.200485	-0.374605
Pyruvate metabolism;ath00620	0.46464	0.46464	0.318281	0.312247	0.588833	0.490739	0.490739	-0.0308785	0.711231	0.711231	0.442475	0.661946	0.395978	0.678042	0.255171	0.695668	-0.554819	-0.0308785	0.16041	1.01111	0.255769	0.127219	-0.323608	0.898535	0.318281	0.782179	0.476262	0.695668	-0.103991	0.600907	0.395379	-0.430625	0.200332	0.768307	0.00302578	0.395379	0.87694	0.255171	1.01111	0.734519	0.768307	0.0362167	-0.103991	0.0471671	0.0362167	0.233523	0.207802	0.442475	0.0471671
Glyoxylate and dicarboxylate metabolism;ath00630	-0.667654	-0.667654	-0.93489	-1.20768	-0.994337	-1.27768	-1.27768	-0.636693	-1.01968	-1.01968	-1.26157	-0.292587	-0.965185	-0.875219	-1.66403	-1.1469	-1.17615	-0.636693	-1.35154	-0.590784	-1.27877	-1.34018	-1.17789	-0.617225	-0.93489	-1.07272	-1.02078	-1.1469	-1.33844	-0.834409	-1.35044	-1.50284	-0.638428	-0.563331	-1.0135	-1.35044	-1.38521	-1.66403	-0.590784	-0.804126	-0.563331	-1.02486	-1.33844	-0.820799	-1.02486	-0.649789	-0.85135	-1.26157	-0.820799
Propanoate metabolism;ath00640	-0.785301	-0.785301	-1.08635	-0.842874	-0.799456	-0.443364	-0.443364	-0.366243	-0.368441	-0.368441	-1.1005	-0.494316	-0.832161	-1.1144	-0.429463	-0.265676	-0.695754	-0.366243	-0.81826	-1.21442	-0.69944	-0.714307	-0.738677	-1.03948	-1.08635	-0.793837	-0.624517	-0.265676	-0.671384	-0.654474	-0.562185	-0.709909	-0.409167	-0.781852	-0.700152	-0.562185	-0.40504	-0.429463	-1.21442	-1.25784	-0.781852	-0.804105	-0.671384	-0.907684	-0.804105	-0.51312	-0.328582	-1.1005	-0.907684
Butanoate metabolism;ath00650	-0.20069	-0.20069	-0.746846	-0.314808	-0.037357	-0.378248	-0.378248	-0.173002	0.240369	0.240369	-0.583513	0.119185	-0.729545	-0.854659	-0.107101	-0.0888645	-0.435706	-0.173002	-0.458398	-0.454659	-0.437357	-0.0735782	-0.17974	-0.236043	-0.746846	-0.342107	0.18126	-0.0888645	-0.329544	-0.440161	-0.399289	-0.272372	0.0829637	0.0326628	-0.236912	-0.399289	0.00918939	-0.107101	-0.454659	-0.73211	0.0326628	-0.621731	-0.329544	-0.573315	-0.621731	-0.301856	0.042779	-0.583513	-0.573315
C5-Branched dibasic acid metabolism;ath00660	-1.92322	-1.92322	-2.33873	-1.98549	-2.01055	-2.05436	-2.05436	-1.35537	-2.31337	-2.31337	-2.42606	-1.29289	-2.16446	-2.46292	-2.0175	-2.01688	-2.02018	-1.35537	-2.1276	-2.27624	-2.19724	-1.96717	-1.91431	-2.72193	-2.33873	-2.024	-2.45624	-2.01688	-2.07304	-2.12698	-1.98472	-2.10752	-1.2495	-2.28136	-1.87983	-1.98472	-1.91391	-2.0175	-2.27624	-2.25118	-2.28136	-2.04026	-2.07304	-1.94689	-2.04026	-1.40993	-1.92093	-2.42606	-1.94689
Nicotinate and nicotinamide metabolism;ath00760	-0.259556	-0.259556	-0.37239	-0.509119	-0.493507	-0.267884	-0.267884	-0.394921	-0.23545	-0.23545	-0.606341	-0.149704	-0.0382228	0.0455647	-0.91979	-0.416438	-0.637036	-0.394921	-0.690129	-0.127173	-0.32077	-0.363944	-0.262255	0.0779988	-0.37239	-0.824443	-0.288336	-0.416438	-0.738725	-0.186777	-0.637243	-0.870987	-0.0201405	0.175221	-0.129992	-0.637243	-1.0541	-0.91979	-0.127173	-0.142784	0.175221	-0.456177	-0.738725	-0.404499	-0.456177	-0.346325	0.00761767	-0.606341	-0.404499
Pantothenate and CoA biosynthesis;ath00770	-0.989433	-0.989433	-0.796296	-0.586861	-0.491774	-0.0885418	-0.0885418	-0.609482	-0.0906426	-0.0906426	-0.298638	-0.403788	-0.652488	-0.300998	-0.0861815	-0.00885256	-0.0936622	-0.609482	-0.650128	-0.590602	-0.202171	-0.442665	0.161142	-0.303099	-0.796296	0.081001	-0.204272	-0.00885256	-0.697469	-0.572799	-0.536499	0.403996	-0.354678	-0.591322	-0.940323	-0.536499	0.644947	-0.0861815	-0.590602	-0.685688	-0.591322	-1.14779	-0.697469	-0.862574	-1.14779	-0.562141	-0.221517	-0.298638	-0.862574
Phenylpropanoid biosynthesis;ath00940	0.213099	0.213099	-0.214402	-0.803246	0.34981	-0.116023	-0.116023	-0.0781757	-0.296021	-0.296021	-0.0776918	1.2473	-0.0264725	0.249473	-0.443187	-0.422686	-0.970307	-0.0781757	-0.353637	1.11108	-0.511793	-0.781989	-0.776627	0.0694742	-0.214402	0.0136609	-0.691792	-0.422686	-0.975668	-0.333136	0.0421333	-0.833596	0.115504	-0.65608	-0.918699	0.0421333	-0.0758892	-0.443187	1.11108	-0.0419796	-0.65608	-0.490348	-0.975668	-0.541934	-0.490348	0.543855	-0.60796	-0.0776918	-0.541934
Tropane, piperidine and pyridine alkaloid biosynthesis;ath00960	0.782044	0.782044	0.512729	-0.84699	0.466928	-0.319609	-0.319609	0.765298	-0.0274208	-0.0274208	0.197613	1.39234	-0.460066	-0.0466077	-0.0753876	-0.457544	-0.106139	0.765298	-0.215845	1.13977	-0.719446	-0.482705	-0.428735	0.24558	0.512729	0.228059	-0.427258	-0.457544	-0.16011	-0.598002	0.183992	-0.421254	0.442702	-0.799023	-0.16759	0.183992	0.368517	-0.0753876	1.13977	-0.174152	-0.799023	0.0992701	-0.16011	-0.390108	0.0992701	0.709562	-0.281782	0.197613	-0.390108
Glucosinolate biosynthesis;ath00966	0.98893	0.98893	0.204722	-0.821676	0.902999	0.349812	0.349812	0.222307	0.309211	0.309211	0.118791	2.00399	-0.362406	0.438749	0.0298537	0.168952	-0.656473	0.222307	-0.682364	1.9864	-0.644651	-0.397133	-0.174927	0.398149	0.204722	-0.0387884	-0.685252	0.168952	-0.878678	-0.543266	0.312099	-0.742404	0.703853	-0.542318	-0.311202	0.312099	0.67343	0.0298537	1.9864	0.261725	-0.542318	-0.596433	-0.878678	-0.110648	-0.596433	0.418621	-0.418691	0.118791	-0.110648
Biosynthesis of unsaturated fatty acids;ath01040	0.249371	0.249371	3.61343	0.245828	-0.0851176	0.770955	0.770955	0.842626	0.631748	0.631748	3.27894	0.166972	0.773285	3.55142	0.498468	1.23138	0.505099	0.842626	0.500798	2.93777	0.528536	0.0951365	0.00969872	3.41222	3.61343	0.044854	0.389329	1.23138	0.590537	1.23371	0.743217	0.170611	0.347226	0.379108	0.429625	0.743217	0.0425239	0.498468	2.93777	3.26872	0.379108	0.835286	0.590537	0.450256	0.835286	0.752887	0.159379	3.27894	0.450256
[truncated: 95 more columns]
