# Supplementary material for: Metabolome-based prediction of yield heterosis contributes to the breeding of elite rice
Source: Life Sci Alliance. 2019 Dec 13;3(1):e201900551. doi: 10.26508/lsa.201900551 (PMC6918511; doi:10.26508/lsa.201900551)
Supplement: Supplementary file 17 [file LSA-2019-00551_TableS17.xls]

## Sheet: Sheet1
Table S17 Independent-samples t-test to six enriched metabolic pathways for high- and low-BPH-YPP hybrids from Pop2012.
Independent samples t-test	Levene's Test for Equality of Variances	F	Sig.	t	df	Sig. (2-tailed)	Mean Difference	Std. Error Difference	95% Confidence Interval of the Difference
									Lower	Upper
Citrate cycle (TCA cycle);ath00020	Equal variances assumed	0.214599	0.643895	-5.96844	142	1.82292e-08	-0.355956	0.0596397	-0.473852	-0.23806
	Equal variances not assumed	-	-	-5.96844	141.956	1.82392e-08	-0.355956	0.0596397	-0.473853	-0.238059
Galactose metabolism;ath00052	Equal variances assumed	6.62639	0.0110718	4.34986	142	2.58523e-05	0.255592	0.0587587	0.139437	0.371747
	Equal variances not assumed	-	-	4.34986	131.581	2.70822e-05	0.255592	0.0587587	0.139358	0.371826
Cysteine and methionine metabolism;ath00270	Equal variances assumed	3.27972	0.0722546	3.44332	142	0.000755448	0.189353	0.0549914	0.0806451	0.29806
	Equal variances not assumed	-	-	3.44332	138.045	0.000761084	0.189353	0.0549914	0.0806183	0.298087
Glyoxylate and dicarboxylate metabolism;ath00630	Equal variances assumed	2.73196	0.100568	-3.21372	142	0.00162177	-0.150074	0.0466978	-0.242386	-0.0577611
	Equal variances not assumed	-	-	-3.21372	139.558	0.00162757	-0.150074	0.0466978	-0.2424	-0.0577472
Carbon fixation in photosynthetic organisms	Equal variances assumed	0.058158	0.809779	-3.82846	142	0.00019276	-0.163343	0.0426654	-0.247684	-0.0790014
	Equal variances not assumed	-	-	-3.82846	141.705	0.000192911	-0.163343	0.0426654	-0.247686	-0.0789999
Nicotinate and nicotinamide metabolism;ath00760	Equal variances assumed	1.05507	0.30609	-3.01055	142	0.00308724	-0.174378	0.0579225	-0.28888	-0.0598766
	Equal variances not assumed	-	-	-3.01055	141.461	0.00308915	-0.174378	0.0579225	-0.288884	-0.0598728
