# Supplementary material for: Metabolome-based prediction of yield heterosis contributes to the breeding of elite rice
Source: Life Sci Alliance. 2019 Dec 13;3(1):e201900551. doi: 10.26508/lsa.201900551 (PMC6918511; doi:10.26508/lsa.201900551)
Supplement: Supplementary file 18 [file LSA-2019-00551_TableS18.xls]

## Sheet: Quantitative.pathway.metabolite
Table S18 Metabolic levels of annotated metabolites through MetDNA.
Compound name	ID	p	W1383.110080	Sample110080.W1383	C418.W1383	W1392.Qianlijing	Qianlijing.110080	JR2.610234	Sample610234.JR2	Wuyunjing8.W1383	YB.JR2	JR2.YB	C418.Qianlijing	Sample110080.Wuyunjing8	R4115.610234	C418.610234	Qianlijing.JR2	JR2.Mianhui725	W1383.Balilla	W1383.Wuyunjing8	Qianlijing.R4115	C418.110080	Qianlijing.610234	W1394.Qianlijing	W1394.Balilla	C418.YB	W1383.C418	R4115.9311K	Qianlijing.YB	Mianhui725.JR2	W1383.Qianlijing	R4115.Mianhui725	JR2.R4115	Qianlijing.Balilla	Wuyunjing8.W1394	W1392.YB	W1383.W1394	R4115.JR2	JR2.9311K	JR2.Qianlijing	Sample110080.C418	W1392.C418	YB.W1392	R4115.W1383	Qianlijing.W1383	W1390.W1383	W1383.R4115	R4115.Wuyunjing8	Liaoxing1.YB
Succinate	C00042	0.0214245	-0.583723	-0.583723	-0.586373	-0.90173	-0.896868	0.732829	0.732829	-0.573983	0.739055	0.739055	-0.899518	-0.874088	0.587089	0.595248	-0.761937	0.632179	-0.543349	-0.573983	-0.907677	-0.886478	0.584859	-0.848741	-0.795327	0.601474	-0.586373	-0.907223	0.591085	0.632179	-0.596762	0.486439	-0.759707	-0.856493	-0.825961	0.599262	-0.535596	-0.759707	-0.761483	-0.761937	-0.886478	-0.891341	0.599262	-0.594532	-0.596762	-0.595552	-0.594532	-0.884897	0.621507
(S)-Malate	C00149	0.00201891	0.719159	0.719159	-0.79392	1.13411	0.879972	-1.66306	-1.66306	0.690337	-0.628817	-0.628817	-0.633106	2.03065	-0.75661	-1.39852	-0.897648	-0.963713	-0.586131	0.690337	0.0088062	0.546389	-1.06494	0.241698	0.115904	-0.364276	-0.79392	-0.284426	-0.030693	-0.963713	-0.460337	-0.0572594	-0.589318	-0.425318	1.39237	1.40294	0.0808847	-0.589318	-1.19088	-0.897648	0.546389	0.80053	1.40294	-0.152007	-0.460337	0.431527	-0.152007	1.15948	0.0855285
cis-Aconitate	C00417	0.0074737	-3.06427	-3.06427	-3.58424	-3.38243	-3.09925	-3.39374	-3.39374	-2.88753	-3.73661	-3.73661	-3.61923	-2.35065	-3.37941	-3.35589	-3.65708	-3.6431	-3.44322	-2.88753	-3.64275	-3.04736	-3.40778	-3.02498	-2.83206	-3.69875	-3.58424	-3.13106	-3.75065	-3.6431	-3.63614	-3.62876	-3.6287	-3.4782	-2.27637	-3.46196	-2.98999	-3.6287	-3.1454	-3.65708	-3.04736	-3.33054	-3.46196	-3.60776	-3.63614	-3.21164	-3.60776	-2.89414	-3.46101
D-Ribose	C00121	0.00836528	-0.931546	-0.931546	0.282659	-0.17768	-0.473064	1.37632	1.37632	0.42142	2.44386	2.44386	0.741141	0.512797	0.472552	1.01948	1.09798	1.64101	-0.805901	0.42142	0.194209	0.374035	0.172384	-0.128058	-0.369519	2.08702	0.282659	0.312861	1.23992	1.64101	-0.564441	0.737241	1.39815	-0.347419	0.857803	1.1682	-0.58654	1.39815	1.21663	1.09798	0.374035	0.66942	1.1682	-0.264273	-0.564441	-0.388663	-0.264273	1.18007	0.762507
2-Dehydro-3-deoxy-D-gluconate	C00204	0.00012834	0.80661	0.80661	0.361795	0.190167	1.26956	0.335671	0.335671	-0.115577	0.780742	0.780742	0.824742	1.77112	0.200554	0.330123	0.830291	0.843537	-0.652634	-0.115577	0.695173	2.24849	-0.648809	-0.0797678	-0.115265	0.775194	0.361795	0.795837	-0.203738	0.843537	-0.617136	0.70842	1.67965	-0.189687	0.421791	0.140618	-0.542715	1.67965	0.930954	0.830291	2.24849	1.1691	0.140618	0.232226	-0.617136	-0.224878	0.232226	1.19673	-0.0766113
D-Gluconic acid	C00257	0.0101454	-1.39301	-1.39301	-1.09804	-0.74183	-0.850615	0.909339	0.909339	-1.95713	0.834494	0.834494	-0.555652	-1.33578	0.60947	-0.125254	0.47894	0.296436	-0.848284	-1.95713	0.179072	-0.476694	-0.499174	-0.556179	0.0675035	-0.200099	-1.09804	0.183137	-0.57402	0.296436	-1.47197	-0.00343257	1.58759	-0.305891	-1.04135	-0.386276	-1.09857	1.58759	0.483005	0.47894	-0.476694	-0.367909	-0.386276	-0.363321	-1.47197	-1.71097	-0.363321	-0.306095	-1.15251
Glycerol	C00116	0.001823	0.803716	0.803716	2.02281	-0.551811	-0.633076	0.838869	0.838869	2.01934	1.5597	1.5597	0.586021	0.847462	2.00792	1.40926	0.0156311	0.107523	1.50733	2.01934	1.18468	0.850937	-0.074754	-0.386116	0.582408	2.13009	2.02281	1.57693	0.646081	0.107523	0.538801	1.27657	2.0983	0.0705332	1.09442	0.992262	1.05068	2.0983	0.407884	0.0156311	0.850937	0.932202	0.992262	2.62147	0.538801	1.30628	2.62147	2.66522	0.866939
2-Dehydro-3-deoxy-D-xylonate	C03826	0.000246047	0.0234265	0.0234265	-0.317069	0.6347	-0.185668	-1.10521	-1.10521	1.72557	-0.536306	-0.536306	-0.526163	1.31175	-0.572413	-0.452872	-1.1785	-0.810775	0.451099	1.72557	-0.645704	-0.730886	0.0923464	-0.383408	-0.160459	0.11603	-0.317069	-0.572638	0.661249	-0.810775	0.22815	-0.277979	-1.84326	0.242005	1.11401	1.27689	-0.174314	-1.84326	-1.10543	-1.1785	-0.730886	0.0894813	1.27689	-0.43661	0.22815	-0.122043	-0.43661	0.851716	1.22952
2-Dehydro-3-deoxy-L-galactonate	C20680	0.00012834	0.80661	0.80661	0.361795	0.190167	1.26956	0.335671	0.335671	-0.115577	0.780742	0.780742	0.824742	1.77112	0.200554	0.330123	0.830291	0.843537	-0.652634	-0.115577	0.695173	2.24849	-0.648809	-0.0797678	-0.115265	0.775194	0.361795	0.795837	-0.203738	0.843537	-0.617136	0.70842	1.67965	-0.189687	0.421791	0.140618	-0.542715	1.67965	0.930954	0.830291	2.24849	1.1691	0.140618	0.232226	-0.617136	-0.224878	0.232226	1.19673	-0.0766113
D-Sorbitol	C00794	0.015059	-0.699055	-0.699055	2.13641	-0.294473	-0.200621	-0.80224	-0.80224	-0.251971	-1.18523	-1.18523	2.63485	-0.387414	-0.736651	2.27856	-0.445955	-1.22873	-0.526179	-0.251971	-0.380366	2.00097	0.0769705	-0.321721	-0.782722	1.89558	2.13641	-0.90187	-0.306015	-1.22873	-0.0651787	-1.16314	-1.25958	-0.0277451	-0.508514	-1.03374	-0.820156	-1.25958	-0.967459	-0.445955	2.00097	1.90712	-1.03374	-0.8788	-0.0651787	-0.691008	-0.8788	-0.567159	-1.10831
2-Dehydro-3-deoxy-D-galactonate	C01216	0.00012834	0.80661	0.80661	0.361795	0.190167	1.26956	0.335671	0.335671	-0.115577	0.780742	0.780742	0.824742	1.77112	0.200554	0.330123	0.830291	0.843537	-0.652634	-0.115577	0.695173	2.24849	-0.648809	-0.0797678	-0.115265	0.775194	0.361795	0.795837	-0.203738	0.843537	-0.617136	0.70842	1.67965	-0.189687	0.421791	0.140618	-0.542715	1.67965	0.930954	0.830291	2.24849	1.1691	0.140618	0.232226	-0.617136	-0.224878	0.232226	1.19673	-0.0766113
3-beta-D-Galactosyl-sn-glycerol	C05401	2.80514e-05	-1.03845	-1.03845	-1.30055	-0.848483	-1.20871	-1.41911	-1.41911	-0.305695	-1.29965	-1.29965	-1.47081	-0.733772	-1.65181	-1.53855	-1.35138	-1.3749	0.337302	-0.305695	-1.58407	-1.72863	-1.01862	-0.32301	0.794922	-1.41908	-1.30055	-0.459708	-0.899159	-1.3749	-0.78063	-1.60759	-1.98456	0.167043	0.151925	-0.796754	-0.152751	-1.98456	-0.227012	-1.35138	-1.72863	-1.36841	-0.796754	-1.41381	-0.78063	-0.290772	-1.41381	-1.10914	-0.485491
Hexadecanoic acid	C00249	0.000634703	0.581586	0.581586	3.70661	0.359358	0.0598171	0.599193	0.599193	1.46773	0.439545	0.439545	3.18484	0.637425	0.702642	3.27629	0.507744	0.996428	1.11102	1.46773	0.611193	2.87631	0.459797	0.22126	0.442165	3.11664	3.70661	0.0587307	0.300149	0.996428	0.890118	1.09988	0.750589	0.589253	0.798868	0.291158	0.743029	0.750589	-0.0447184	0.507744	2.87631	3.17585	0.291158	1.13296	0.890118	0.720131	1.13296	1.1888	0.141001
(9Z)-Octadecenoic acid	C00712	0.000134781	0.607307	0.607307	3.54323	0.547449	-0.0165321	1.38736	1.38736	1.28739	1.36331	1.36331	2.91939	0.341635	0.998172	3.34333	0.963417	1.99888	0.711715	1.28739	0.574225	2.59747	0.729327	0.281322	0.0638173	3.31928	3.54323	0.0465855	0.705275	1.99888	0.929219	1.60969	1.23226	0.0878762	0.639489	0.947343	0.905161	1.23226	0.435778	0.963417	2.59747	3.16145	0.947343	1.19806	0.929219	0.965272	1.19806	0.932392	0.529524
(9Z)-Hexadecenoic acid	C08362	0.00208862	-0.201352	-0.201352	4.17525	-0.213447	-0.222859	-0.166489	-0.166489	-0.0397495	-0.178283	-0.178283	4.15374	-0.164651	0.42208	4.1821	-0.194851	-0.133826	-0.11953	-0.0397495	0.393718	4.05035	-0.0911017	-0.250734	-0.272307	4.17031	4.17525	0.373945	-0.102896	-0.133826	-0.0979571	0.454743	0.318331	-0.141037	-0.192527	-0.196879	-0.229227	0.318331	-0.214624	-0.194851	4.05035	4.05976	-0.196879	0.415225	-0.0979571	-0.186446	0.415225	0.451925	-0.142411
L-Serine	C00065	0.000233815	0.258213	0.258213	1.22498	-1.68067	-0.861205	-0.786731	-0.786731	0.224408	-0.452359	-0.452359	0.105559	0.023738	-0.311812	0.658285	-1.33946	-0.61297	-0.13192	0.224408	-0.864538	1.02431	-1.22723	-1.72869	-1.20008	0.992657	1.22498	0.031836	-0.892856	-0.61297	-0.660535	-0.138051	-0.424042	-1.25134	-0.843751	-0.793569	-0.609276	-0.424042	-0.443083	-1.33946	1.02431	0.204846	-0.793569	0.25488	-0.660535	0.0924676	0.25488	0.0204048	-0.651429
L-Tryptophan	C00078	0.0144943	2.14828	2.14828	1.27639	-0.0930584	1.93528	1.35665	1.35665	0.337069	1.25377	1.25377	1.06339	2.55934	0.43522	1.30278	1.11725	1.30616	-0.406298	0.337069	0.195825	3.49866	-0.260597	0.47705	0.357745	1.1999	1.27639	0.969221	-0.363476	1.30616	-0.286993	0.384734	1.81307	-0.619297	1.10111	0.0434577	0.690049	1.81307	1.89065	1.11725	3.49866	1.47032	0.0434577	0.408824	-0.286993	0.88434	0.408824	0.819886	0.0446162
2-Oxobutanoate	C00109	0.00537719	-0.135915	-0.135915	-0.472931	0.329224	-0.166107	0.600406	0.600406	0.824045	0.15287	0.15287	-0.503123	0.421686	0.210351	-0.798734	0.896017	1.00675	0.412844	0.824045	0.505962	-0.87529	-0.0895508	0.0683229	0.244915	-1.24627	-0.472931	0.276855	-0.537086	1.00675	0.236252	0.616698	1.19592	0.382653	0.656116	-0.413922	0.0985145	1.19592	0.66691	0.896017	-0.87529	-0.379959	-0.413922	0.536154	0.236252	0.0748781	0.536154	1.09376	0.567888
D-Serine	C00740	0.0468559	1.85249	1.85249	0.49198	0.752059	0.740653	-0.267702	-0.267702	0.477716	-0.309101	-0.309101	-0.619861	0.915542	-0.422767	-0.456643	-0.430919	-0.330785	0.520731	0.477716	-0.585985	0.929807	-0.645797	0.529526	0.747431	-0.498043	0.49198	-0.438753	-0.687196	-0.330785	0.302826	-0.48585	-0.207889	-0.591109	0.704415	0.873877	1.64137	-0.207889	-0.283688	-0.430919	0.929807	0.941212	0.873877	0.525856	0.302826	0.395365	0.525856	-0.411095	0.526347
L-2,4-Diaminobutanoate	C03283	0.0490853	0.76283	0.76283	0.858233	-0.182841	0.169625	0.735308	0.735308	0.309943	0.140003	0.140003	0.265028	0.730203	0.624089	1.15886	-0.158527	0.180687	0.441218	0.309943	-0.269745	1.27849	0.0499938	-0.505188	0.186666	0.563557	0.858233	0.799076	-0.545311	0.180687	-0.250635	0.0694683	0.415569	-0.151987	0.0553904	0.115689	0.0880173	0.415569	0.910294	-0.158527	1.27849	0.926027	0.115689	0.32346	-0.250635	-0.177718	0.32346	0.290833	-0.620316
S-Adenosyl-L-methionine	C00019	0.000637428	0.538817	0.538817	0.524342	0.554991	1.24304	0.108181	0.108181	-0.141148	-0.192132	-0.192132	1.22857	0.516131	0.343955	0.557027	0.779724	-0.557051	-0.798239	-0.141148	1.0155	1.18162	0.61845	0.636282	-0.747722	0.256714	0.524342	-0.167344	0.318137	-0.557051	0.585765	-0.321277	0.505228	-0.0940113	-0.0906311	-0.416865	-0.0679458	0.505228	-0.403118	0.779724	1.18162	0.493568	-0.416865	0.31127	0.585765	1.02483	0.31127	0.288585	-0.183665
L-Tyrosine	C00082	0.041105	-0.858862	-0.858862	-1.71312	-1.59899	-0.64819	-1.32623	-1.32623	0.0596654	-1.31002	-1.31002	-1.50245	1.1313	-1.56838	-1.14445	-1.68423	-1.62893	-1.01439	0.0596654	-1.92638	-0.641485	-1.15115	-1.65852	-0.953085	-1.12824	-1.71312	-1.60982	-1.13495	-1.62893	-1.71982	-1.87108	-2.10145	-0.803713	0.120966	-1.22479	-1.86919	-2.10145	-1.36767	-1.68423	-0.641485	-1.59229	-1.22479	-2.13705	-1.71982	-1.49669	-2.13705	-0.146888	-0.929425
alpha-Isopropylmalate	C02504	0.000124977	0.861562	0.861562	1.32671	0.508301	1.18611	1.44659	1.44659	-0.119934	1.36734	1.36734	1.65126	0.745613	0.876715	1.75772	1.34013	1.5571	-0.544897	-0.119934	0.770255	2.19226	0.751579	0.557959	-0.307504	1.67847	1.32671	2.16018	0.672328	1.5571	0.320567	0.987225	1.46527	-0.220345	0.117459	0.53551	0.233407	1.46527	2.73006	1.34013	2.19226	1.51444	0.53551	0.445703	0.320567	0.176347	0.445703	0.329755	0.0620865
(S)-2-Aceto-2-hydroxybutanoate	C06006	0.012105	-0.629607	-0.629607	-0.559582	-1.00313	-0.173761	-0.18726	-0.18726	-0.592583	-1.1191	-1.1191	-0.103736	0.0817886	-0.223603	0.357868	-0.648865	-0.429526	-0.263738	-0.592583	-0.685207	0.114789	0.0693172	-1.23728	-0.652889	-0.57397	-0.559582	0.260267	-0.86252	-0.429526	-0.848133	-0.465868	-0.941784	0.192108	-0.981734	-1.47336	-1.69313	-0.941784	0.296609	-0.648865	0.114789	-0.714575	-1.47336	-1.14105	-0.848133	-1.72192	-1.14105	-0.429657	-1.1142
Acetoacetate	C00164	0.00537719	-0.135915	-0.135915	-0.472931	0.329224	-0.166107	0.600406	0.600406	0.824045	0.15287	0.15287	-0.503123	0.421686	0.210351	-0.798734	0.896017	1.00675	0.412844	0.824045	0.505962	-0.87529	-0.0895508	0.0683229	0.244915	-1.24627	-0.472931	0.276855	-0.537086	1.00675	0.236252	0.616698	1.19592	0.382653	0.656116	-0.413922	0.0985145	1.19592	0.66691	0.896017	-0.87529	-0.379959	-0.413922	0.536154	0.236252	0.0748781	0.536154	1.09376	0.567888
6-Amino-2-oxohexanoate	C03239	0.0154651	0.523106	0.523106	0.457573	-0.482122	0.539298	-0.309736	-0.309736	1.13321	0.0386343	0.0386343	0.473765	1.47251	-0.285219	-0.0372672	0.201297	-0.482297	0.304219	1.13321	0.225813	0.796879	-0.294848	-0.335069	-0.230843	0.311103	0.457573	0.783098	0.0535221	-0.482297	0.199993	-0.457781	0.210925	0.320411	0.598147	-0.644784	-0.351261	0.210925	0.758582	0.201297	0.796879	-0.224541	-0.644784	0.209621	0.199993	-0.632314	0.209621	1.15903	0.195487
5-Oxopentanoate	C03273	0.000484047	1.09962	1.09962	1.05517	0.989032	1.62976	0.893415	0.893415	1.30219	0.778112	0.778112	1.5853	1.60487	0.811582	0.509311	1.96941	2.37813	0.54562	1.30219	1.88757	1.35784	0.781227	0.620101	-0.161359	0.394008	1.05517	1.06583	0.665924	2.37813	1.32708	2.2963	1.99976	1.07576	0.595212	-0.202261	0.089965	1.99976	1.14767	1.96941	1.35784	0.717116	-0.202261	1.35744	1.32708	-0.00692539	1.35744	1.86268	-0.45789
(S)-5-Amino-3-oxohexanoic acid	C03656	0.0154651	0.523106	0.523106	0.457573	-0.482122	0.539298	-0.309736	-0.309736	1.13321	0.0386343	0.0386343	0.473765	1.47251	-0.285219	-0.0372672	0.201297	-0.482297	0.304219	1.13321	0.225813	0.796879	-0.294848	-0.335069	-0.230843	0.311103	0.457573	0.783098	0.0535221	-0.482297	0.199993	-0.457781	0.210925	0.320411	0.598147	-0.644784	-0.351261	0.210925	0.758582	0.201297	0.796879	-0.224541	-0.644784	0.209621	0.199993	-0.632314	0.209621	1.15903	0.195487
L-2-Aminoadipate 6-semialdehyde	C04076	0.0154651	0.523106	0.523106	0.457573	-0.482122	0.539298	-0.309736	-0.309736	1.13321	0.0386343	0.0386343	0.473765	1.47251	-0.285219	-0.0372672	0.201297	-0.482297	0.304219	1.13321	0.225813	0.796879	-0.294848	-0.335069	-0.230843	0.311103	0.457573	0.783098	0.0535221	-0.482297	0.199993	-0.457781	0.210925	0.320411	0.598147	-0.644784	-0.351261	0.210925	0.758582	0.201297	0.796879	-0.224541	-0.644784	0.209621	0.199993	-0.632314	0.209621	1.15903	0.195487
Hydroquinone	C00530	0.0492937	0.0194242	0.0194242	0.19861	0.243077	0.131536	-1.14033	-1.14033	-1.1424	-1.02354	-1.02354	0.310723	-1.13186	-0.0336074	0.24656	-1.07616	-0.111816	-0.0144361	-1.1424	0.0305553	0.209146	0.16895	0.157367	0.0219299	0.363343	0.19861	1.55943	0.285733	-0.111816	0.121001	0.994903	-1.27872	0.0976761	-1.10603	0.295697	0.0452545	-1.27872	0.452716	-1.07616	0.209146	0.320687	0.295697	-0.081557	0.121001	0.250209	-0.081557	-1.23284	0.0741528
L-Phenylalanine	C00079	0.0087053	1.67738	1.67738	1.0509	-0.772974	1.42191	1.01902	1.01902	0.270188	0.983888	0.983888	0.795432	2.32132	0.0459411	1.15792	0.656538	0.829623	-0.548736	0.270188	-0.316542	3.10203	-0.522202	-0.0099259	0.0705578	1.12278	1.0509	0.524231	-0.557335	0.829623	-0.62922	-0.143456	1.22468	-0.804202	0.889482	-0.445624	0.24554	1.22468	1.49731	0.656538	3.10203	0.907143	-0.445624	-0.0610763	-0.62922	0.280408	-0.0610763	0.582865	-0.371263
trans-Cinnamate	C00423	0.00811977	-0.179217	-0.179217	0.019014	-0.0377694	0.275708	-0.0408562	-0.0408562	-0.56438	-0.56193	-0.56193	0.473939	0.28929	1.44302	0.734954	-0.301872	-0.468753	-1.3478	-0.56438	1.18201	0.872684	0.137978	-0.677518	-1.44735	0.21388	0.019014	1.12657	-0.383096	-0.468753	-0.577963	1.01512	1.00317	-0.892873	-0.663936	-0.297828	-1.13244	1.00317	-0.357309	-0.301872	0.872684	0.559207	-0.297828	0.727081	-0.577963	-0.409518	0.727081	1.19559	-0.523192
L-Kynurenine	C00328	1.97826e-05	-0.0881231	-0.0881231	1.06187	-0.631032	-0.683416	0.719737	0.719737	-0.111427	1.62443	1.62443	0.466577	-0.77644	1.39365	1.08273	0.103588	-0.42239	0.946399	-0.111427	0.777504	0.396857	0.00245365	-0.695467	0.269334	1.98742	1.06187	0.229899	0.907148	-0.42239	-0.0184025	0.251526	1.49479	0.351106	-0.788492	0.889811	-0.100175	1.49479	-0.444018	0.103588	0.396857	0.449241	0.889811	1.3728	-0.0184025	-0.0212493	1.3728	0.68448	1.01851
3-Methyldioxyindole	C05834	0.0128113	-1.15219	-1.15219	-1.08041	0.188074	-0.973682	0.39626	0.39626	-1.25157	0.797946	0.797946	-0.901902	-1.15174	-0.904696	-0.925144	0.419503	0.537596	0.234792	-1.25157	-0.881454	-0.980586	-0.91824	-0.768628	0.539674	-0.523458	-1.08041	-0.591326	-0.516554	0.537596	-1.07351	-0.76336	0.433046	0.413305	-0.946691	0.566517	-0.947141	0.433046	0.70963	0.419503	-0.980586	0.18117	0.566517	-1.05997	-1.07351	-0.00702784	-1.05997	-1.05952	-0.484225
2-Propylmalate	C05994	0.000124977	0.861562	0.861562	1.32671	0.508301	1.18611	1.44659	1.44659	-0.119934	1.36734	1.36734	1.65126	0.745613	0.876715	1.75772	1.34013	1.5571	-0.544897	-0.119934	0.770255	2.19226	0.751579	0.557959	-0.307504	1.67847	1.32671	2.16018	0.672328	1.5571	0.320567	0.987225	1.46527	-0.220345	0.117459	0.53551	0.233407	1.46527	2.73006	1.34013	2.19226	1.51444	0.53551	0.445703	0.320567	0.176347	0.445703	0.329755	0.0620865
Propanoyl phosphate	C02876	0.0206634	-2.56947	-2.56947	-2.959	-2.90327	-2.76631	-3.36975	-3.36975	-2.00262	-3.35637	-3.35637	-3.15584	-1.9497	-3.32432	-3.23415	-3.29144	-3.41429	-3.03016	-2.00262	-3.24601	-2.90609	-3.09438	-2.94485	-3.15579	-3.22077	-2.959	-3.2178	-3.081	-3.41429	-2.81922	-3.36886	-3.52138	-3.22701	-2.12825	-2.96819	-2.74801	-3.52138	-3.26324	-3.29144	-2.90609	-3.04304	-2.96819	-3.04917	-2.81922	-2.70391	-3.04917	-2.4294	-2.86968
2-Hydroxybutanoic acid	C05984	0.00315258	-0.501486	-0.501486	-0.940504	-1.06782	-0.0018912	-0.780705	-0.780705	-0.902705	0.469369	0.469369	-0.440909	-0.49116	-1.84428	-1.33564	0.114031	-0.559771	-0.730946	-0.902705	-0.949541	-0.528958	-0.808577	0.0854143	-0.232095	-0.0855707	-0.940504	-0.397872	0.441496	-0.559771	-0.413437	-1.62334	-0.921668	-0.231352	-0.403854	-0.712485	-0.414181	-0.921668	0.6657	0.114031	-0.528958	-1.59489	-0.712485	-1.44914	-0.413437	-1.38871	-1.44914	-1.43881	-0.530514
(R)-Malate	C00497	0.00201891	0.719159	0.719159	-0.79392	1.13411	0.879972	-1.66306	-1.66306	0.690337	-0.628817	-0.628817	-0.633106	2.03065	-0.75661	-1.39852	-0.897648	-0.963713	-0.586131	0.690337	0.0088062	0.546389	-1.06494	0.241698	0.115904	-0.364276	-0.79392	-0.284426	-0.030693	-0.963713	-0.460337	-0.0572594	-0.589318	-0.425318	1.39237	1.40294	0.0808847	-0.589318	-1.19088	-0.897648	0.546389	0.80053	1.40294	-0.152007	-0.460337	0.431527	-0.152007	1.15948	0.0855285
4-Hydroxybutanoic acid	C00989	0.00315258	-0.501486	-0.501486	-0.940504	-1.06782	-0.0018912	-0.780705	-0.780705	-0.902705	0.469369	0.469369	-0.440909	-0.49116	-1.84428	-1.33564	0.114031	-0.559771	-0.730946	-0.902705	-0.949541	-0.528958	-0.808577	0.0854143	-0.232095	-0.0855707	-0.940504	-0.397872	0.441496	-0.559771	-0.413437	-1.62334	-0.921668	-0.231352	-0.403854	-0.712485	-0.414181	-0.921668	0.6657	0.114031	-0.528958	-1.59489	-0.712485	-1.44914	-0.413437	-1.38871	-1.44914	-1.43881	-0.530514
(R)-3-Hydroxybutanoate	C01089	0.00315258	-0.501486	-0.501486	-0.940504	-1.06782	-0.0018912	-0.780705	-0.780705	-0.902705	0.469369	0.469369	-0.440909	-0.49116	-1.84428	-1.33564	0.114031	-0.559771	-0.730946	-0.902705	-0.949541	-0.528958	-0.808577	0.0854143	-0.232095	-0.0855707	-0.940504	-0.397872	0.441496	-0.559771	-0.413437	-1.62334	-0.921668	-0.231352	-0.403854	-0.712485	-0.414181	-0.921668	0.6657	0.114031	-0.528958	-1.59489	-0.712485	-1.44914	-0.413437	-1.38871	-1.44914	-1.43881	-0.530514
Nicotinamide D-ribonucleotide	C00455	0.0132584	0.201996	0.201996	0.484645	0.945944	0.595159	0.256265	0.256265	-0.208352	0.0924751	0.0924751	0.877808	0.90049	1.09533	1.34678	-0.21271	0.496927	-0.121305	-0.208352	0.626357	1.59349	0.348456	1.64871	2.04109	1.18299	0.484645	0.244403	0.184666	0.496927	-0.513683	1.33599	0.534166	0.271859	1.95404	1.25113	1.25555	0.534166	-0.594665	-0.21271	1.59349	1.94427	1.25113	0.233194	-0.513683	-0.0494195	0.233194	0.931687	1.08506
Nicotinamide-beta-riboside	C03150	0.0353338	-1.06108	-1.06108	-1.4727	-0.429948	-1.03953	-0.382646	-0.382646	-1.32194	-0.60249	-0.60249	-1.45115	-0.928214	-0.519545	-0.489962	-1.34383	-1.09965	-1.39923	-1.32194	-1.48073	-1.07898	-0.450509	-1.00499	-0.970972	-0.709805	-1.4727	-1.45676	-0.670353	-1.09965	-1.43325	-1.23655	-1.41287	-1.37768	-0.893677	0.311393	-1.02654	-1.41287	-1.31986	-1.34383	-1.07898	-0.4694	0.311393	-1.50229	-1.43325	-0.396813	-1.50229	-1.36942	-0.529253
1-Methylpyrrolinium	C06178	0.0287548	0.404584	0.404584	0.0848707	-1.65074	-0.632795	-1.67798	-1.67798	0.524587	-1.17084	-1.17084	-0.952509	0.302996	-1.31577	-1.26981	-1.36068	-1.69521	-0.484257	0.524587	-0.998465	-0.136721	-1.76589	-1.25076	-1.32381	-0.762667	0.0848707	-1.17819	-1.25874	-1.69521	-0.411204	-1.33299	-0.910563	-1.52164	-0.314967	-1.4609	-0.213378	-0.910563	-1.54041	-1.36068	-0.136721	-1.15467	-1.4609	0.0389144	-0.411204	-0.57621	0.0389144	-0.0626742	-1.14684
Uracil	C00106	0.0285539	0.318551	0.318551	0.0602646	-0.294973	0.495438	0.859881	0.859881	0.87461	0.949032	0.949032	0.237151	1.82999	-0.662292	0.156068	0.940964	0.786951	-0.451445	0.87461	-0.581209	1.01564	-0.364135	-0.676213	-0.66772	0.24522	0.0602646	-0.293226	-0.274983	0.786951	-0.459938	-0.735221	0.642807	-0.274558	0.658335	-0.286905	-0.8531	0.642807	1.22895	0.940964	1.01564	0.22523	-0.286905	-0.758095	-0.459938	-0.0815362	-0.758095	0.75334	-0.11016
Pantothenate	C00864	0.000309316	-1.29302	-1.29302	-0.324	-1.49188	-1.71099	0.451024	0.451024	-0.0622949	0.641586	0.641586	-0.741966	0.311553	-0.219155	0.327954	-0.618896	1.01903	-0.669671	-0.0622949	-1.28907	0.0498488	-1.43288	-0.979277	0.435886	0.518515	-0.324	0.540762	-1.24232	1.01903	-2.08483	0.348852	0.594829	-1.08764	1.04326	-0.231401	-0.56131	0.594829	1.21094	-0.618896	0.0498488	0.268952	-0.231401	-0.871108	-2.08483	-0.629653	-0.871108	0.733464	0.452656
Pantetheine 4'-phosphate	C01134	0.0361266	-1.49163	-1.49163	-1.46073	-0.280294	-0.375775	-0.832536	-0.832536	-1.62512	-0.976594	-0.976594	-0.344868	-1.87835	-0.864253	-0.844007	-0.333397	-0.920696	0.373233	-1.62512	-0.365114	-1.71395	0.494166	-0.0575848	0.438201	-0.988066	-1.46073	0.0382337	0.350107	-0.920696	-0.122552	-0.952413	-1.69182	1.48909	-1.56016	-0.923491	-1.17344	-1.69182	0.0699509	-0.333397	-1.71395	-1.61847	-0.923491	-1.48097	-0.122552	-1.36955	-1.48097	-1.86768	-0.614281
N-((R)-Pantothenoyl)-L-cysteine	C04079	0.0361266	-1.49163	-1.49163	-1.46073	-0.280294	-0.375775	-0.832536	-0.832536	-1.62512	-0.976594	-0.976594	-0.344868	-1.87835	-0.864253	-0.844007	-0.333397	-0.920696	0.373233	-1.62512	-0.365114	-1.71395	0.494166	-0.0575848	0.438201	-0.988066	-1.46073	0.0382337	0.350107	-0.920696	-0.122552	-0.952413	-1.69182	1.48909	-1.56016	-0.923491	-1.17344	-1.69182	0.0699509	-0.333397	-1.71395	-1.61847	-0.923491	-1.48097	-0.122552	-1.36955	-1.48097	-1.86768	-0.614281
Linoleate	C01595	0.00141154	-0.44078	-0.44078	3.59044	-0.169323	-0.298638	0.326309	0.326309	-0.227233	0.0923871	0.0923871	3.73258	-0.478145	0.619043	4.03465	0.0242414	0.69882	-0.307439	-0.227233	0.316975	3.33953	0.396484	-0.217172	-0.476886	3.80073	3.59044	0.0292459	0.162562	0.69882	-0.0477256	0.991553	0.2468	-0.165297	-0.39668	-0.101177	-0.359314	0.2468	-0.263487	0.0242414	3.33953	3.46884	-0.101177	0.174833	-0.0477256	-0.334634	0.174833	0.137467	-0.192389
Metabolites included in galactose metabolism were in bold.
[truncated: 97 more columns]
