# Supplementary material for: Metabolome-based prediction of yield heterosis contributes to the breeding of elite rice
Source: Life Sci Alliance. 2019 Dec 13;3(1):e201900551. doi: 10.26508/lsa.201900551 (PMC6918511; doi:10.26508/lsa.201900551)
Supplement: Supplementary file 19 [file LSA-2019-00551_TableS19.xls]

## Sheet: Sheet1
Table S19 Paired samples t-test to 18 reciprocal hybrids in 2012 and 41 hybrids in both years.
Paired samples t-test		Mean	N	Std. Deviation	Std. Error Mean	Paired Differences	Mean	Std. Deviation	Std. Error Mean	t	df	Sig. (2-tailed)	95% Confidence Interval of the Difference-Lower	95% Confidence Interval of the Difference-Upper
BPH-YPP	18 hybrids in 2012	0.28848	18	0.654951	0.154373	18 reciprocal hybrids	-0.343115	0.416912	0.0982671	-3.49165	17	0.00279414	-0.55044	-0.135789
	18 reciprocal hybrids in 2012	0.631595	18	0.604009	0.142366
	40 hybrids in 2012	0.445942	40	0.631383	0.0998305	40 hybrids in 2012 and 2015	0.300581	0.496367	0.0784826	3.82991	39	0.000453751	0.141835	0.459327
	40 hybrids in 2015	0.145361	40	0.279979	0.0442686								0.141835	0.459327
